# Supplementary material for: Synthesis and crystal structure of catena-poly[[[aqua­(2,3-di­methyl­pyrazine-κN)cadmium(II)]-di-μ-bromido] 2,3-di­methyl­pyrazine monosolvate hemihydrate]
Source: Acta Crystallogr E Crystallogr Commun. 2026 May 29;82(Pt 6):743–6. doi: 10.1107/S2056989026005372 (PMC13239023; doi:10.1107/S2056989026005372)
Supplement: Supplementary file 1 [file e-82-00743-sup1.cif]

##############################################################################
#                                                                            #
# This CIF contains the data in a paper accepted for publication in          #
# Acta Crystallographica Section E. It conforms to the requirements of       #
# Notes for Authors for Acta Crystallographica Section E, and has been       #
# peer reviewed under the auspices of the IUCr Commission on Journals.       #
#                                                                            #
# Full details of the Crystallographic Information File format               #
# are given in the paper "The Crystallographic Information File (CIF):       #
# a New Standard Archive File for Crystallography" by S. R. Hall, F. H.      #
# Allen and I. D. Brown [Acta Cryst. (1991), A47, 655-685].                  #
#                                                                            #
# The current version of the core CIF dictionary is obtainable from          #
# ftp://ftp.iucr.org/pub/cif_core.dic.                                       #
#                                                                            #
# Software is freely available for graphical display of the structure(s)     #
# in this CIF. For information consult the CIF software page                 #
# http://www.iucr.org/resources/cif/software.                                #
#                                                                            #
# This file may be used for bona fide research purposes within the           #
# scientific community so long as proper attribution is given to the journal # 
# article from which it was obtained.                                        #
#                                                                            #
##############################################################################
data_I
_audit_creation_method     'SHELXL-2016/6'
_journal_date_recd_electronic     2026-04-27
_journal_date_accepted     2026-05-21
_journal_name_full     'Acta Crystallographica, Section E'
_journal_year     2026
_journal_volume     82
_journal_issue      1
_journal_page_first     0
_journal_page_last     0
_journal_paper_category     GM
_journal_paper_doi     10.1107/S2056989026005372
_journal_coeditor_code     EV2028
_publ_contact_author_name     'Christian N\"ather'
_publ_contact_author_address
;
Institut f\"ur Anorganische Chemie
Universit\"at Kiel
Max-Eyth.-Str. 2
24118 Kiel
Germany
;
_publ_contact_author_email     'cnaether@ac.uni-kiel.de'
_publ_contact_author_fax     ?
_publ_contact_author_phone     ?
_publ_section_title
;\
Syntheses and crystal structure of
<i>catena</i>-poly[[[aqua(2,3-dimethylpyrazine-\k<i>N</i>)cadmium(II)]-di-\m-\
bromido] 2,3-dimethylpyrazine monosolvate hemihydrate]
;
_publ_section_title_footnote     .
loop_
    _publ_author_name
    _publ_author_footnote
    _publ_author_address
    'N\"ather, Christian' .
;
Institut f\"ur Anorganische Chemie
Universit\"at Kiel
Max-Eyth.-Str. 2
24118 Kiel
Germany
;
_publ_section_synopsis
;
In the crystal structure of
CdBr~2~(2,3-dimethylpyrazine)(H~2~O)-2,3-dimethylpyrazine-solvate hemihydrate,
the cadmium cations are linked by pairs of \m-1,1 bridging bromide anions into
chains that are linked by intermolecular hydrogen bonding to the water and the
2,3-dimethylpyrazine solvate molecules.
;
_chemical_name_systematic
;\
<i>catena</i>-Poly[[[aqua(2,3-dimethylpyrazine-\k<i>N</i>)cadmium(II)]-\
di-\m-bromido] 2,3-dimethylpyrazine monosolvate hemihydrate]
;
_chemical_name_common     ?
_chemical_formula_moiety     'C6 H10 Br2 Cd N2 O1, C6 H8 N2, 0.5(H2 O)'
_chemical_formula_sum     'C12 H19 Br2 Cd N4 O1.50'
_chemical_formula_iupac     '[Cd Br2 (C6 H8 N2) (H2 O)], C6 H8 N2, 0.5H2 O'
_chemical_formula_weight     515.53
_chemical_melting_point     ?
_space_group_crystal_system     monoclinic
_space_group_name_H-M_alt     'P 2/c'
_space_group_name_Hall     '-P 2yc'
loop_
    _space_group_symop_operation_xyz
    'x, y, z'
    '-x, y, -z+1/2'
    '-x, -y, -z'
    'x, -y, z-1/2'
_cell_length_a     7.7459(4)
_cell_length_b     15.4368(5)
_cell_length_c     14.1867(7)
_cell_angle_alpha     90
_cell_angle_beta     90.621(4)
_cell_angle_gamma     90
_cell_volume     1696.23(13)
_cell_formula_units_Z     4
_cell_measurement_reflns_used     12616
_cell_measurement_theta_min     2.5
_cell_measurement_theta_max     27.3
_cell_measurement_temperature     170(2)
_exptl_crystal_description     block
_exptl_crystal_colour     colorless
_exptl_crystal_size_max     0.13
_exptl_crystal_size_mid     0.11
_exptl_crystal_size_min     0.09
_exptl_crystal_density_diffrn     2.019
_exptl_crystal_density_meas     ?
_exptl_crystal_density_method     ?
_exptl_crystal_F_000     996
_exptl_absorpt_coefficient_mu     6.003
_exptl_absorpt_correction_type     numerical
_exptl_absorpt_process_details
;
(X-Red and X-Shape; Stoe, 2002)
;
_exptl_absorpt_correction_T_min     0.3381
_exptl_absorpt_correction_T_max     0.4820
_diffrn_ambient_temperature     170(2)
_diffrn_source     ?
_diffrn_radiation_type     MoK\a
_diffrn_radiation_wavelength     0.71073
_diffrn_measurement_device_type     'Stoe IPDS-2'
_diffrn_measurement_method     'Omega scans'
_diffrn_detector_area_resol_mean     ?
_diffrn_reflns_number     13656
_diffrn_reflns_av_R_equivalents     0.0309
_diffrn_reflns_av_unetI/netI     0.0237
_diffrn_reflns_theta_min     1.950
_diffrn_reflns_theta_max     28.001
_diffrn_reflns_theta_full     25.242
_diffrn_measured_fraction_theta_max     0.997
_diffrn_measured_fraction_theta_full     0.996
_diffrn_reflns_limit_h_min     -10
_diffrn_reflns_limit_h_max     9
_diffrn_reflns_limit_k_min     -20
_diffrn_reflns_limit_k_max     20
_diffrn_reflns_limit_l_min     -18
_diffrn_reflns_limit_l_max     18
_refine_special_details     ?
_reflns_number_total     4097
_reflns_number_gt     3340
_reflns_threshold_expression     'I > 2\s(I)'
_refine_ls_structure_factor_coef     Fsqd
_refine_ls_matrix_type     full
_refine_ls_R_factor_all     0.0430
_refine_ls_R_factor_gt     0.0325
_refine_ls_wR_factor_gt     0.0842
_refine_ls_wR_factor_ref     0.0885
_refine_ls_goodness_of_fit_ref     1.038
_refine_ls_restrained_S_all     1.038
_refine_ls_number_reflns     4097
_refine_ls_number_parameters     191
_refine_ls_number_restraints     0
_refine_ls_hydrogen_treatment     constr
_refine_ls_weighting_scheme     calc
_refine_ls_weighting_details
                      'w=1/[\s^2^(Fo^2^)+(0.0537P)^2^] where P=(Fo^2^+2Fc^2^)/3'
_atom_sites_solution_hydrogens     mixed
_atom_sites_solution_primary     ?
_atom_sites_solution_secondary     ?
_refine_ls_shift/su_max     0.001
_refine_ls_shift/su_mean     0.000
_refine_diff_density_max     0.742
_refine_diff_density_min     -0.627
_refine_ls_extinction_method
;
SHELXL-2016/6 (Sheldrick 2016)
;
_refine_ls_extinction_coef     0.0028(3)
_refine_ls_extinction_expression
                                  'Fc^*^=kFc[1+0.001xFc^2^\l^3^/sin(2\q)]^-1/4^'
loop_
    _atom_type_symbol
    _atom_type_description
    _atom_type_scat_dispersion_real
    _atom_type_scat_dispersion_imag
    _atom_type_scat_source
    'C' 'C' 0.0033 0.0016
                         'International Tables Vol C Tables 4.2.6.8 and 6.1.1.4'
    'H' 'H' 0.0000 0.0000
                         'International Tables Vol C Tables 4.2.6.8 and 6.1.1.4'
    'N' 'N' 0.0061 0.0033
                         'International Tables Vol C Tables 4.2.6.8 and 6.1.1.4'
    'O' 'O' 0.0106 0.0060
                         'International Tables Vol C Tables 4.2.6.8 and 6.1.1.4'
    'Br' 'Br' -0.2901 2.4595
                         'International Tables Vol C Tables 4.2.6.8 and 6.1.1.4'
    'Cd' 'Cd' -0.8075 1.2024
                         'International Tables Vol C Tables 4.2.6.8 and 6.1.1.4'
_computing_data_collection
;
X-AREA (Stoe, 2002)
;
_computing_cell_refinement
;
X-AREA (Stoe, 2002)
;
_computing_data_reduction
;
X-AREA (Stoe, 2002)
;
_computing_structure_solution
;
SHELXT 2014/4 (Sheldrick, 2015b)
;
_computing_structure_refinement
;
SHELXL 2016/6 (Sheldrick, 2015a)
;
_computing_molecular_graphics
;
DIAMOND (Brandenburg, 1999) and XP in <i>SHELXTL-PC</i> (Sheldrick,
2008)
;
_computing_publication_material
;
Publcif (Westrip, 2010)
;
loop_
    _atom_site_type_symbol
    _atom_site_label
    _atom_site_fract_x
    _atom_site_fract_y
    _atom_site_fract_z
    _atom_site_U_iso_or_equiv
    _atom_site_adp_type
    _atom_site_calc_flag
    _atom_site_occupancy
    _atom_site_disorder_assembly
    _atom_site_disorder_group
    Cd Cd1 0.24844(3) 0.33730(2) 0.75394(2) 0.02363(9) Uani d 1 . .
    Br Br1 0.50745(4) 0.32344(2) 0.88453(2) 0.02634(10) Uani d 1 . .
    Br Br2 -0.00279(4) 0.33703(2) 0.88698(2) 0.02708(10) Uani d 1 . .
    O O1 0.2182(3) 0.18633(15) 0.76353(15) 0.0309(5) Uani d 1 . .
    H H1O1 0.309445 0.157649 0.756830 0.046 Uiso d 1 . .
    H H2O1 0.181245 0.172289 0.816830 0.046 Uiso d 1 . .
    N N1 0.2606(3) 0.49752(17) 0.73937(17) 0.0261(5) Uani d 1 . .
    C C1 0.2571(4) 0.5595(2) 0.8054(2) 0.0275(6) Uani d 1 . .
    C C2 0.2539(5) 0.6471(2) 0.7793(3) 0.0388(8) Uani d 1 . .
    N N2 0.2579(6) 0.67206(19) 0.6891(2) 0.0483(9) Uani d 1 . .
    C C3 0.2627(5) 0.6087(2) 0.6244(2) 0.0389(8) Uani d 1 . .
    H H3 0.265776 0.623769 0.559538 0.047 Uiso calc 1 . .
    C C4 0.2633(4) 0.5231(2) 0.6493(2) 0.0309(7) Uani d 1 . .
    H H4 0.265691 0.480448 0.601080 0.037 Uiso calc 1 . .
    C C5 0.2568(5) 0.5342(2) 0.9072(2) 0.0331(7) Uani d 1 . .
    H H5A 0.274417 0.471500 0.912769 0.050 Uiso calc 1 . .
    H H5B 0.145650 0.549789 0.934936 0.050 Uiso calc 1 . .
    H H5C 0.349968 0.564623 0.940715 0.050 Uiso calc 1 . .
    C C6 0.2480(8) 0.7174(3) 0.8526(3) 0.0617(13) Uani d 1 . .
    H H6A 0.243977 0.774031 0.821427 0.093 Uiso calc 1 . .
    H H6B 0.351389 0.713953 0.892862 0.093 Uiso calc 1 . .
    H H6C 0.144923 0.710028 0.891199 0.093 Uiso calc 1 . .
    N N11 0.3329(4) -0.03052(18) 0.60583(19) 0.0325(6) Uani d 1 . .
    C C11 0.2779(4) 0.0162(2) 0.5316(2) 0.0273(6) Uani d 1 . .
    C C12 0.2007(4) -0.0250(2) 0.4535(2) 0.0288(6) Uani d 1 . .
    N N12 0.1791(4) -0.11062(19) 0.4512(2) 0.0331(6) Uani d 1 . .
    C C13 0.2314(5) -0.1561(2) 0.5267(2) 0.0345(7) Uani d 1 . .
    H H13 0.215947 -0.217148 0.527435 0.041 Uiso calc 1 . .
    C C14 0.3067(5) -0.1161(2) 0.6029(2) 0.0357(7) Uani d 1 . .
    H H14 0.341562 -0.150324 0.655451 0.043 Uiso calc 1 . .
    C C15 0.3008(5) 0.1122(2) 0.5364(3) 0.0384(8) Uani d 1 . .
    H H15A 0.191047 0.139386 0.553252 0.058 Uiso calc 1 . .
    H H15B 0.337665 0.133830 0.474869 0.058 Uiso calc 1 . .
    H H15C 0.388631 0.126313 0.584184 0.058 Uiso calc 1 . .
    C C16 0.1419(5) 0.0250(2) 0.3681(2) 0.0393(8) Uani d 1 . .
    H H16A 0.242693 0.047585 0.334999 0.059 Uiso calc 1 . .
    H H16B 0.068520 0.073317 0.387805 0.059 Uiso calc 1 . .
    H H16C 0.076088 -0.013282 0.325975 0.059 Uiso calc 1 . .
    O O2 0.500000 0.0696(2) 0.750000 0.0333(7) Uani d 1 . .
    H H1O2 0.450360 0.037064 0.710700 0.050 Uiso d 1 . .
loop_
    _atom_site_aniso_label
    _atom_site_aniso_U_11
    _atom_site_aniso_U_22
    _atom_site_aniso_U_33
    _atom_site_aniso_U_12
    _atom_site_aniso_U_13
    _atom_site_aniso_U_23
    Cd1 0.02233(14) 0.02422(14) 0.02434(14) 0.00021(7) -0.00011(9) 0.00123(7)
    Br1 0.02315(16) 0.03242(17) 0.02344(16) -0.00015(12) 0.00002(11) 0.00176(11)
    Br2 0.02306(17) 0.03493(19) 0.02322(16) 0.00152(11) -0.00020(11)
                                                                    -0.00067(11)
    O1 0.0348(11) 0.0290(11) 0.0290(10) 0.0023(10) 0.0047(9) 0.0027(9)
    N1 0.0307(13) 0.0250(13) 0.0228(12) -0.0010(10) -0.0005(10) 0.0017(9)
    C1 0.0331(16) 0.0260(15) 0.0234(14) 0.0010(12) 0.0013(12) -0.0024(11)
    C2 0.060(2) 0.0293(17) 0.0274(15) 0.0017(17) 0.0016(14) -0.0009(13)
    N2 0.088(3) 0.0268(16) 0.0302(15) 0.0007(16) 0.0021(16) 0.0029(11)
    C3 0.064(2) 0.0276(17) 0.0247(16) 0.0019(16) 0.0002(15) 0.0026(12)
    C4 0.0394(17) 0.0300(16) 0.0231(14) 0.0001(13) -0.0009(12) -0.0023(12)
    C5 0.0446(19) 0.0325(17) 0.0221(14) 0.0006(15) 0.0002(13) -0.0016(12)
    C6 0.120(4) 0.0265(18) 0.038(2) 0.004(2) 0.006(2) -0.0026(15)
    N11 0.0389(15) 0.0280(14) 0.0306(13) 0.0007(12) -0.0047(11) -0.0005(10)
    C11 0.0308(16) 0.0254(14) 0.0257(14) -0.0002(12) 0.0034(12) 0.0008(11)
    C12 0.0298(15) 0.0297(16) 0.0267(14) -0.0004(12) 0.0007(12) -0.0003(12)
    N12 0.0388(15) 0.0295(14) 0.0311(14) -0.0016(12) 0.0014(12) -0.0039(11)
    C13 0.0411(19) 0.0232(15) 0.0393(17) 0.0004(13) 0.0001(14) -0.0024(13)
    C14 0.0426(19) 0.0299(17) 0.0345(17) 0.0011(15) -0.0012(14) 0.0030(13)
    C15 0.048(2) 0.0286(17) 0.0382(18) -0.0039(15) -0.0019(16) -0.0008(13)
    C16 0.049(2) 0.0388(19) 0.0304(16) 0.0063(16) -0.0018(15) 0.0012(14)
    O2 0.0354(17) 0.0290(17) 0.0353(17) 0.000 -0.0078(14) 0.000
_geom_special_details
;
 All esds (except the esd in the dihedral angle between two l.s. planes)
 are estimated using the full covariance matrix.  The cell esds are taken
 into account individually in the estimation of esds in distances, angles
 and torsion angles; correlations between esds in cell parameters are only
 used when they are defined by crystal symmetry.  An approximate (isotropic)
 treatment of cell esds is used for estimating esds involving l.s. planes.
;
loop_
    _geom_bond_atom_site_label_1
    _geom_bond_atom_site_label_2
    _geom_bond_site_symmetry_2
    _geom_bond_distance
    _geom_bond_publ_flag
    Cd1 O1 . 2.346(2) y
    Cd1 N1 . 2.484(3) y
    Cd1 Br1 . 2.7245(4) y
    Cd1 Br2 . 2.7255(4) y
    Cd1 Br2 2_556 2.7450(4) y
    Cd1 Br1 2_656 2.7497(4) y
    O1 H1O1 . 0.8400 ?
    O1 H2O1 . 0.8400 ?
    N1 C4 . 1.338(4) ?
    N1 C1 . 1.339(4) ?
    C1 C2 . 1.402(5) ?
    C1 C5 . 1.497(4) ?
    C2 N2 . 1.337(4) ?
    C2 C6 . 1.504(5) ?
    N2 C3 . 1.342(4) ?
    C3 C4 . 1.368(5) ?
    C3 H3 . 0.9500 ?
    C4 H4 . 0.9500 ?
    C5 H5A . 0.9800 ?
    C5 H5B . 0.9800 ?
    C5 H5C . 0.9800 ?
    C6 H6A . 0.9800 ?
    C6 H6B . 0.9800 ?
    C6 H6C . 0.9800 ?
    N11 C14 . 1.337(4) ?
    N11 C11 . 1.342(4) ?
    C11 C12 . 1.406(5) ?
    C11 C15 . 1.493(5) ?
    C12 N12 . 1.332(4) ?
    C12 C16 . 1.503(5) ?
    N12 C13 . 1.340(5) ?
    C13 C14 . 1.370(5) ?
    C13 H13 . 0.9500 ?
    C14 H14 . 0.9500 ?
    C15 H15A . 0.9800 ?
    C15 H15B . 0.9800 ?
    C15 H15C . 0.9800 ?
    C16 H16A . 0.9800 ?
    C16 H16B . 0.9800 ?
    C16 H16C . 0.9800 ?
    O2 H1O2 . 0.8400 ?
    O2 H1O2 2_656 0.8400 ?
loop_
    _geom_angle_atom_site_label_1
    _geom_angle_atom_site_label_2
    _geom_angle_atom_site_label_3
    _geom_angle_site_symmetry_1
    _geom_angle_site_symmetry_3
    _geom_angle
    _geom_angle_publ_flag
    O1 Cd1 N1 . . 176.18(8) y
    O1 Cd1 Br1 . . 87.46(6) y
    N1 Cd1 Br1 . . 96.11(6) y
    O1 Cd1 Br2 . . 83.45(6) y
    N1 Cd1 Br2 . . 95.00(6) y
    Br1 Cd1 Br2 . . 93.156(11) y
    O1 Cd1 Br2 . 2_556 88.39(6) y
    N1 Cd1 Br2 . 2_556 88.14(6) y
    Br1 Cd1 Br2 . 2_556 174.086(12) y
    Br2 Cd1 Br2 . 2_556 90.562(11) y
    O1 Cd1 Br1 . 2_656 91.94(6) y
    N1 Cd1 Br1 . 2_656 89.49(6) y
    Br1 Cd1 Br1 . 2_656 88.437(11) y
    Br2 Cd1 Br1 . 2_656 175.052(12) y
    Br2 Cd1 Br1 2_556 2_656 87.487(11) y
    Cd1 Br1 Cd1 . 2_656 90.863(11) y
    Cd1 Br2 Cd1 . 2_556 89.438(11) y
    Cd1 O1 H1O1 . . 115.6 ?
    Cd1 O1 H2O1 . . 110.1 ?
    H1O1 O1 H2O1 . . 105.2 ?
    C4 N1 C1 . . 117.2(3) ?
    C4 N1 Cd1 . . 112.0(2) ?
    C1 N1 Cd1 . . 130.7(2) ?
    N1 C1 C2 . . 120.3(3) ?
    N1 C1 C5 . . 119.3(3) ?
    C2 C1 C5 . . 120.4(3) ?
    N2 C2 C1 . . 122.0(3) ?
    N2 C2 C6 . . 117.0(3) ?
    C1 C2 C6 . . 120.9(3) ?
    C2 N2 C3 . . 116.5(3) ?
    N2 C3 C4 . . 121.8(3) ?
    N2 C3 H3 . . 119.1 ?
    C4 C3 H3 . . 119.1 ?
    N1 C4 C3 . . 122.1(3) ?
    N1 C4 H4 . . 118.9 ?
    C3 C4 H4 . . 118.9 ?
    C1 C5 H5A . . 109.5 ?
    C1 C5 H5B . . 109.5 ?
    H5A C5 H5B . . 109.5 ?
    C1 C5 H5C . . 109.5 ?
    H5A C5 H5C . . 109.5 ?
    H5B C5 H5C . . 109.5 ?
    C2 C6 H6A . . 109.5 ?
    C2 C6 H6B . . 109.5 ?
    H6A C6 H6B . . 109.5 ?
    C2 C6 H6C . . 109.5 ?
    H6A C6 H6C . . 109.5 ?
    H6B C6 H6C . . 109.5 ?
    C14 N11 C11 . . 117.4(3) ?
    N11 C11 C12 . . 120.2(3) ?
    N11 C11 C15 . . 117.5(3) ?
    C12 C11 C15 . . 122.3(3) ?
    N12 C12 C11 . . 121.4(3) ?
    N12 C12 C16 . . 116.9(3) ?
    C11 C12 C16 . . 121.7(3) ?
    C12 N12 C13 . . 117.6(3) ?
    N12 C13 C14 . . 121.2(3) ?
    N12 C13 H13 . . 119.4 ?
    C14 C13 H13 . . 119.4 ?
    N11 C14 C13 . . 122.2(3) ?
    N11 C14 H14 . . 118.9 ?
    C13 C14 H14 . . 118.9 ?
    C11 C15 H15A . . 109.5 ?
    C11 C15 H15B . . 109.5 ?
    H15A C15 H15B . . 109.5 ?
    C11 C15 H15C . . 109.5 ?
    H15A C15 H15C . . 109.5 ?
    H15B C15 H15C . . 109.5 ?
    C12 C16 H16A . . 109.5 ?
    C12 C16 H16B . . 109.5 ?
    H16A C16 H16B . . 109.5 ?
    C12 C16 H16C . . 109.5 ?
    H16A C16 H16C . . 109.5 ?
    H16B C16 H16C . . 109.5 ?
    H1O2 O2 H1O2 . 2_656 106.7 ?
loop_
    _geom_hbond_atom_site_label_D
    _geom_hbond_atom_site_label_H
    _geom_hbond_atom_site_label_A
    _geom_hbond_site_symmetry_A
    _geom_hbond_distance_DH
    _geom_hbond_distance_HA
    _geom_hbond_distance_DA
    _geom_hbond_angle_DHA
    O1 H1O1 O2 . 0.84 2.01 2.839(3) 168.8
    O1 H2O1 N12 4_556 0.84 2.13 2.926(4) 157.9
    C4 H4 Br1 2_656 0.95 3.00 3.592(3) 121.8
    C4 H4 Br2 2_556 0.95 3.01 3.545(3) 116.8
    C5 H5A Br1 . 0.98 2.94 3.804(3) 147.3
    C5 H5A Br2 . 0.98 3.01 3.657(4) 125.0
    C15 H15C O2 . 0.98 2.65 3.449(4) 139.3
    O2 H1O2 N11 . 0.84 2.02 2.861(3) 173.8
_shelx_space_group_comment
;
The symmetry employed for this shelxl refinement is uniquely defined
by the following loop, which should always be used as a source of
symmetry information in preference to the above space-group names.
They are only intended as comments.
;
_shelx_estimated_absorpt_T_min     ?
_shelx_estimated_absorpt_T_max     ?
_shelx_hkl_file
;
  -1   0   0   30.38   12.03   0
   1   0   0   29.40   11.77   0
  -2   0   0 4330.42   27.41   0
  -2   0   0 4372.58   23.97   0
   2   0   0 4371.88   27.30   0
  -3   0   0    2.13    6.22   0
   3   0   0    2.76    6.07   0
  -3   0   0    1.80    4.00   0
  -5   0   0   10.92    3.79   0
  -5   0   0   10.33    4.72   0
  -6   0   0   53.72    5.02   0
  -6   0   0   57.07    5.77   0
  -7   0   0    7.58    5.39   0
  -7   0   0    4.40    3.52   0
  -8   0   0 2721.38   14.76   0
  -9   0   0    2.34    5.80   0
 -10   0   0   19.58    6.82   0
  -1  -1   0   16.07   11.38   0
   1   1   0   16.69    7.97   0
  -1   1   0   18.13   14.47   0
   1  -1   0   15.20   13.65   0
  -2  -1   0   14.75    5.98   0
   2   1   0    5.03    7.53   0
  -2   1   0    5.85    8.48   0
   2  -1   0    5.19    6.88   0
   2  -1   0    7.56    8.07   0
   3   1   0  101.41    6.92   0
  -3   1   0  101.84    6.88   0
  -3  -1   0  105.28    7.16   0
   3  -1   0  101.33    6.76   0
  -3   1   0   97.48    6.04   0
  -4   1   0 3666.06   16.52   0
  -4   1   0 3649.06   20.15   0
   4   1   0 3641.86   17.39   0
  -4  -1   0 3642.18   16.38   0
  -4  -1   0 3549.66   17.59   0
  -5  -1   0    3.21    5.45   0
  -5   1   0    2.01    5.58   0
  -5  -1   0    3.15    3.33   0
   5   1   0   -1.52    5.29   0
  -6   1   0   83.07    7.18   0
  -6  -1   0   88.25    5.38   0
  -6  -1   0   76.93    4.54   0
  -7  -1   0   21.97    4.85   0
  -7   1   0   12.79    6.47   0
  -7  -1   0   19.65    5.68   0
  -8  -1   0  984.91    9.95   0
  -8  -1   0  923.19    8.26   0
  -8   1   0  897.27    9.93   0
  -9   1   0    3.77    6.18   0
  -9  -1   0   12.78    6.06   0
 -10   1   0    1.92    6.39   0
 -10  -1   0    4.37    6.31   0
   0  -2   0 1003.39   22.65   0
   0   2   0  967.65   22.08   0
   1   2   0    0.16    6.65   0
  -1  -2   0    0.38    9.44   0
  -2  -2   0 1071.72   13.51   0
   2   2   0 1090.21   12.11   0
  -2   2   0 1073.72   20.55   0
  -3   2   0   95.17    7.12   0
   3   2   0   91.63    6.78   0
   3  -2   0   96.63    4.85   0
  -3  -2   0   97.81    6.99   0
  -4   2   0 1712.54   15.25   0
  -4  -2   0 1642.56   12.58   0
   4   2   0 1740.21   12.46   0
   5   2   0   36.50    5.45   0
  -5  -2   0   37.91    5.54   0
  -5   2   0   41.81    5.95   0
  -6  -2   0   77.90    5.99   0
  -6   2   0   80.18    5.95   0
  -6  -2   0   79.89    4.96   0
  -7  -2   0   47.54    5.93   0
  -7  -2   0   40.26    4.91   0
  -7   2   0   47.66    6.83   0
  -8  -2   0  472.23    7.18   0
  -8  -2   0  454.17    7.98   0
  -8   2   0  456.27    8.77   0
  -9   2   0    7.13    6.18   0
  -9  -2   0   10.39    6.21   0
  -9  -2   0    6.78    5.22   0
 -10   2   0   12.39    6.60   0
 -10  -2   0   17.76    6.46   0
   1   3   0   -1.40    6.10   0
  -1  -3   0    1.93    8.73   0
   1  -3   0    1.69   17.45   0
   2   3   0 1145.20   13.08   0
  -2   3   0 1140.75   28.21   0
  -2   3   0 1142.96   25.43   0
  -2  -3   0 1127.73   13.00   0
   3  -3   0    0.74    5.62   0
  -3  -3   0    7.76    6.29   0
  -3   3   0   -0.85    7.21   0
   3   3   0   -0.46    4.19   0
   4  -3   0 6673.55   22.34   0
  -4  -3   0 6684.70   21.73   0
   4   3   0 6672.02   21.89   0
  -5  -3   0    6.52    5.58   0
  -5   3   0    0.06    5.63   0
   5   3   0    4.01    5.25   0
  -6  -3   0  273.90    5.98   0
  -6   3   0  261.53    7.54   0
  -6  -3   0  261.95    6.49   0
   6   3   0  255.06    5.13   0
  -7  -3   0   -2.70    3.91   0
  -7   3   0    1.30    5.96   0
  -7  -3   0    6.09    4.80   0
  -8   3   0 1923.81   15.15   0
  -8  -3   0 2087.66   11.51   0
  -8  -3   0 2109.47   12.19   0
  -9   3   0    6.23    6.05   0
  -9  -3   0    3.31    3.83   0
  -9  -3   0    3.45    6.30   0
 -10  -3   0   18.83    4.73   0
 -10   3   0   18.26    6.73   0
   0  -4   0 3380.31   26.45   0
   0   4   0 3354.33   25.96   0
   1   4   0   77.65    7.90   0
  -1   4   0   78.64   12.56   0
   1  -4   0   80.89   12.35   0
  -1  -4   0   76.43    8.11   0
  -2  -4   0   18.56    7.17   0
   2   4   0   16.65    7.13   0
  -3   4   0   72.08    9.64   0
  -3   4   0   72.48   10.28   0
  -3  -4   0   75.22    6.53   0
   3   4   0   68.73    4.89   0
  -4  -4   0 1744.72   11.75   0
   4   4   0 1730.78   11.75   0
   4  -4   0 1745.73   12.04   0
  -4   4   0 1791.56   20.60   0
  -5   4   0   84.28    7.59   0
  -5  -4   0   80.38    4.47   0
   5  -4   0   88.66    5.53   0
   5   4   0   79.12    5.86   0
  -6   4   0   17.22    5.84   0
   6   4   0   21.89    5.24   0
  -6  -4   0   18.93    5.52   0
  -7   4   0    8.68    5.50   0
  -7  -4   0   12.96    5.12   0
  -7  -4   0   12.00    4.05   0
  -8  -4   0  396.77    5.89   0
  -8  -4   0  412.18    7.55   0
  -8   4   0  410.43    8.55   0
  -9  -4   0   23.57    6.34   0
  -9  -4   0   24.29    5.56   0
  -9   4   0   22.31    7.53   0
 -10  -4   0   -2.10    5.65   0
 -10  -4   0    1.29    6.65   0
 -10   4   0    0.49    7.99   0
 -10   4   0    3.93    7.01   0
   0  -5   0 4446.60   26.65   0
   0   5   0 4425.72   26.18   0
   1  -5   0  302.66   13.21   0
   1   5   0  292.84    7.24   0
  -1  -5   0  304.04    7.27   0
  -1   5   0  298.88   13.19   0
  -2  -5   0  217.77    6.00   0
   2   5   0  205.91    7.79   0
   3   5   0   38.19    4.38   0
  -3  -5   0   38.79    5.99   0
  -4   5   0 2050.72   23.80   0
  -4   5   0 2082.52   26.78   0
  -4  -5   0 2048.90   12.30   0
   4   5   0 2047.14   11.65   0
   5  -5   0  147.91    5.68   0
  -5   5   0  139.66    7.47   0
  -5  -5   0  137.69    6.28   0
   5   5   0  121.93    6.15   0
  -5   5   0  132.79    9.02   0
  -6   5   0  119.28    8.17   0
   6   5   0  115.07    5.84   0
   6  -5   0  112.73    5.67   0
  -6  -5   0  117.67    5.93   0
  -7   5   0   14.31    6.73   0
  -7  -5   0   10.36    5.66   0
  -7   5   0    9.89    4.95   0
  -8  -5   0  454.29    7.16   0
  -8  -5   0  411.84    7.79   0
  -8   5   0  474.26   10.67   0
  -8   5   0  468.03    9.63   0
  -9   5   0   19.49    6.82   0
  -9   5   0   21.23    7.49   0
  -9  -5   0   29.89    6.05   0
  -9  -5   0   27.00    4.20   0
  -1  -6   0   36.18    4.64   0
  -1   6   0   32.21    7.59   0
   1   6   0   32.61    6.54   0
   1  -6   0   34.95    6.97   0
  -2  -6   0   74.76    6.44   0
   2   6   0   77.01    4.86   0
  -3  -6   0   -0.81    3.86   0
   3   6   0    3.42    5.36   0
   4   6   0 7209.91   20.85   0
  -4  -6   0 7265.23   20.77   0
   5   6   0   31.32    5.53   0
  -5   6   0   25.24   10.13   0
   5  -6   0   33.02    5.25   0
  -5   6   0   25.84    8.57   0
  -5  -6   0   29.83    5.42   0
  -6   6   0   19.23    7.07   0
   6  -6   0   26.32    5.37   0
  -6   6   0   23.11    8.09   0
  -6  -6   0   21.06    5.34   0
   6   6   0   20.87    5.53   0
  -7   6   0    1.64    8.10   0
  -7   6   0    0.45    6.31   0
  -7  -6   0    0.28    5.53   0
  -8  -6   0 1974.93   11.72   0
  -8  -6   0 1853.48   10.15   0
  -8   6   0 1847.33   20.19   0
  -8   6   0 1820.15   18.28   0
  -9   6   0   14.01    7.72   0
  -9   6   0   14.38    8.82   0
  -9  -6   0   14.44    6.16   0
  -9  -6   0    9.16    5.60   0
   0   7   0 1826.14   15.51   0
   0  -7   0 1856.59   15.82   0
   1  -7   0  176.92    8.31   0
   1   7   0  171.23    7.03   0
  -1  -7   0  175.93    5.72   0
  -1   7   0  173.36    7.74   0
   2   7   0    2.53    4.02   0
  -2  -7   0    7.02    6.02   0
   2  -7   0    2.52   11.35   0
  -3  -7   0  115.68    6.09   0
   3   7   0  118.00    6.20   0
  -4  -7   0 1648.12   10.80   0
   4   7   0 1717.14   11.03   0
   5  -7   0  109.16    5.68   0
   5   7   0  115.75    5.78   0
  -5  -7   0  108.32    5.79   0
   6   7   0   19.97    5.72   0
   6  -7   0   26.11    5.42   0
  -6  -7   0   21.92    5.61   0
  -7   7   0   41.74   12.08   0
   7  -7   0   43.01    5.46   0
  -7  -7   0   40.79    4.11   0
  -7   7   0   41.19   11.81   0
  -8  -7   0  408.86    6.24   0
  -8   7   0  442.92   16.24   0
  -8   7   0  470.51   17.31   0
  -9  -7   0   17.27    5.87   0
  -9   7   0   24.63   11.97   0
  -9   7   0   25.95   12.68   0
  -9  -7   0   29.03    4.37   0
   0  -8   0 1219.58   12.39   0
   0   8   0 1225.30   11.96   0
   1   8   0  209.94    7.03   0
  -1   8   0  205.94    7.61   0
   1  -8   0  206.30    9.40   0
  -1  -8   0  207.53    7.18   0
  -2  -8   0  691.72    8.63   0
   2  -8   0  724.93   17.95   0
   2   8   0  705.42    8.73   0
  -3  -8   0  343.79    5.90   0
   3   8   0  342.90    5.86   0
  -4  -8   0 1182.22    8.76   0
   4   8   0 1235.61    9.82   0
   5   8   0   28.38    3.95   0
  -5  -8   0   28.00    5.43   0
  -6  -8   0  112.44    6.19   0
   6   8   0  119.80    5.86   0
   6  -8   0  110.56    5.84   0
  -7  -8   0  148.07    6.22   0
   7  -8   0  133.94    5.94   0
  -8  -8   0  369.45    7.27   0
  -9  -8   0   14.70    5.91   0
  -9  -8   0   10.40    6.24   0
   0  -9   0 6631.64   25.40   0
   0   9   0 6806.06   25.16   0
  -1  -9   0   16.03    5.81   0
   1   9   0   18.41    3.93   0
   1  -9   0   22.62    6.35   0
  -1   9   0   17.00    6.70   0
  -2  -9   0   35.52    3.94   0
   2   9   0   28.67    5.24   0
   2  -9   0   36.30    9.70   0
   3   9   0   22.01    4.09   0
  -3  -9   0   23.32    5.59   0
  -4  -9   0 3468.05   14.22   0
   4   9   0 3537.79   13.89   0
   5   9   0    9.20    5.43   0
  -5  -9   0   -0.89    5.38   0
   6  -9   0   73.28    5.87   0
   6   9   0   68.14    5.65   0
  -6  -9   0   73.19    5.68   0
  -7  -9   0   22.65    5.72   0
   7  -9   0   18.21    5.66   0
  -8  -9   0  941.56    8.26   0
  -9  -9   0    3.70    6.04   0
   0 -10   0 1002.63   11.63   0
   0  10   0 1018.04   10.71   0
   1  10   0  254.86    6.65   0
   1 -10   0  257.39    8.19   0
  -1 -10   0  250.85    6.95   0
  -1  10   0  243.06    8.51   0
  -2 -10   0   26.52    3.88   0
   2  10   0   27.43    3.80   0
   2 -10   0   27.96    8.78   0
  -3 -10   0  200.70    6.38   0
   3  10   0  214.39    6.63   0
  -4 -10   0  827.37    8.23   0
   4  10   0  820.70    7.28   0
   5  10   0  177.88    6.18   0
  -5 -10   0  192.69    6.28   0
  -6 -10   0   55.61    5.84   0
   6 -10   0   53.73    5.74   0
   6  10   0   50.98    5.65   0
   7 -10   0   51.72    6.01   0
  -7 -10   0   50.17    5.92   0
  -8 -10   0  256.67    7.54   0
   8 -10   0  321.04    7.55   0
   0  11   0  862.77   10.81   0
   0 -11   0  863.68   10.24   0
   1  11   0  240.35    6.53   0
  -1 -11   0  237.41    6.37   0
   1 -11   0  233.47    7.52   0
  -1  11   0  239.77    7.21   0
   2 -11   0  330.00   11.68   0
  -2 -11   0  344.89    5.60   0
   2  11   0  339.76    6.78   0
   3  11   0   95.15    5.89   0
  -3 -11   0   97.87    4.29   0
   4  11   0  537.22    6.32   0
  -4 -11   0  534.98    7.55   0
  -5 -11   0  119.14    4.48   0
   5  11   0  124.38    4.50   0
  -6 -11   0  134.16    6.06   0
  -7 -11   0   56.27    5.82   0
   7 -11   0   57.33    6.02   0
   8 -11   0  199.85    7.26   0
  -8 -11   0  181.28    6.72   0
   0  12   0 2908.89   15.89   0
   0 -12   0 2893.17   16.06   0
   1 -12   0   12.25    6.75   0
   1  12   0   22.34    5.26   0
  -1 -12   0   14.89    5.35   0
   2  12   0   48.05    5.53   0
   2 -12   0   50.38    8.17   0
  -2 -12   0   51.51    5.59   0
   3  12   0    5.59    5.23   0
  -3 -12   0   -2.30    5.20   0
  -4 -12   0 2310.17   11.82   0
   4  12   0 2389.90   11.98   0
   5  12   0   27.27    4.17   0
  -5 -12   0   23.50    5.70   0
  -6 -12   0    8.80    5.54   0
   7 -12   0    3.40    5.93   0
  -7 -12   0    3.30    5.65   0
  -8 -12   0  783.78    8.67   0
   8 -12   0  771.38    9.84   0
   0  13   0 1136.99   10.47   0
   0 -13   0 1165.61   10.68   0
   1 -13   0  307.00    9.13   0
   1  13   0  305.51    6.90   0
  -1 -13   0  309.42    6.95   0
   2  13   0  307.03    6.72   0
   2 -13   0  315.64   11.18   0
  -2 -13   0  292.34    6.56   0
   3  13   0  241.31    6.44   0
  -3 -13   0  244.10    6.15   0
   4  13   0  456.78    7.12   0
  -4 -13   0  438.85    7.07   0
  -5 -13   0  174.00    4.94   0
   5  13   0  170.99    4.91   0
  -6 -13   0   24.47    4.09   0
   7 -13   0   59.33    6.50   0
  -7 -13   0   78.10    6.12   0
   0 -14   0  757.17    9.28   0
  -1 -14   0  114.40    5.82   0
   1  14   0  118.61    5.88   0
   1 -14   0  123.44    8.18   0
   2  14   0   71.65    5.47   0
   2 -14   0   70.56    8.27   0
  -2 -14   0   68.30    5.60   0
  -3 -14   0  105.73    5.54   0
   3  14   0  100.73    5.84   0
  -4 -14   0  265.87    6.23   0
   4  14   0  257.07    6.19   0
  -5 -14   0   53.12    5.78   0
  -6 -14   0  104.05    6.19   0
   7 -14   0   37.74    6.54   0
  -7 -14   0   34.46    4.45   0
   0 -15   0 1442.56   11.79   0
  -1 -15   0   18.07    5.62   0
   1 -15   0   11.16    7.20   0
   2 -15   0    8.31    7.89   0
  -2 -15   0    7.89    4.18   0
  -3 -15   0   11.09    5.52   0
  -4 -15   0 1207.35    8.67   0
  -5 -15   0   13.57    3.79   0
  -6 -15   0    7.56    4.13   0
   0 -16   0  406.48    7.95   0
   1 -16   0  237.38    7.74   0
  -1 -16   0  233.73    6.74   0
   2 -16   0  182.54    9.24   0
  -2 -16   0  175.25    5.05   0
  -3 -16   0  168.90    6.18   0
  -4 -16   0  200.02    6.43   0
  -5 -16   0  130.73    6.57   0
  -6 -16   0   58.44    5.86   0
   0 -17   0  216.19    6.97   0
   1 -17   0   70.67    7.86   0
  -1 -17   0   79.95    6.08   0
  -2 -17   0   77.02    5.89   0
   2 -17   0   99.75    9.80   0
  -3 -17   0   62.82    5.85   0
  -4 -17   0  111.21    5.96   0
  -5 -17   0   32.76    6.05   0
   0 -18   0  743.20   11.21   0
  -1 -18   0    9.26    5.81   0
   1 -18   0   18.18    6.29   0
   2 -18   0   21.88    8.18   0
  -2 -18   0   25.47    5.91   0
  -3 -18   0   21.25    5.88   0
  -4 -18   0  592.80    8.21   0
   0 -19   0  283.56    7.87   0
  -1 -19   0   98.88    6.55   0
   1 -19   0   94.41    8.72   0
   2 -19   0  130.68    9.94   0
  -2 -19   0  157.65    6.55   0
  -3 -19   0   91.65    6.52   0
   0 -20   0   77.32    8.30   0
  -1 -20   0   42.25    6.19   0
   1 -20   0   35.33    8.33   0
   2 -20   0    2.09    6.93   0
  -2 -20   0   28.92    6.36   0
   2 -20   0   25.82    9.63   0
 -10   0   1    1.89    6.39   0
  -9   0   1   -0.18    5.97   0
  -8   0   1    0.73    5.86   0
  -7   0   1    1.05    5.68   0
   6   0  -1    4.16    5.27   0
  -6   0   1   -2.08    5.02   0
  -6   0   1    3.07    3.92   0
  -5   0   1   -0.74    5.26   0
  -5   0   1    1.89    3.16   0
   5   0  -1   -0.58    5.40   0
  -4   0   1    1.80    5.79   0
   4   0  -1    1.81    5.68   0
  -4   0   1    2.44    5.25   0
  -3   0   1    1.86    5.83   0
   3   0  -1    4.77    6.42   0
  -3   0   1    0.42    6.30   0
   2   0  -1   -0.02    8.08   0
  -2   0   1    3.12    5.50   0
  -2   0   1    3.88    5.27   0
  -1   0   1    1.12    9.32   0
   1   0  -1    0.45    8.56   0
  -1   0   1    2.94   11.81   0
   1   0  -1    4.38    8.95   0
   0   0   1    9.02   11.92   0
   0   0  -1    2.80   11.13   0
  -2   0  -1    0.50    7.19   0
  -3   0  -1    1.38    5.16   0
  -3   0  -1    3.34    5.96   0
  -4   0  -1    4.35    3.76   0
  -4   0  -1    4.59    4.26   0
  -5   0  -1   -0.68    5.22   0
  -5   0  -1    5.23    4.53   0
  -6   0  -1    0.55    5.50   0
  -6   0  -1   -2.74    4.51   0
  -7   0  -1    2.81    4.56   0
  -7   0  -1    3.74    5.01   0
  -8   0  -1    3.35    5.87   0
  -9   0  -1    0.39    5.84   0
 -10   0  -1   -1.99    6.15   0
 -10   1   1    8.35    6.51   0
 -10  -1   1    0.87    6.49   0
  -9  -1   1   15.52    6.06   0
  -9   1   1    6.57    6.23   0
  -8  -1   1 1029.51    8.03   0
  -8   1   1 1074.42   10.74   0
  -8  -1   1 1102.37   10.45   0
  -7  -1   1   91.58    5.11   0
  -7  -1   1   93.82    5.95   0
  -7   1   1   97.41    5.83   0
  -6  -1   1   52.36    4.90   0
  -6   1   1   45.54    5.78   0
  -6  -1   1   49.06    5.63   0
   6   1  -1   54.03    5.64   0
   5   1  -1    4.23    5.23   0
  -5  -1   1    3.06    3.40   0
  -5  -1   1    4.71    5.40   0
  -5   1   1    1.55    5.43   0
   5  -1  -1    7.03    5.16   0
  -4  -1   1 3504.07   18.05   0
  -4   1   1 3484.55   19.92   0
   4   1  -1 3511.16   18.04   0
  -4  -1   1 3418.98   15.28   0
   4  -1  -1 3459.08   19.18   0
   3   1  -1  456.81    9.37   0
  -3  -1   1  451.17    9.37   0
   3  -1  -1  441.28    8.00   0
   3  -1  -1  448.66    9.69   0
  -3   1   1  449.40    9.94   0
   2   1  -1  434.04   11.04   0
  -2   1   1  436.27   12.69   0
   2  -1  -1  414.82   12.61   0
  -2  -1   1  429.45   11.35   0
   2  -1  -1  422.85    9.68   0
   1  -1  -1   77.71   13.57   0
  -1   1   1   78.54   15.00   0
  -1  -1   1   73.76   12.37   0
   1   1  -1   77.71    9.27   0
   0   1  -1 6618.59   52.44   0
   0  -1  -1 7097.62   50.96   0
   0  -1   1 6622.71   52.88   0
  -1   1  -1   55.80   10.17   0
   1  -1   1   53.49   10.72   0
  -2  -1  -1   95.81    8.39   0
  -2   1  -1   90.70    7.62   0
  -3  -1  -1    4.95    4.38   0
  -3   1  -1    4.03    5.27   0
  -3   1  -1    0.19    5.82   0
  -4   1  -1 3720.92   17.50   0
  -4   1  -1 3744.34   19.49   0
  -4  -1  -1 3748.49   17.95   0
  -5   1  -1   87.22    5.10   0
  -5  -1  -1   82.07    3.92   0
  -5   1  -1   91.52    6.05   0
  -5  -1  -1   86.03    5.75   0
  -6  -1  -1    6.51    4.57   0
  -6   1  -1    8.99    5.56   0
  -6  -1  -1    8.71    5.27   0
  -7  -1  -1    3.29    3.82   0
  -7  -1  -1    8.80    4.77   0
  -7   1  -1    2.93    5.16   0
  -8   1  -1  939.56   10.26   0
  -8  -1  -1  957.35    8.49   0
  -8  -1  -1  965.47    9.51   0
  -9   1  -1   44.69    6.40   0
  -9  -1  -1   36.90    6.38   0
 -10   1  -1    5.10    6.48   0
 -10  -1  -1    7.58    6.38   0
 -10  -2   1    1.08    6.39   0
 -10   2   1   -0.06    6.34   0
  -9  -2   1   -2.03    6.07   0
  -9   2   1    6.80    7.35   0
  -8  -2   1 1128.00    9.09   0
  -8   2   1 1142.95   11.29   0
  -8  -2   1 1112.46    9.97   0
   7   2  -1   38.93    5.72   0
  -7  -2   1   28.95    5.89   0
  -7   2   1   35.51    5.71   0
  -7  -2   1   32.78    3.73   0
  -6  -2   1   -0.00    3.68   0
  -6   2   1    5.80    5.34   0
  -6  -2   1    5.91    5.04   0
   6   2  -1   12.44    5.06   0
  -5  -2   1    2.37    5.54   0
  -5  -2   1    1.77    4.96   0
  -5   2   1    4.38    5.58   0
   5  -2  -1    3.75    5.30   0
   5   2  -1    3.69    5.33   0
   4  -2  -1 3245.38   15.45   0
  -4   2   1 3238.43   20.54   0
   4  -2  -1 3236.75   19.71   0
   4   2  -1 3227.83   16.64   0
  -4  -2   1 3209.68   15.99   0
   3  -2  -1   39.59    7.49   0
  -3   2   1   41.83    7.65   0
   3   2  -1   37.50    6.73   0
  -3  -2   1   49.33    6.80   0
   3  -2  -1   46.20    5.70   0
   2   2  -1  163.16    6.79   0
   2  -2  -1  164.08   12.02   0
  -2  -2   1  175.88    9.64   0
  -2   2   1  163.02   11.76   0
   1   2  -1   45.54    7.12   0
   1  -2  -1   51.07   16.45   0
  -1   2   1   46.46   14.03   0
  -1  -2   1   50.04    7.62   0
   0   2  -1 3900.54   34.15   0
   0  -2   1 3934.05   35.56   0
  -1   2  -1  244.84   13.00   0
  -1  -2  -1  241.62   10.32   0
   1  -2   1  245.62   15.04   0
  -2  -2  -1  495.38   10.38   0
   2  -2   1  496.26   10.82   0
  -2   2  -1  494.84   11.79   0
  -3  -2  -1   79.00    5.12   0
  -3   2  -1   83.37    6.67   0
   3  -2   1   81.39    6.41   0
  -4   2  -1 1762.55   14.79   0
  -4  -2  -1 1760.84   12.53   0
  -5  -2  -1   18.57    5.23   0
  -5   2  -1   16.11    5.46   0
  -6   2  -1   13.88    5.34   0
  -6  -2  -1   12.83    5.63   0
  -6  -2  -1   15.89    4.67   0
  -7   2  -1   60.73    5.85   0
  -7  -2  -1   67.15    4.84   0
  -7  -2  -1   53.52    6.06   0
  -8  -2  -1  714.92    8.84   0
  -8  -2  -1  691.04    8.07   0
  -8   2  -1  721.45   10.65   0
  -9  -2  -1   40.61    5.32   0
  -9  -2  -1   40.12    6.28   0
  -9   2  -1   39.68    7.80   0
 -10  -2  -1    8.40    6.63   0
 -10   2  -1    9.23    6.55   0
 -10  -3   1    1.30    6.36   0
 -10   3   1    6.93    6.39   0
  -9  -3   1    6.42    5.25   0
  -9  -3   1    7.58    6.06   0
  -9   3   1    3.55    6.07   0
  -8  -3   1   -0.94    5.19   0
  -8  -3   1    5.39    4.43   0
  -8   3   1    5.73    5.93   0
  -7  -3   1   23.19    3.38   0
  -7  -3   1   14.94    5.56   0
   7   3  -1   20.38    5.39   0
  -7   3   1   16.64    5.59   0
   6   3  -1    8.31    5.07   0
  -6  -3   1    1.30    5.46   0
  -6  -3   1    7.45    4.95   0
  -6   3   1    1.32    6.58   0
   5  -3  -1    8.05    5.03   0
  -5   3   1   11.65    5.78   0
  -5  -3   1   18.47    5.53   0
   5   3  -1   18.01    5.41   0
  -4  -3   1   40.50    6.20   0
   4  -3  -1   34.22    6.65   0
   4  -3  -1   30.85    3.94   0
  -4   3   1   34.15    6.13   0
   4   3  -1   28.41    4.44   0
   3   3  -1    9.86    6.33   0
  -3   3   1   15.01    8.20   0
  -3  -3   1   13.50    4.55   0
   3  -3  -1   16.79    7.16   0
   3  -3  -1   15.17    5.50   0
   2  -3  -1  113.64   13.85   0
  -2  -3   1  113.41    8.56   0
  -2   3   1  117.40   12.74   0
   2   3  -1  110.66    8.48   0
   1  -3  -1  141.17   14.53   0
   1   3  -1  145.34    7.86   0
  -1  -3   1  144.33    7.94   0
   0  -3   1  117.28   11.75   0
   0  -3  -1  116.50   10.24   0
   0   3  -1  118.15   11.30   0
   1  -3   1   28.19   10.14   0
   1   3   1   26.66    8.35   0
  -1   3  -1   32.53   12.57   0
  -1  -3  -1   31.01    8.52   0
  -2   3  -1   53.80    8.58   0
   2   3   1   53.76    5.59   0
  -2  -3  -1   52.03    7.62   0
   3   3   1    3.46    5.92   0
  -3   3  -1   -0.49    6.11   0
  -3   3  -1    2.43    6.87   0
  -3  -3  -1    2.30    4.23   0
   3  -3   1    0.72    5.77   0
   4  -3   1    4.20    5.06   0
  -4  -3  -1    4.67    4.27   0
  -4   3  -1    5.03    7.48   0
  -5   3  -1   33.55    5.81   0
  -5  -3  -1   37.69    4.06   0
  -6  -3  -1    4.74    4.01   0
  -6   3  -1    8.91    6.94   0
  -7  -3  -1    9.22    4.85   0
  -7  -3  -1    1.95    3.84   0
  -7   3  -1    0.82    6.12   0
  -8  -3  -1    9.48    5.19   0
  -8  -3  -1   -2.32    4.22   0
  -8   3  -1    3.86    6.00   0
  -9  -3  -1   10.19    5.39   0
  -9   3  -1    2.86    6.08   0
  -9  -3  -1    5.69    4.41   0
 -10  -3  -1    2.94    4.02   0
 -10  -3  -1    0.27    6.35   0
 -10   3  -1   -0.99    7.93   0
 -10   3  -1    1.01    5.80   0
 -10  -4   1    8.05    5.97   0
 -10   4   1    0.61    7.88   0
 -10  -4   1    5.75    6.61   0
  -9   4   1   42.12    6.37   0
  -9  -4   1   40.87    6.35   0
  -9  -4   1   36.47    5.39   0
  -8  -4   1 1110.34    8.87   0
  -8   4   1 1110.38   13.45   0
  -8  -4   1 1140.15    9.94   0
  -7  -4   1   29.27    5.61   0
   7   4  -1   37.42    5.62   0
  -7  -4   1   31.57    5.07   0
  -7   4   1   30.01    6.90   0
  -6  -4   1   25.58    5.66   0
   6   4  -1   25.73    5.53   0
  -6   4   1   23.81    7.06   0
   5   4  -1  123.86    6.14   0
  -5   4   1  127.18    8.19   0
  -5  -4   1  123.18    6.14   0
   5  -4  -1  126.26    5.38   0
   4  -4  -1 3836.44   15.88   0
   4   4  -1 3858.28   16.11   0
  -4   4   1 3868.99   28.57   0
  -4  -4   1 3871.92   16.45   0
  -3  -4   1   72.74    6.76   0
   3   4  -1   75.82    6.49   0
  -3   4   1   76.36    9.95   0
  -2  -4   1  159.60    8.09   0
   2   4  -1  156.92    6.37   0
  -1  -4   1  107.88    8.46   0
   1   4  -1  108.53    8.62   0
   1  -4  -1  110.79   12.19   0
   0  -4  -1 5657.11   30.92   0
   0   4  -1 5665.71   31.86   0
   0  -4   1 5619.34   32.17   0
  -1  -4  -1   84.95    7.82   0
   1   4   1   92.91    8.15   0
  -1   4  -1   87.36   11.09   0
   1  -4   1   93.85   12.14   0
  -2  -4  -1  182.48    7.73   0
   2   4   1  178.30    7.84   0
  -2   4  -1  180.17   12.13   0
  -3   4  -1    2.64    6.39   0
  -3  -4  -1    1.63    4.22   0
   3   4   1    3.97    5.79   0
  -3   4  -1    4.40    7.33   0
   4  -4   1 3446.96   16.97   0
  -4   4  -1 3498.92   22.70   0
  -4   4  -1 3396.32   23.94   0
   4   4   1 3445.89   15.16   0
  -4  -4  -1 3345.92   15.11   0
   5  -4   1    7.42    5.06   0
  -5  -4  -1   10.53    4.06   0
  -5   4  -1    7.07    6.81   0
  -6   4  -1   14.56    7.42   0
  -6  -4  -1   11.60    5.45   0
  -7  -4  -1    9.30    5.00   0
  -7   4  -1    6.32    5.71   0
  -7  -4  -1   11.02    5.58   0
  -8  -4  -1  893.59    8.65   0
  -8   4  -1  894.55   12.35   0
  -8   4  -1  936.04   11.23   0
  -8  -4  -1  926.83    8.46   0
  -9   4  -1   10.68    6.55   0
  -9  -4  -1    5.98    6.09   0
  -9  -4  -1   15.20    3.93   0
  -9   4  -1    8.02    6.17   0
 -10  -4  -1    4.65    4.13   0
 -10   4  -1    7.09    6.98   0
 -10   4  -1   -2.55    6.99   0
 -10  -4  -1    4.42    4.75   0
  -9  -5   1    1.22    5.88   0
  -9   5   1    4.04    6.58   0
  -9  -5   1   -5.26    4.00   0
  -9   5   1    4.65    7.37   0
  -8   5   1 1057.15   14.09   0
  -8  -5   1 1088.68    8.86   0
  -8  -5   1 1097.28    9.67   0
  -7  -5   1   20.76    3.87   0
  -7  -5   1   21.76    5.72   0
   7   5  -1   27.23    5.64   0
  -7   5   1   26.11    6.88   0
  -6  -5   1   40.88    5.45   0
   6   5  -1   31.75    5.56   0
  -6   5   1   31.69    7.08   0
   6  -5  -1   27.97    5.23   0
  -5   5   1   54.31    7.34   0
   5   5  -1   46.70    5.83   0
  -5  -5   1   52.16    5.84   0
   5  -5  -1   55.09    5.00   0
  -4   5   1 3084.07   33.46   0
  -4  -5   1 2995.84   14.54   0
   4   5  -1 3084.95   14.65   0
   3   5  -1   39.72    6.05   0
  -3  -5   1   42.07    6.08   0
   2   5  -1  106.39    7.25   0
  -2  -5   1  103.91    6.90   0
   1   5  -1  494.00    9.93   0
   1  -5  -1  483.29   13.66   0
  -1  -5   1  497.55   10.09   0
   0   5  -1 7168.90   32.67   0
   0  -5  -1 7207.50   31.82   0
   0  -5   1 7179.33   33.20   0
  -1   5  -1   -0.88    8.58   0
   1  -5   1    1.11    7.72   0
   1   5   1    6.02    6.56   0
  -1  -5  -1    2.23    6.40   0
   2  -5   1  410.58   15.22   0
  -2   5  -1  403.83   15.19   0
  -2  -5  -1  396.99    8.37   0
   2   5   1  396.57    8.33   0
   3   5   1  207.03    5.32   0
  -3   5  -1  210.76   11.92   0
  -3  -5  -1  210.01    5.45   0
  -3   5  -1  206.20   12.34   0
  -4   5  -1 2975.39   24.70   0
   4  -5   1 2992.62   15.75   0
  -4  -5  -1 2994.91   14.14   0
  -4   5  -1 3040.86   26.59   0
   4   5   1 2962.19   14.15   0
   5  -5   1   33.03    5.20   0
  -5   5  -1   26.85    6.94   0
  -5   5  -1   27.14    5.97   0
  -5  -5  -1   29.86    4.19   0
  -6   5  -1   31.05    7.30   0
  -6   5  -1   28.24    6.54   0
  -6  -5  -1   30.53    5.35   0
  -7   5  -1   78.06    6.44   0
  -7   5  -1   82.35    7.53   0
  -7  -5  -1   88.00    5.77   0
  -8  -5  -1  805.38    8.40   0
  -8   5  -1  803.86   12.04   0
  -8   5  -1  803.46   11.14   0
  -8  -5  -1  741.47    8.91   0
  -9   5  -1   24.46    7.69   0
  -9  -5  -1   27.60    4.19   0
  -9  -5  -1   26.90    4.50   0
  -9   5  -1   24.00    6.72   0
  -9   6   1   14.58    7.93   0
  -9   6   1   14.06    8.87   0
  -9  -6   1   14.51    5.62   0
  -9  -6   1    9.75    6.20   0
  -8   6   1    2.45    7.27   0
  -8  -6   1   -0.54    5.57   0
  -8   6   1    1.34    8.01   0
  -8  -6   1    8.04    5.45   0
  -7   6   1   18.17    8.20   0
  -7  -6   1   16.65    3.85   0
   7   6  -1   20.37    5.70   0
  -7   6   1   24.32    7.21   0
  -6   6   1   88.26    8.81   0
  -6  -6   1   88.54    5.86   0
  -6   6   1   87.53    8.03   0
   6  -6  -1   90.49    5.68   0
   6   6  -1   78.44    5.69   0
   5   6  -1  113.40    4.71   0
  -5   6   1  110.07   13.31   0
   5  -6  -1  116.60    5.62   0
  -5   6   1  108.41   12.06   0
  -5  -6   1  116.28    4.69   0
   4   6  -1  104.23    4.76   0
  -4  -6   1   98.83    6.23   0
   3   6  -1   13.50    5.53   0
  -3  -6   1   11.46    5.60   0
  -2  -6   1  517.41    8.70   0
   2   6  -1  520.98    8.77   0
   1   6  -1  249.42    7.83   0
   1  -6  -1  263.16   10.22   0
  -1  -6   1  242.05    6.56   0
   0  -6  -1  119.01    7.35   0
   0   6  -1  120.27    7.43   0
   0  -6   1  127.51    7.79   0
   1  -6   1    4.35    8.07   0
  -1   6  -1    1.51    7.47   0
  -1  -6  -1    2.14    4.26   0
   1   6   1   -0.72    5.99   0
  -2   6  -1   92.19   10.51   0
   2  -6   1   90.28   10.50   0
   2   6   1   92.97    4.68   0
  -2  -6  -1   83.73    4.71   0
  -3   6  -1   88.28   13.53   0
  -3  -6  -1   85.94    4.30   0
  -3   6  -1   91.34   14.04   0
   3   6   1   92.48    4.32   0
  -4  -6  -1   63.05    5.88   0
   4   6   1   64.84    5.82   0
  -4   6  -1   66.71   10.28   0
  -4   6  -1   68.36   11.10   0
  -5   6  -1   19.00    8.21   0
  -5  -6  -1   18.03    4.01   0
   5  -6   1   20.02    5.24   0
  -5   6  -1   21.07    9.20   0
  -6   6  -1   81.98    7.63   0
   6  -6   1   83.49    5.75   0
  -6   6  -1   84.27    7.70   0
  -6  -6  -1   83.90    4.31   0
  -7   6  -1    6.74    6.16   0
  -7   6  -1   11.39    7.06   0
  -7  -6  -1   10.28    5.76   0
  -8   6  -1   24.40    6.65   0
  -8   6  -1   22.07    7.44   0
  -8  -6  -1   28.54    5.63   0
  -9  -6  -1    5.11    5.88   0
  -9   6  -1    2.85    6.64   0
  -9   6  -1    7.27    8.58   0
  -9  -6  -1    6.78    5.81   0
  -9  -7   1   18.31    6.08   0
  -9  -7   1   12.90    4.07   0
  -8  -7   1  564.96    7.96   0
  -8   7   1  595.71   23.31   0
  -8   7   1  602.15   22.28   0
   7   7  -1   89.66    5.91   0
   7  -7  -1   99.17    6.23   0
  -7  -7   1   91.98    5.85   0
   6   7  -1   35.93    4.32   0
  -6  -7   1   41.47    6.01   0
   6  -7  -1   43.86    5.14   0
   5   7  -1   16.23    5.46   0
  -5  -7   1   15.44    5.49   0
   4   7  -1 2885.09   13.03   0
  -4  -7   1 2872.17   13.50   0
  -3  -7   1  107.80    6.27   0
   3   7  -1  110.70    6.03   0
  -2  -7   1    9.44    6.05   0
   2  -7  -1    4.64   10.91   0
   2   7  -1    8.27    4.35   0
   2  -7  -1    6.11   11.61   0
   1  -7  -1   39.10    7.54   0
  -1  -7   1   39.17    6.41   0
   1   7  -1   37.75    6.25   0
   0   7  -1 3645.64   20.83   0
   0  -7  -1 3642.19   20.97   0
   0  -7   1 3646.25   21.21   0
   1   7   1    4.19    4.06   0
  -1   7  -1    4.61    5.74   0
   1  -7   1    7.66    7.81   0
  -1  -7  -1    4.24    5.80   0
   2  -7   1   66.35    8.73   0
  -2   7  -1   70.44    9.43   0
   2   7   1   70.04    6.02   0
  -2  -7  -1   66.56    6.08   0
   3   7   1   12.33    4.06   0
  -3  -7  -1   10.84    3.82   0
  -4  -7  -1 2190.68   11.20   0
   4   7   1 2201.03   11.95   0
   5  -7   1   30.39    5.23   0
  -5  -7  -1   24.10    5.49   0
  -6  -7  -1   15.91    3.94   0
   6  -7   1   19.75    5.31   0
  -6   7  -1   18.84   10.52   0
  -6   7  -1   14.39    9.68   0
  -7   7  -1    1.83    9.84   0
  -7   7  -1    3.15    8.98   0
  -7  -7  -1    6.44    3.90   0
  -8   7  -1  644.86   15.26   0
  -8  -7  -1  582.70    8.08   0
  -8   7  -1  660.71   16.42   0
  -9   7  -1   25.74    9.41   0
  -9   7  -1   27.70   11.02   0
  -9  -7  -1   27.82    5.91   0
  -9  -7  -1   21.08    5.87   0
  -9  -8   1   -7.77    6.25   0
  -9  -8   1    7.94    5.87   0
  -8  -8   1  789.89    7.74   0
  -7  -8   1    5.51    5.78   0
   7   8  -1    2.43    4.12   0
   7  -8  -1    3.02    5.58   0
  -6  -8   1   29.32    5.51   0
   6   8  -1   25.31    5.38   0
   6  -8  -1   17.05    3.91   0
  -5  -8   1   11.08    5.46   0
   5   8  -1    7.32    3.73   0
  -4  -8   1 1818.34   10.94   0
   4   8  -1 1799.98   10.47   0
  -3  -8   1   25.76    5.66   0
   3   8  -1   18.79    5.62   0
  -2  -8   1    5.79    5.58   0
   2   8  -1    8.41    4.05   0
   2  -8  -1    7.59    8.98   0
   2  -8  -1    9.65   10.17   0
   1   8  -1   16.34    5.89   0
  -1  -8   1   18.43    4.18   0
   1  -8  -1   16.94    7.00   0
   0  -8  -1 3725.41   19.31   0
   0  -8   1 3722.93   19.85   0
   0   8  -1 3664.43   19.44   0
   1   8   1   83.16    6.26   0
  -1  -8  -1   89.49    6.23   0
   1  -8   1   89.30    7.26   0
  -1   8  -1   88.05    6.50   0
   2  -8   1   96.76    9.51   0
  -2   8  -1  102.79    9.66   0
  -2  -8  -1  100.54    4.56   0
   2   8   1  106.94    5.94   0
   3   8   1   23.19    5.55   0
  -3  -8  -1   22.03    3.97   0
   4   8   1 1897.14   10.61   0
  -4  -8  -1 1911.05   11.18   0
  -5  -8  -1   97.56    5.73   0
   6  -8   1    4.44    5.25   0
  -6  -8  -1    3.25    3.87   0
   7  -8   1   23.52    5.51   0
  -7  -8  -1   29.67    5.85   0
  -8  -8  -1  480.41    7.89   0
  -9  -8  -1   28.64    5.94   0
  -9  -8  -1   29.34    4.52   0
  -9  -9   1   18.98    5.97   0
  -9  -9   1    7.92    4.48   0
   8  -9  -1   21.28    5.88   0
  -8  -9   1   28.49    6.04   0
   7   9  -1  102.11    6.28   0
   7  -9  -1   99.19    6.05   0
  -7  -9   1  111.82    6.28   0
   6  -9  -1   52.02    5.49   0
   6   9  -1   41.81    4.16   0
  -6  -9   1   52.06    5.62   0
   5   9  -1   98.82    4.30   0
  -5  -9   1  111.74    5.83   0
   4   9  -1    8.76    4.03   0
  -4  -9   1    3.92    5.37   0
  -3  -9   1  152.55    6.32   0
   3   9  -1  146.41    6.30   0
   2   9  -1   80.27    5.73   0
   2  -9  -1   82.90    9.78   0
  -2  -9   1   74.24    4.47   0
   1   9  -1  253.98    7.14   0
   1  -9  -1  256.83    7.90   0
  -1  -9   1  249.83    7.20   0
   0  -9  -1   82.52    6.07   0
   0  -9   1   82.51    6.47   0
   0   9  -1   83.69    6.12   0
  -1  -9  -1  106.87    6.19   0
   1   9   1  108.80    6.14   0
   1  -9   1  100.95    7.09   0
  -1   9  -1  104.76    7.75   0
   2   9   1   22.18    5.21   0
  -2  -9  -1   24.73    5.33   0
   2  -9   1   18.20    8.17   0
  -2   9  -1   17.13    8.00   0
   3   9   1  134.54    4.70   0
  -3  -9  -1  136.42    4.76   0
   4   9   1    4.34    5.25   0
  -4  -9  -1    5.91    5.18   0
  -5  -9  -1   65.48    4.21   0
   6  -9   1   82.98    6.00   0
  -6  -9  -1   94.99    5.65   0
   7  -9   1   18.09    5.67   0
  -7  -9  -1   13.53    5.75   0
  -8  -9  -1   15.01    5.87   0
  -9  -9  -1   10.78    6.32   0
  -8 -10   1  385.30    7.94   0
   8 -10  -1  351.74    7.88   0
   7 -10  -1   16.47    5.62   0
  -7 -10   1   10.74    4.08   0
   7  10  -1   16.50    4.12   0
  -6 -10   1   16.09    5.79   0
   6  10  -1   21.83    5.57   0
   5  10  -1   36.45    4.13   0
  -5 -10   1   35.37    5.62   0
  -4 -10   1 1518.85    9.99   0
   4  10  -1 1477.61    9.41   0
   3  10  -1   41.46    5.85   0
  -3 -10   1   51.59    4.34   0
   2  10  -1   23.52    5.82   0
  -2 -10   1   17.26    5.64   0
   2 -10  -1   19.09    7.32   0
   1  10  -1    1.85    5.32   0
  -1 -10   1    5.82    5.50   0
   1 -10  -1    0.23    5.50   0
   0 -10  -1 1857.94   13.74   0
   0  10  -1 1885.51   13.64   0
   0 -10   1 1859.33   13.86   0
   1 -10   1   16.99    7.58   0
  -1  10  -1   16.25    6.93   0
   1  10   1   21.90    5.31   0
  -1 -10  -1   14.66    5.40   0
   2 -10   1    5.02    7.46   0
  -2 -10  -1    4.85    5.61   0
   2  10   1    3.11    5.13   0
  -2  10  -1    6.49    6.35   0
   3  10   1   -2.78    3.97   0
  -3 -10  -1   -3.74    3.94   0
  -4 -10  -1 1439.12    8.92   0
   4  10   1 1424.14    9.06   0
  -5 -10  -1   14.46    5.39   0
   6 -10   1   40.48    5.80   0
  -6 -10  -1   38.75    5.62   0
  -7 -10  -1    4.31    5.52   0
   7 -10   1    1.60    5.52   0
  -8 -10  -1  425.67    7.52   0
   8 -10   1  439.66    8.33   0
   8 -11  -1  417.58    8.47   0
  -8 -11   1  421.27    6.84   0
  -7 -11   1   -0.84    3.98   0
   7 -11  -1    2.37    5.84   0
   7  11  -1   -0.06    5.67   0
   6  11  -1   48.38    5.77   0
  -6 -11   1   59.42    5.82   0
  -5 -11   1   22.52    5.52   0
   5  11  -1   26.57    3.84   0
  -4 -11   1 1390.03    9.09   0
   4  11  -1 1408.44   10.03   0
   3  11  -1   31.65    5.54   0
  -3 -11   1   31.79    5.57   0
   2 -11  -1   86.62    9.40   0
   2  11  -1   98.00    5.59   0
  -2 -11   1   79.52    6.08   0
   1  11  -1   22.90    5.51   0
  -1 -11   1   21.35    5.32   0
   1 -11  -1   22.93    5.76   0
   0 -11   1 2304.18   14.93   0
   0  11  -1 2345.36   14.45   0
   0 -11  -1 2314.32   15.32   0
  -1 -11  -1   44.69    5.54   0
  -1  11  -1   45.48    5.85   0
   1 -11   1   49.96    6.28   0
   2 -11   1   65.82    8.42   0
  -2 -11  -1   73.76    3.97   0
   2  11   1   71.05    5.63   0
  -2  11  -1   67.47    7.33   0
   3  11   1   81.22    5.81   0
  -3 -11  -1   75.32    4.30   0
  -4 -11  -1 1181.10    9.11   0
  -5 -11  -1   10.19    3.73   0
  -6 -11  -1   17.87    5.60   0
   7 -11   1   70.55    6.29   0
  -7 -11  -1   62.62    4.62   0
   8 -11   1  292.97    8.31   0
  -8 -11  -1  401.09    7.57   0
  -8 -12   1    9.19    6.27   0
   8 -12  -1   10.13    6.42   0
  -7 -12   1   87.54    4.69   0
   7 -12  -1   79.02    6.32   0
  -6 -12   1   65.30    5.88   0
   6  12  -1   74.78    5.87   0
   5  12  -1   88.51    4.51   0
  -5 -12   1  108.40    5.87   0
  -4 -12   1    5.94    5.68   0
   4  12  -1    1.03    5.45   0
   3  12  -1  185.72    4.77   0
  -3 -12   1  170.04    6.03   0
   2 -12  -1  228.23    9.78   0
   2  12  -1  219.02    6.25   0
  -2 -12   1  227.77    6.32   0
   1  12  -1  121.86    5.98   0
   1 -12  -1  129.43    6.65   0
  -1 -12   1  125.52    6.06   0
   0 -12  -1   15.60    5.42   0
   0 -12   1    7.91    5.70   0
   0  12  -1   13.77    5.45   0
  -1 -12  -1  253.79    6.44   0
  -1  12  -1  251.49    7.31   0
   1 -12   1  261.76    7.80   0
  -2 -12  -1  249.10    6.36   0
   2 -12   1  257.49   10.05   0
  -2  12  -1  264.93    9.15   0
  -3 -12  -1   18.54    3.73   0
  -4 -12  -1   68.42    5.62   0
  -5 -12  -1  189.38    6.33   0
  -6 -12  -1  131.26    5.90   0
   7 -12   1   -6.84    5.88   0
  -7 -12  -1    1.66    5.73   0
  -8 -12  -1   24.63    6.23   0
   8 -12   1   15.57    6.63   0
  -7 -13   1   28.42    4.28   0
   7 -13  -1   32.37    6.09   0
  -6 -13   1    7.65    5.68   0
   6  13  -1   15.70    5.75   0
   5  13  -1    5.84    5.65   0
  -5 -13   1    6.14    4.04   0
  -4 -13   1  876.45    8.32   0
   4  13  -1  847.50    8.39   0
  -3 -13   1   83.32    5.69   0
   3  13  -1   78.16    5.70   0
   2 -13  -1   -1.51    7.06   0
   2  13  -1    0.57    5.19   0
  -2 -13   1    3.17    3.62   0
  -1 -13   1    1.75    5.70   0
   1  13  -1    3.07    5.36   0
   1 -13  -1    4.72    7.40   0
   0 -13  -1 1239.58   10.86   0
   0  13  -1 1199.11   11.24   0
   0 -13   1 1220.04   11.71   0
  -1 -13  -1   40.50    5.54   0
   1 -13   1   35.51    6.43   0
  -1  13  -1   31.27    6.83   0
  -2 -13  -1   11.26    5.21   0
   2 -13   1    5.45    8.01   0
   3 -13   1    1.99   12.77   0
  -3 -13  -1   -3.73    3.77   0
  -4 -13  -1  897.31    8.40   0
  -5 -13  -1    7.20    5.73   0
  -6 -13  -1   20.06    5.61   0
   7 -13   1    9.24    6.11   0
  -7 -13  -1   -0.40    5.76   0
  -7 -14   1   -4.06    4.21   0
   7 -14  -1    5.87    4.16   0
   6  14  -1   91.35    6.38   0
  -6 -14   1   86.70    4.63   0
  -5 -14   1   44.64    5.63   0
   5  14  -1   47.14    5.73   0
   4  14  -1  764.07    8.30   0
  -4 -14   1  773.38    7.96   0
   3  14  -1   22.93    5.56   0
  -3 -14   1   12.13    3.67   0
   2  14  -1  120.83    5.71   0
  -2 -14   1  127.29    5.83   0
   2 -14  -1  131.34    9.57   0
  -1 -14   1   77.28    5.97   0
   1 -14  -1   89.40    6.42   0
   1  14  -1   88.83    5.61   0
   0 -14   1 1234.35   11.11   0
   0 -14  -1 1207.43   11.03   0
   0  14  -1 1171.72   10.42   0
  -1 -14  -1   53.36    5.67   0
   1 -14   1   61.04    7.48   0
  -1  14  -1   51.50    7.39   0
  -2 -14  -1  108.16    4.42   0
   2 -14   1  120.33    8.42   0
   3 -14   1   28.34   13.45   0
  -3 -14  -1   26.57    5.57   0
  -4 -14  -1  692.36    7.68   0
  -5 -14  -1   59.39    4.25   0
  -6 -14  -1   32.76    5.77   0
  -7 -14  -1   17.37    6.04   0
   7 -14   1   22.78    6.37   0
  -6 -15   1   40.35    5.98   0
  -5 -15   1   64.48    5.98   0
   5  15  -1   54.81    4.23   0
  -4 -15   1    0.89    5.46   0
   4  15  -1    2.22    5.42   0
   3  15  -1  133.37    6.10   0
  -3 -15   1  129.96    6.05   0
  -2 -15   1  120.62    6.16   0
   2  15  -1  121.34    6.10   0
   2 -15  -1  116.44    8.71   0
   1 -15  -1   64.72    5.97   0
  -1 -15   1   72.13    4.49   0
   1  15  -1   75.59    5.68   0
   0 -15  -1    2.31    6.82   0
   0 -15   1    7.91    5.76   0
   0  15  -1    5.29    5.28   0
   1 -15   1   96.14    6.42   0
  -1 -15  -1   89.58    5.89   0
   2 -15   1   64.77    8.22   0
  -2 -15  -1   68.62    5.64   0
  -3 -15  -1   88.79    5.87   0
  -4 -15  -1   19.24    4.04   0
  -5 -15  -1   14.26    5.43   0
  -6 -15  -1   38.72    6.00   0
  -6 -16   1    4.28    6.10   0
  -5 -16   1   11.72    5.88   0
  -4 -16   1  406.26    7.29   0
   4  16  -1  375.07    6.28   0
   3  16  -1   15.56    4.02   0
  -3 -16   1   24.90    5.65   0
   2  16  -1    7.33    5.39   0
   2 -16  -1    7.73    8.50   0
  -2 -16   1   -3.45    5.49   0
  -1 -16   1   19.49    5.65   0
   1 -16  -1   25.08    6.24   0
   1  16  -1   17.84    5.27   0
   0 -16   1  488.80    7.94   0
   0 -16  -1  473.49    8.10   0
   1 -16   1    3.14    6.30   0
  -1 -16  -1   10.44    5.48   0
  -2 -16  -1    7.31    5.40   0
   2 -16   1    7.94    7.83   0
  -3 -16  -1    5.30    5.42   0
  -4 -16  -1  317.22    5.57   0
  -5 -16  -1   -4.04    5.36   0
  -6 -16  -1   15.60    5.85   0
  -5 -17   1   15.80    5.95   0
  -4 -17   1  217.22    5.32   0
  -3 -17   1   22.38    5.91   0
   3  17  -1   19.51    4.28   0
   2  17  -1   55.47    5.71   0
   2 -17  -1   60.11    9.47   0
  -2 -17   1   61.00    5.82   0
  -1 -17   1   77.83    6.03   0
   1 -17  -1   85.48    7.77   0
   0 -17  -1  384.20    7.96   0
   0 -17   1  396.06    8.09   0
  -1 -17  -1   23.05    5.70   0
   1 -17   1   30.48    6.53   0
   2 -17   1   69.60    8.45   0
  -2 -17  -1   60.49    4.37   0
  -3 -17  -1   54.73    5.81   0
  -4 -17  -1  251.54    5.44   0
  -5 -17  -1   26.73    5.94   0
  -4 -18   1    8.57    5.92   0
  -3 -18   1   71.34    4.48   0
  -2 -18   1   88.22    6.21   0
   2 -18  -1  103.86    9.95   0
   2 -18  -1   92.92    9.01   0
   1 -18  -1   21.44    7.73   0
  -1 -18   1   24.09    5.92   0
   0 -18  -1   20.29    6.17   0
   0 -18   1   23.63    6.11   0
  -1 -18  -1   91.31    6.19   0
   1 -18   1   94.64    7.06   0
  -2 -18  -1   80.69    5.99   0
   2 -18   1   75.96    8.98   0
  -3 -18  -1   13.90    5.84   0
  -4 -18  -1   33.20    6.11   0
  -3 -19   1   10.51    4.15   0
   2 -19  -1    6.85    8.45   0
  -2 -19   1    3.74    5.93   0
   2 -19  -1    6.50    8.21   0
  -1 -19   1    0.75    5.96   0
   1 -19  -1    8.35    7.49   0
   0 -19  -1  155.53    8.50   0
   0 -19   1  167.43    8.62   0
   1 -19   1    4.30    6.43   0
  -1 -19  -1    5.96    5.85   0
  -2 -19  -1    2.49    5.71   0
   2 -19   1    0.77    9.58   0
  -3 -19  -1    3.02    4.43   0
  -1 -20   1   40.33    6.52   0
   1 -20  -1   47.82    6.84   0
   0 -20   1  170.01    8.00   0
   0 -20  -1  141.45    7.91   0
   1 -20   1   26.93    8.07   0
  -1 -20  -1   22.57    6.42   0
 -10   0   2  144.12    8.90   0
  -9   0   2   16.59    6.17   0
  -8   0   2  574.86    8.47   0
  -7   0   2  180.48    6.41   0
   7   0  -2  180.55    6.35   0
   6   0  -2 1045.62    9.91   0
  -6   0   2 1000.19   10.16   0
  -6   0   2 1014.16    8.49   0
  -5   0   2   64.04    5.20   0
  -5   0   2   63.17    6.09   0
   5   0  -2   63.70    5.93   0
   4   0  -2 1011.15   11.20   0
  -4   0   2  996.29    9.16   0
  -4   0   2 1022.57   11.06   0
  -3   0   2   86.17    7.24   0
  -3   0   2   87.27    6.19   0
   3   0  -2   84.68    7.28   0
  -2   0   2 1129.99   12.65   0
  -2   0   2 1146.57   15.13   0
   2   0  -2 1131.49   15.34   0
   2   0  -2 1126.10   12.49   0
   1   0  -2   84.18   11.58   0
   1   0  -2   77.81    8.91   0
  -1   0   2   74.95    9.04   0
  -1   0   2   86.09   11.64   0
   0   0   2 2672.79   24.66   0
   0   0  -2 2641.77   24.56   0
  -1   0  -2   12.11    8.78   0
  -3   0  -2   15.65    5.69   0
  -4   0  -2 2787.80   15.74   0
  -4   0  -2 2736.69   15.36   0
  -5   0  -2   42.16    5.47   0
  -5   0  -2   39.74    5.03   0
  -6   0  -2 2080.85   12.83   0
  -6   0  -2 2126.30   12.11   0
  -7   0  -2   35.29    5.74   0
  -7   0  -2   39.06    4.77   0
  -8   0  -2  317.97    7.39   0
  -9   0  -2   26.20    6.14   0
 -10   0  -2  372.75    8.52   0
 -10   1   2   27.89    6.89   0
 -10  -1   2   29.73    6.91   0
  -9   1   2   13.74    6.03   0
  -9  -1   2    9.70    6.14   0
  -8   1   2   75.67    6.23   0
  -8  -1   2   76.55    6.24   0
  -7   1   2    5.40    5.17   0
   7  -1  -2    6.35    5.03   0
   7   1  -2   12.23    5.55   0
  -7  -1   2    5.82    5.85   0
  -7  -1   2    5.70    4.43   0
   6  -1  -2  446.68    7.80   0
  -6  -1   2  444.62    7.68   0
  -6   1   2  453.74    8.08   0
  -6  -1   2  437.98    6.68   0
   6   1  -2  457.03    7.56   0
  -5  -1   2   15.44    5.59   0
  -5  -1   2    7.12    5.17   0
   5  -1  -2   14.86    5.47   0
  -5   1   2   16.07    5.63   0
   5   1  -2   12.65    3.96   0
   4  -1  -2 1292.98   12.66   0
  -4   1   2 1319.48   12.71   0
   4   1  -2 1254.47   11.00   0
  -4  -1   2 1268.04    9.24   0
  -4  -1   2 1292.81   11.94   0
   3  -1  -2    2.86    3.89   0
  -3   1   2    4.16    6.11   0
  -3  -1   2    4.86    5.88   0
   3  -1  -2    5.57    6.87   0
  -3  -1   2    4.53    4.72   0
   3   1  -2    6.87    6.74   0
  -2  -1   2 6388.62   28.88   0
   2  -1  -2 6505.85   25.39   0
  -2  -1   2 6532.47   25.64   0
   2   1  -2 6440.24   29.29   0
   2  -1  -2 6329.22   34.55   0
  -1   1   2   23.54   10.75   0
  -1  -1   2   24.54   10.63   0
   1   1  -2   24.89    7.55   0
   1  -1  -2   22.93   11.16   0
   0   1  -2 3738.83   29.00   0
   0  -1   2 3726.85   30.38   0
   0   1   2 3599.76   28.43   0
   0  -1  -2 3596.61   28.51   0
  -1   1  -2    7.00    8.73   0
   1  -1   2    1.28    6.45   0
  -2   1  -2 1986.49   20.65   0
  -2   1  -2 2020.39   16.97   0
  -3  -1  -2  102.92    6.52   0
  -3   1  -2   97.82    6.02   0
  -4   1  -2  203.94    6.60   0
  -4   1  -2  202.00    6.08   0
  -4  -1  -2  194.92    6.64   0
  -5  -1  -2    8.80    5.09   0
  -5   1  -2    9.27    5.32   0
  -5  -1  -2   10.41    4.75   0
  -5   1  -2    9.57    4.68   0
  -6   1  -2  435.34    7.65   0
  -6  -1  -2  439.53    6.84   0
  -6  -1  -2  420.95    7.38   0
  -7   1  -2   25.43    5.39   0
  -7  -1  -2   25.62    4.92   0
  -7  -1  -2   28.82    5.64   0
  -8   1  -2   75.10    6.06   0
  -8  -1  -2   57.47    5.07   0
  -8  -1  -2   72.08    6.20   0
  -9  -1  -2    7.86    5.95   0
  -9   1  -2    1.66    6.13   0
 -10   1  -2   77.84    7.26   0
 -10  -1  -2   91.30    6.97   0
 -10  -2   2    9.64    6.45   0
 -10   2   2   12.00    6.50   0
  -9   2   2    4.60    6.18   0
  -9  -2   2    0.73    5.99   0
  -8   2   2   34.53    6.11   0
   8   2  -2   37.05    5.72   0
  -8  -2   2   35.14    6.02   0
  -8  -2   2   32.83    5.12   0
   7   2  -2   31.51    5.59   0
  -7   2   2   38.35    5.76   0
  -7  -2   2   34.93    5.74   0
  -7  -2   2   37.26    4.95   0
  -6  -2   2  159.57    5.73   0
   6   2  -2  181.68    6.24   0
  -6   2   2  160.91    6.59   0
   6  -2  -2  161.23    6.22   0
  -6  -2   2  154.27    6.15   0
  -5  -2   2    4.31    5.53   0
   5   2  -2    1.59    5.36   0
   5  -2  -2    3.49    5.41   0
  -5  -2   2   -1.50    5.04   0
  -5   2   2    0.42    5.64   0
   4  -2  -2  470.97    9.02   0
  -4  -2   2  452.35    7.32   0
   4  -2  -2  448.42    6.45   0
  -4  -2   2  470.67    8.43   0
  -4   2   2  475.12    9.22   0
   4   2  -2  462.30    8.27   0
   3  -2  -2   67.83    4.51   0
  -3  -2   2   64.68    5.20   0
   3  -2  -2   75.26    6.98   0
  -3   2   2   69.26    6.58   0
   3   2  -2   69.17    6.87   0
   2  -2  -2 2699.76   26.07   0
  -2  -2   2 2662.22   17.58   0
  -2   2   2 2697.61   25.10   0
   2   2  -2 2712.70   18.49   0
  -1   2   2   59.43    9.89   0
   1   2  -2   66.51    9.90   0
  -1  -2   2   63.36    7.29   0
   1  -2  -2   63.90   10.77   0
   0  -2   2 1029.83   16.05   0
   0  -2  -2  985.51   15.79   0
   0   2  -2  983.24   17.31   0
   1  -2   2    2.80    9.16   0
  -1   2  -2    5.54    8.94   0
  -2  -2  -2  723.33   10.65   0
   2  -2   2  738.31   14.53   0
  -2   2  -2  719.50   11.74   0
  -3  -2  -2   61.18    6.31   0
  -3   2  -2   59.62    5.60   0
  -4   2  -2   18.44    5.43   0
  -4  -2  -2   15.36    4.07   0
  -5  -2  -2   60.59    5.42   0
  -5   2  -2   56.49    6.94   0
  -6  -2  -2  232.03    4.79   0
  -6  -2  -2  226.73    6.33   0
  -6   2  -2  234.72    6.76   0
  -7  -2  -2    9.76    4.65   0
  -7  -2  -2    2.06    5.44   0
  -7   2  -2    8.19    6.51   0
  -8  -2  -2   11.39    5.11   0
  -8   2  -2    5.42    6.93   0
  -8  -2  -2    7.19    5.57   0
  -9  -2  -2   31.05    6.25   0
  -9  -2  -2   29.57    5.32   0
  -9   2  -2   29.43    6.33   0
 -10   2  -2   52.61    6.13   0
 -10  -2  -2   46.03    5.22   0
 -10   2  -2   60.13    6.88   0
 -10  -3   2  117.79    7.42   0
 -10   3   2  111.70    9.15   0
  -9  -3   2   25.67    5.37   0
  -9  -3   2   28.14    6.14   0
  -9   3   2   17.80    6.39   0
   8   3  -2  319.24    7.07   0
  -8  -3   2  338.85    7.32   0
  -8  -3   2  335.76    6.38   0
  -8   3   2  348.85    8.17   0
  -7  -3   2  111.50    5.57   0
   7   3  -2  109.17    4.56   0
  -7   3   2  106.18    6.14   0
  -7  -3   2  107.20    5.99   0
   6   3  -2  755.22    7.44   0
   6  -3  -2  769.22   10.65   0
  -6  -3   2  732.83    8.51   0
  -6  -3   2  748.28    7.60   0
  -6   3   2  738.07   10.16   0
   5   3  -2   48.89    5.65   0
  -5   3   2   46.40    7.06   0
  -5  -3   2   47.75    4.25   0
   5  -3  -2   43.61    5.26   0
   5  -3  -2   44.40    6.75   0
   4  -3  -2  772.49    8.38   0
   4  -3  -2  781.06   11.41   0
  -4  -3   2  776.55    9.26   0
   4   3  -2  790.57    9.25   0
  -4   3   2  762.42   12.33   0
   3  -3  -2   77.37    8.40   0
   3   3  -2   72.05    6.78   0
  -3  -3   2   79.76    6.88   0
  -3   3   2   76.28    8.26   0
   2  -3  -2 1795.95   24.12   0
   2   3  -2 1813.97   15.28   0
  -2  -3   2 1805.57   14.19   0
  -2   3   2 1800.81   22.89   0
  -1  -3   2   10.30    6.58   0
  -1   3   2    7.05    7.85   0
   1   3  -2    7.31    9.21   0
   1  -3  -2    6.31   10.52   0
   0   3  -2 1775.44   19.11   0
   0  -3   2 1765.29   19.56   0
   1  -3   2   18.92   11.15   0
  -1   3  -2   20.52    9.02   0
   2  -3   2 3654.47   25.71   0
  -2   3  -2 3392.79   24.11   0
  -2  -3  -2 3433.39   17.60   0
  -3   3  -2   10.31    6.06   0
   3  -3   2   10.04    5.46   0
  -3  -3  -2    8.39    5.68   0
  -4   3  -2  704.04    9.59   0
  -4   3  -2  711.61   10.39   0
  -4  -3  -2  704.94    7.59   0
  -5   3  -2   33.13    7.06   0
  -5  -3  -2   30.82    5.58   0
  -6   3  -2 1089.89   11.29   0
  -6  -3  -2 1136.32    9.32   0
  -7   3  -2   49.70    6.16   0
  -7  -3  -2   43.93    5.10   0
  -7  -3  -2   48.25    5.64   0
  -8   3  -2  148.97    7.33   0
  -8  -3  -2  133.05    5.60   0
  -8  -3  -2  136.79    6.47   0
  -8   3  -2  147.12    6.05   0
  -9  -3  -2   51.51    5.56   0
  -9   3  -2   41.18    5.34   0
  -9   3  -2   50.68    6.34   0
  -9  -3  -2   54.34    6.22   0
 -10   3  -2  257.87    8.21   0
 -10  -3  -2  235.45    7.34   0
 -10   3  -2  226.60    8.92   0
 -10  -3  -2  296.86    8.20   0
  -9  -4   2    2.10    6.18   0
  -9   4   2    2.19    7.53   0
  -9  -4   2    8.00    3.85   0
  -8  -4   2   80.16    4.67   0
  -8  -4   2   89.16    5.20   0
  -8   4   2   78.25    7.76   0
   8   4  -2   80.26    6.19   0
  -7  -4   2   29.20    5.19   0
   7   4  -2   17.48    5.42   0
  -7  -4   2   30.00    5.45   0
  -7   4   2   25.86    5.67   0
   6  -4  -2  256.63    6.10   0
  -6  -4   2  230.69    5.74   0
  -6   4   2  247.02    8.02   0
   6   4  -2  252.06    6.79   0
  -6  -4   2  255.67    6.79   0
  -5  -4   2    7.73    5.96   0
   5   4  -2   16.51    5.79   0
  -5   4   2   12.14    6.63   0
   5  -4  -2    9.03    5.11   0
   5  -4  -2   13.43    6.07   0
   4   4  -2  302.25    7.30   0
   4  -4  -2  296.33    5.35   0
  -4   4   2  316.11   10.25   0
   4  -4  -2  305.98    9.84   0
  -4  -4   2  305.45    6.00   0
  -3  -4   2    2.69    4.52   0
  -3   4   2    2.41    8.56   0
   3   4  -2    1.29    6.17   0
   3  -4  -2    2.26    8.62   0
  -2   4   2  718.38   16.60   0
   2  -4  -2  750.32   19.60   0
  -2  -4   2  755.92    9.72   0
   2   4  -2  758.80    9.68   0
   1  -4  -2  228.87   11.20   0
   1   4  -2  233.32    8.85   0
  -1  -4   2  228.27    9.51   0
   0   4  -2  283.98   10.12   0
   0  -4   2  291.26   10.43   0
  -1   4  -2   98.84    8.72   0
   1  -4   2  103.71    9.17   0
  -1  -4  -2   95.92    7.34   0
   2  -4   2  572.63   12.41   0
  -2  -4  -2  563.14    9.23   0
  -2   4  -2  563.30   12.56   0
  -3  -4  -2   12.23    4.22   0
  -3   4  -2    9.52    5.16   0
   4  -4   2  307.75    7.27   0
  -4  -4  -2  288.99    6.77   0
  -4   4  -2  303.01    8.32   0
  -4   4  -2  304.55    8.31   0
  -5   4  -2    6.95    5.98   0
  -5  -4  -2    4.61    3.92   0
  -5   4  -2   10.90    5.62   0
  -6   4  -2  375.62    8.74   0
  -6  -4  -2  384.08    6.97   0
  -6   4  -2  384.51    7.68   0
  -7   4  -2    6.79    5.73   0
  -7  -4  -2    0.07    5.44   0
  -7   4  -2   -4.20    6.20   0
  -8  -4  -2   88.45    6.52   0
  -8  -4  -2   96.21    5.56   0
  -8   4  -2   81.24    8.05   0
  -8   4  -2   84.20    5.91   0
  -9   4  -2    3.55    5.44   0
  -9  -4  -2    4.89    6.14   0
  -9   4  -2    2.01    6.33   0
  -9  -4  -2    2.12    5.33   0
  -9  -5   2   13.69    5.46   0
  -9   5   2   18.31    7.52   0
  -9  -5   2   17.46    5.96   0
  -8  -5   2  106.40    6.39   0
  -8   5   2  103.20    7.75   0
  -8  -5   2   97.10    5.47   0
   8   5  -2   84.46    4.93   0
  -7   5   2   21.78    6.96   0
   7   5  -2   19.96    5.59   0
  -7  -5   2   17.16    3.74   0
  -7  -5   2   10.05    5.71   0
   6  -5  -2  127.21    5.57   0
  -6   5   2  129.28    8.01   0
  -6  -5   2  121.37    5.97   0
   6   5  -2  130.13    4.71   0
  -5  -5   2   47.04    5.75   0
  -5   5   2   43.10    7.00   0
   5   5  -2   40.87    5.78   0
   5  -5  -2   43.26    5.13   0
   4  -5  -2  279.85   11.66   0
   4   5  -2  301.89    7.34   0
  -4   5   2  278.84   12.23   0
  -4  -5   2  278.63    5.88   0
  -3   5   2    2.86    9.10   0
   3  -5  -2    2.93    9.95   0
   3   5  -2    4.30    5.75   0
  -3  -5   2    1.96    5.81   0
  -2  -5   2  455.72    8.88   0
   2  -5  -2  454.05   17.35   0
   2   5  -2  469.87    8.90   0
  -1  -5   2   20.36    5.42   0
   1   5  -2   21.14    7.17   0
   1  -5  -2   17.24    7.59   0
   0   5  -2  222.26    8.79   0
   0  -5   2  211.07    9.14   0
   0  -5  -2  201.77    7.80   0
  -1   5  -2    6.93    8.09   0
   1  -5   2   11.18    9.01   0
  -1  -5  -2    9.46    4.38   0
  -2  -5  -2  468.57    8.32   0
  -2   5  -2  488.83   12.35   0
   2  -5   2  493.01   12.00   0
  -3   5  -2   49.74    7.40   0
  -3  -5  -2   53.74    5.67   0
  -4   5  -2  171.37    7.97   0
   4  -5   2  182.33    6.45   0
  -4  -5  -2  178.98    6.24   0
  -4   5  -2  172.40    8.74   0
   5  -5   2    6.31    5.30   0
  -5  -5  -2    8.14    5.42   0
  -5   5  -2    1.47    5.65   0
  -5   5  -2    4.38    6.60   0
  -6   5  -2  372.22    8.59   0
  -6  -5  -2  376.60    6.88   0
  -6   5  -2  391.98    9.77   0
  -7   5  -2   32.53    7.42   0
  -7  -5  -2   33.45    5.46   0
  -7   5  -2   35.50    6.24   0
  -8   5  -2   30.12    5.39   0
  -8  -5  -2   36.60    5.46   0
  -8   5  -2   31.25    7.58   0
  -8  -5  -2   34.69    5.85   0
  -9   5  -2    5.27    7.64   0
  -9   5  -2    9.14    6.58   0
  -9  -5  -2    7.06    5.62   0
  -9  -5  -2    9.72    6.13   0
  -9   6   2   12.23    7.00   0
  -9   6   2   16.66    7.85   0
  -9  -6   2   16.32    6.31   0
  -9  -6   2   15.90    5.64   0
  -8  -6   2  244.50    4.84   0
  -8  -6   2  284.34    7.03   0
  -8   6   2  252.38   10.60   0
   8   6  -2  242.29    7.18   0
   7  -6  -2   58.42    5.08   0
  -7  -6   2   52.48    5.78   0
  -7   6   2   60.10    8.58   0
   7   6  -2   71.04    5.55   0
   6   6  -2  791.35    8.37   0
   6  -6  -2  803.89    8.06   0
  -6   6   2  786.64   15.69   0
  -6  -6   2  788.12    8.57   0
  -5  -6   2   31.14    5.74   0
   5   6  -2   26.31    5.57   0
   5  -6  -2   34.72    5.24   0
  -5   6   2   31.23   10.01   0
   4   6  -2  822.19    8.91   0
  -4  -6   2  794.53    7.81   0
   3   6  -2    7.27    5.53   0
  -3  -6   2    5.37    5.55   0
   2   6  -2 2647.01   15.23   0
  -2  -6   2 2654.08   15.23   0
   2  -6  -2 2632.75   32.65   0
  -1  -6   2    7.07    6.70   0
   1  -6  -2   14.06    6.61   0
   1   6  -2   15.81    6.49   0
   0   6  -2 1892.56   15.87   0
   0  -6  -2 1842.69   15.19   0
   0  -6   2 1869.16   16.20   0
  -1   6  -2   76.02    6.74   0
   1  -6   2   76.65    7.74   0
  -1  -6  -2   79.07    6.31   0
  -2  -6  -2 3687.57   16.75   0
  -2   6  -2 3752.10   27.77   0
  -3   6  -2    4.83    8.34   0
  -3  -6  -2    3.38    3.78   0
  -4   6  -2  709.66   13.43   0
  -4  -6  -2  707.40    8.08   0
  -4   6  -2  702.99   12.98   0
   5  -6   2   80.40    5.82   0
  -5   6  -2   80.91    7.70   0
  -5  -6  -2   74.01    4.46   0
  -5   6  -2   73.26    6.85   0
   6  -6   2 1088.39    9.99   0
  -6   6  -2 1133.80   14.82   0
  -6   6  -2 1061.01   13.08   0
  -6  -6  -2 1088.54    8.97   0
  -7   6  -2   24.20    7.39   0
  -7   6  -2   29.30    6.35   0
  -7  -6  -2   26.15    3.74   0
  -8  -6  -2  145.55    6.25   0
  -8   6  -2  129.33    8.44   0
  -8   6  -2  142.15    7.52   0
  -9   6  -2   32.77    7.08   0
  -9  -6  -2   45.34    5.77   0
  -9  -6  -2   30.15    5.95   0
  -9   6  -2   38.74    7.99   0
  -9  -7   2    4.63    4.09   0
  -9  -7   2    3.20    5.38   0
  -8  -7   2  102.78    6.06   0
  -8  -7   2  105.29    5.68   0
   8   7  -2   94.38    4.66   0
   7   7  -2   17.47    5.68   0
  -7  -7   2   11.36    5.60   0
   7  -7  -2   13.94    5.34   0
   6  -7  -2  354.57    6.61   0
  -6  -7   2  349.06    5.71   0
   6   7  -2  356.56    6.95   0
  -5  -7   2   17.25    5.30   0
   5   7  -2   14.17    5.40   0
  -4  -7   2  762.17    8.50   0
   4   7  -2  769.52    8.59   0
   3   7  -2   18.47    4.15   0
  -3  -7   2   16.87    5.81   0
   2  -7  -2 1819.86   24.07   0
   2  -7  -2 1729.21   24.30   0
  -2  -7   2 1733.65   12.35   0
   2   7  -2 1764.73   12.56   0
   1  -7  -2   82.38    7.36   0
   1   7  -2   82.55    6.51   0
  -1  -7   2   84.11    6.70   0
   0  -7  -2 1796.65   14.31   0
   0  -7   2 1842.84   15.47   0
   0   7  -2 1860.34   14.91   0
  -1  -7  -2    4.28    3.93   0
  -1   7  -2    4.88    5.68   0
   1  -7   2    4.06    6.36   0
  -2   7  -2 1151.01   16.11   0
   2  -7   2 1117.79   16.25   0
  -2  -7  -2 1131.03    9.32   0
  -3  -7  -2   24.11    5.45   0
  -3   7  -2   30.58    8.77   0
  -4   7  -2  600.10   14.78   0
  -4   7  -2  606.12   15.05   0
  -4  -7  -2  580.99    7.53   0
  -5   7  -2   -0.54    8.40   0
   5  -7   2    2.77    5.03   0
  -5   7  -2    1.75    8.93   0
  -5  -7  -2    1.39    5.22   0
  -6  -7  -2  339.37    6.77   0
  -6   7  -2  350.19   11.74   0
   6  -7   2  365.93    7.16   0
  -6   7  -2  341.43   10.68   0
  -7   7  -2    3.29    7.12   0
  -7  -7  -2    6.08    3.86   0
  -7   7  -2    3.90    8.01   0
  -8  -7  -2  149.24    6.24   0
  -8   7  -2  130.92    9.98   0
  -8   7  -2  133.66    9.25   0
  -9   7  -2    1.05    9.75   0
  -9  -7  -2    2.86    5.70   0
  -9  -7  -2   -0.36    5.97   0
  -9   7  -2    3.08    8.33   0
  -9  -8   2    8.51    6.19   0
  -9  -8   2    6.55    5.75   0
  -8  -8   2   31.17    5.97   0
   8  -8  -2   36.72    5.83   0
   8   8  -2   30.85    4.39   0
   7   8  -2   54.37    5.88   0
   7  -8  -2   52.49    5.67   0
  -7  -8   2   51.22    5.97   0
  -6  -8   2   49.57    5.73   0
   6   8  -2   62.26    5.84   0
   6  -8  -2   50.49    5.41   0
   5   8  -2    2.08    5.43   0
  -5  -8   2    6.00    5.59   0
  -4  -8   2  287.78    5.72   0
   4   8  -2  302.72    7.05   0
   3   8  -2  153.63    6.24   0
  -3  -8   2  152.22    6.34   0
   2  -8  -2  649.07   15.05   0
   2  -8  -2  677.11   15.91   0
   2   8  -2  626.24    7.46   0
  -2  -8   2  655.46    7.63   0
   1  -8  -2   49.01    6.06   0
   1   8  -2   48.55    4.56   0
  -1  -8   2   52.86    6.34   0
   0  -8   2  550.65    9.32   0
   0   8  -2  519.19    9.01   0
   0  -8  -2  536.35    8.56   0
  -1  -8  -2   60.58    5.74   0
   1  -8   2   56.31    8.01   0
  -1   8  -2   55.30    7.22   0
   2  -8   2  319.27   10.68   0
  -2   8  -2  335.26   10.30   0
  -2  -8  -2  328.88    5.64   0
   3  -8   2   43.64    8.82   0
  -3  -8  -2   39.84    3.98   0
  -3   8  -2   40.32    8.41   0
  -4   8  -2   14.57   12.83   0
  -4   8  -2   14.13   12.32   0
  -4  -8  -2   21.46    5.42   0
  -5  -8  -2    4.85    3.86   0
  -6  -8  -2   76.92    4.19   0
   6  -8   2   79.60    5.66   0
  -7  -8  -2   20.53    4.24   0
   7  -8   2   17.01    5.31   0
  -8  -8  -2   -2.07    5.87   0
  -9  -8  -2   11.00    6.32   0
  -9  -9   2    5.76    5.84   0
  -9  -9   2    3.99    6.28   0
   8   9  -2  251.08    6.96   0
   8  -9  -2  245.22    6.96   0
  -8  -9   2  205.50    6.93   0
   7   9  -2   90.27    6.09   0
   7  -9  -2  103.50    5.75   0
  -7  -9   2   92.00    6.02   0
   6  -9  -2  577.15    7.82   0
   6   9  -2  553.95    6.45   0
  -6  -9   2  565.64    7.49   0
   5   9  -2   -0.62    5.57   0
  -5  -9   2   -2.36    3.87   0
  -4  -9   2  398.01    6.99   0
   4   9  -2  402.12    6.03   0
   3   9  -2   36.11    5.79   0
  -3  -9   2   42.57    5.86   0
   2  -9  -2  911.61   15.85   0
   2  -9  -2  945.52   16.38   0
   2   9  -2  907.79    9.33   0
  -2  -9   2  911.76    9.48   0
   1  -9  -2    5.47    6.58   0
   1   9  -2   11.22    5.47   0
  -1  -9   2   10.20    4.29   0
   0   9  -2  360.81    7.87   0
   0  -9   2  387.53    8.28   0
   0  -9  -2  365.55    7.56   0
  -1   9  -2    1.14    5.43   0
   1  -9   2   -1.33    6.17   0
  -1  -9  -2    2.10    5.27   0
  -2   9  -2 1471.61   16.32   0
   2  -9   2 1440.15   17.26   0
  -2  -9  -2 1428.32    9.66   0
   3  -9   2   32.38    9.04   0
  -3   9  -2   32.46    8.68   0
  -3  -9  -2   28.73    5.54   0
  -4  -9  -2  469.82    6.96   0
  -5  -9  -2   17.70    5.39   0
  -6  -9  -2  897.80    8.24   0
   6  -9   2  882.76    9.45   0
  -7  -9  -2   34.67    5.78   0
   7  -9   2   28.92    5.62   0
  -8  -9  -2  117.00    6.50   0
  -9  -9  -2   15.13    6.52   0
   8 -10  -2   62.65    6.32   0
   8  10  -2   66.21    4.88   0
  -8 -10   2   69.52    6.51   0
  -7 -10   2   -2.90    4.17   0
   7 -10  -2   16.63    5.47   0
   7  10  -2   13.13    5.71   0
   6  10  -2  275.11    5.49   0
  -6 -10   2  282.89    6.74   0
   5  10  -2    4.77    5.50   0
  -5 -10   2    8.47    5.50   0
   4  10  -2  318.31    6.84   0
  -4 -10   2  302.77    6.68   0
   3  10  -2   42.94    5.65   0
  -3 -10   2   46.66    5.48   0
   2 -10  -2  669.66   13.68   0
   2  10  -2  647.71    8.46   0
   2 -10  -2  643.91   13.08   0
  -2 -10   2  651.61    8.38   0
  -1 -10   2    1.96    5.53   0
   1 -10  -2    2.95    6.65   0
   1  10  -2   -0.18    3.81   0
   0  10  -2  482.85    8.27   0
   0 -10  -2  472.74    8.09   0
   0 -10   2  491.29    8.70   0
  -1 -10  -2   61.46    5.48   0
  -1  10  -2   62.21    5.94   0
   1 -10   2   58.11    6.59   0
  -2  10  -2  387.74    9.90   0
  -2 -10  -2  380.77    6.98   0
   2 -10   2  372.56   10.58   0
  -3  10  -2   14.12    8.90   0
   3 -10   2   12.73    8.97   0
  -3 -10  -2   19.77    5.26   0
  -4 -10  -2  176.12    5.92   0
  -5 -10  -2   52.31    5.58   0
   6 -10   2  104.18    6.17   0
  -6 -10  -2   92.89    5.89   0
   7 -10   2    8.87    5.71   0
  -7 -10  -2    1.30    5.54   0
  -8 -10  -2   55.22    6.36   0
   8  11  -2   17.10    6.13   0
  -8 -11   2   18.37    6.22   0
   8 -11  -2   22.94    5.98   0
   7 -11  -2   -2.49    5.86   0
  -7 -11   2   -0.71    5.72   0
   7  11  -2    8.77    5.91   0
  -6 -11   2   16.44    5.87   0
   6  11  -2   13.90    4.30   0
  -5 -11   2   59.32    5.62   0
   5  11  -2   54.51    4.17   0
  -4 -11   2   18.32    5.69   0
   4  11  -2   24.89    4.10   0
  -3 -11   2   31.82    5.53   0
   3  11  -2   29.29    5.42   0
   2  11  -2   43.97    5.44   0
   2 -11  -2   47.89    8.06   0
  -2 -11   2   55.73    5.56   0
   2 -11  -2   49.65    7.43   0
  -1 -11   2   69.18    6.07   0
   1 -11  -2   71.68    5.95   0
   1  11  -2   63.64    5.38   0
   0 -11  -2   27.11    6.86   0
   0 -11   2   13.68    6.05   0
   0  11  -2    6.27    5.51   0
  -1  11  -2  100.36    6.24   0
   1 -11   2   92.17    6.73   0
  -1 -11  -2   92.19    5.62   0
  -2  11  -2  137.31    7.79   0
  -2 -11  -2  130.90    5.85   0
   2 -11   2  132.88    8.91   0
   3 -11   2    1.94    8.95   0
  -3  11  -2    2.85    8.73   0
  -3 -11  -2   -1.94    3.70   0
  -4 -11  -2   -1.09    5.41   0
  -5 -11  -2   24.91    3.80   0
  -6 -11  -2   86.40    5.94   0
   6 -11   2  102.03    6.35   0
   7 -11   2   25.45    6.13   0
  -7 -11  -2   28.50    5.80   0
   8 -11   2    2.10    6.01   0
  -8 -11  -2    2.60    6.01   0
  -8 -12   2   94.38    5.21   0
   8 -12  -2   90.93    6.89   0
   7 -12  -2   11.66    5.98   0
  -7 -12   2   23.70    5.87   0
   7  12  -2    5.47    4.28   0
   6  12  -2  329.60    5.78   0
  -6 -12   2  350.75    6.92   0
  -5 -12   2   42.68    5.77   0
   5  12  -2   33.50    5.74   0
   4  12  -2  558.20    7.45   0
  -4 -12   2  559.03    7.62   0
   3  12  -2   11.27    5.32   0
  -3 -12   2   10.33    5.38   0
  -2 -12   2 1198.04    8.96   0
   2  12  -2 1191.08    9.66   0
   2 -12  -2 1212.09   15.05   0
   2 -12  -2 1236.99   15.91   0
   1  12  -2   18.84    5.24   0
   1 -12  -2    9.65    6.41   0
  -1 -12   2   14.82    5.50   0
   0  12  -2  795.31    9.28   0
   0 -12   2  811.07    9.71   0
   0 -12  -2  806.03    9.31   0
  -1 -12  -2    2.34    5.11   0
  -1  12  -2    2.08    5.35   0
   1 -12   2   -2.05    5.88   0
  -2 -12  -2  887.56    7.77   0
   2 -12   2  874.19   13.48   0
  -2  12  -2  932.71   12.58   0
  -3 -12  -2    5.50    5.18   0
  -3  12  -2    1.38    7.72   0
   3 -12   2   -0.14    7.74   0
  -4 -12  -2  253.67    6.16   0
  -5 -12  -2   16.72    5.32   0
  -6 -12  -2  340.12    6.84   0
  -7 -12  -2   -5.70    3.90   0
   7 -12   2    2.83    5.78   0
  -8 -12  -2  110.67    6.47   0
   8 -12   2   68.01    6.97   0
   7  13  -2    5.17    4.32   0
   7 -13  -2    1.70    6.25   0
  -7 -13   2   16.66    6.04   0
  -6 -13   2  289.62    7.01   0
   6  13  -2  293.87    7.13   0
   5  13  -2   14.30    5.56   0
  -5 -13   2    4.40    5.59   0
   4  13  -2  176.74    6.16   0
  -4 -13   2  196.84    4.82   0
  -3 -13   2   18.37    3.76   0
   3  13  -2   21.94    4.09   0
   2 -13  -2  482.88   11.64   0
   2 -13  -2  459.67   10.20   0
   2  13  -2  456.06    7.23   0
  -2 -13   2  457.76    7.46   0
   1  13  -2    4.74    5.42   0
  -1 -13   2   -2.99    5.78   0
   1 -13  -2    4.46    6.83   0
   0 -13   2  435.42    8.20   0
   0 -13  -2  428.37    7.61   0
   0  13  -2  419.57    7.70   0
   1 -13   2   13.56    6.40   0
  -1 -13  -2   12.07    5.12   0
  -1  13  -2    9.16    5.29   0
   2 -13   2  749.39   12.70   0
  -2  13  -2  799.33   11.15   0
  -2 -13  -2  776.65    8.35   0
  -3 -13  -2    3.10    5.29   0
   3 -13   2    1.75    9.29   0
  -4 -13  -2  595.47    7.45   0
  -5 -13  -2    6.94    5.49   0
  -6 -13  -2  322.47    6.91   0
   7 -13   2   -5.12    6.18   0
  -7 -13  -2    8.79    5.81   0
  -7 -14   2    7.17    5.99   0
   7 -14  -2   14.18    6.65   0
   7  14  -2    1.12    6.17   0
   6  14  -2   -5.55    5.70   0
  -6 -14   2    4.12    5.87   0
   5  14  -2   -6.63    4.02   0
  -5 -14   2    2.94    3.83   0
   4  14  -2    6.28    5.51   0
  -4 -14   2    2.81    5.51   0
  -3 -14   2    5.46    5.87   0
   3  14  -2    2.10    4.11   0
   2  14  -2   -0.10    5.18   0
   2 -14  -2    2.17    6.36   0
  -2 -14   2    1.74    5.40   0
   2 -14  -2    3.47    7.36   0
   1  14  -2    5.16    3.66   0
  -1 -14   2   15.84    5.54   0
   1 -14  -2    2.53    5.81   0
   0 -14   2   12.18    5.76   0
   0 -14  -2   15.44    6.34   0
   0  14  -2   11.75    5.17   0
  -1 -14  -2   55.30    5.53   0
  -1  14  -2   65.11    6.99   0
   1 -14   2   58.59    7.94   0
  -2  14  -2   78.96    7.32   0
   2 -14   2   75.56    6.69   0
  -2 -14  -2   65.99    5.54   0
  -3 -14  -2    1.26    3.86   0
   3 -14   2    1.38    9.15   0
  -4 -14  -2    5.09    5.39   0
  -5 -14  -2   48.91    5.70   0
  -6 -14  -2   58.85    4.46   0
  -7 -14  -2   11.55    4.17   0
   7 -14   2    9.39    6.54   0
  -6 -15   2  136.25    6.41   0
   6  15  -2  101.94    6.39   0
  -5 -15   2    7.54    5.83   0
   5  15  -2   16.95    5.81   0
   4  15  -2  243.51    6.56   0
  -4 -15   2  248.16    6.55   0
  -3 -15   2   21.26    5.62   0
   3  15  -2   11.25    3.76   0
   2 -15  -2  527.78   12.43   0
  -2 -15   2  500.13    7.77   0
   2 -15  -2  492.82   10.71   0
   2  15  -2  484.11    6.38   0
  -1 -15   2   17.34    5.72   0
   1 -15  -2    6.48    5.67   0
   1  15  -2    6.06    5.56   0
   0  15  -2  332.79    7.32   0
   0 -15  -2  330.47    7.32   0
   0 -15   2  328.86    8.45   0
  -1 -15  -2    0.37    5.39   0
  -1  15  -2   -1.39    5.54   0
   1 -15   2    0.61    6.10   0
  -2 -15  -2  336.58    7.06   0
   2 -15   2  336.79   10.35   0
  -2  15  -2  341.01    9.32   0
   3 -15   2    2.60    8.84   0
  -3 -15  -2    3.45    5.58   0
  -4 -15  -2  133.20    6.03   0
  -5 -15  -2   18.90    5.48   0
  -6 -15  -2  165.88    6.50   0
  -6 -16   2   71.65    6.33   0
   6  16  -2   63.78    6.36   0
  -5 -16   2    2.10    5.50   0
   5  16  -2    4.39    4.07   0
   4  16  -2   47.46    5.82   0
  -4 -16   2   54.77    5.99   0
  -3 -16   2    1.11    5.96   0
   3  16  -2    0.57    3.87   0
   2 -16  -2  122.45    8.60   0
  -2 -16   2  129.29    6.29   0
   2 -16  -2  109.95    7.79   0
   2  16  -2  104.23    6.09   0
  -1 -16   2    3.31    5.48   0
   1  16  -2    1.52    5.29   0
   1 -16  -2    7.67    6.87   0
   0 -16  -2   80.34    5.87   0
   0 -16   2   88.87    6.15   0
   0  16  -2   90.95    5.74   0
   1 -16   2   11.98    6.28   0
  -1  16  -2   19.02    7.10   0
  -1 -16  -2   20.71    5.42   0
   2 -16   2  140.75    9.06   0
  -2 -16  -2  143.50    5.98   0
  -3 -16  -2   -0.55    5.54   0
   3 -16   2    2.38    9.23   0
  -4 -16  -2  114.92    5.92   0
  -5 -16  -2   14.59    5.43   0
  -6 -16  -2   41.54    5.98   0
  -5 -17   2   14.44    4.27   0
   5  17  -2    0.94    5.70   0
   4  17  -2    7.41    5.57   0
  -4 -17   2    9.43    5.66   0
  -3 -17   2    7.14    4.13   0
   3  17  -2    2.30    5.71   0
   2  17  -2   11.41    5.55   0
   2 -17  -2   13.94    8.68   0
   2 -17  -2    7.14    7.16   0
  -2 -17   2   10.56    5.69   0
   1  17  -2   -8.92    5.55   0
   1 -17  -2    4.28    5.72   0
  -1 -17   2    6.75    5.54   0
   0 -17   2    3.00    5.80   0
   0  17  -2    2.72    5.67   0
   0 -17  -2    0.68    5.74   0
   1 -17   2    4.02    6.30   0
  -1 -17  -2    6.89    5.33   0
  -2 -17  -2   30.63    4.01   0
   2 -17   2   36.98    8.29   0
  -3 -17  -2    5.10    5.56   0
   3 -17   2   10.24   10.47   0
  -4 -17  -2    5.42    5.63   0
  -5 -17  -2    3.22    5.78   0
  -4 -18   2  107.02    6.67   0
   4  18  -2   88.19    5.34   0
   3  18  -2    0.18    5.90   0
  -3 -18   2    1.15    6.18   0
   2 -18  -2  216.96    9.98   0
  -2 -18   2  252.94    6.89   0
   2  18  -2  226.97    5.60   0
   2 -18  -2  280.50   11.37   0
  -1 -18   2    1.88    5.74   0
   1  18  -2    0.75    5.38   0
   1 -18  -2    4.97    5.95   0
   0 -18  -2  150.03    6.78   0
   0 -18   2  144.29    6.74   0
   1 -18   2    1.63    7.93   0
  -1 -18  -2    1.96    5.79   0
  -2 -18  -2  233.72    6.41   0
   2 -18   2  210.77   10.19   0
  -3 -18  -2    8.91    5.44   0
  -4 -18  -2   99.95    5.18   0
  -3 -19   2    9.36    5.89   0
   2 -19  -2  200.12   11.45   0
  -2 -19   2  153.82    6.88   0
   2 -19  -2  185.09   10.56   0
   1 -19  -2    6.96    7.67   0
  -1 -19   2   -4.61    5.80   0
   0 -19  -2  262.17    7.44   0
   0 -19   2  198.51    7.97   0
   1 -19   2    8.93    7.92   0
  -1 -19  -2   13.26    5.78   0
   2 -19   2  209.45   10.41   0
  -2 -19  -2  183.69    7.15   0
  -3 -19  -2    3.71    5.94   0
   1 -20  -2    1.05    6.51   0
  -1 -20   2    0.10    6.25   0
   1 -20  -2   -2.82    7.57   0
   0 -20   2    6.15    6.29   0
   0 -20  -2    4.56    6.14   0
   1 -20   2   -1.12    6.68   0
  -1 -20  -2    0.22    6.04   0
 -10   0   3    4.48    6.33   0
  -9   0   3    0.31    5.92   0
   8   0  -3    6.49    5.37   0
  -8   0   3    3.95    5.69   0
   7   0  -3    3.54    5.28   0
  -7   0   3    1.72    5.44   0
  -6   0   3    3.53    5.59   0
   6   0  -3   -0.35    5.53   0
  -5   0   3    4.88    5.03   0
  -5   0   3    1.55    5.60   0
   5   0  -3    5.00    5.74   0
   4   0  -3   -4.11    6.15   0
  -4   0   3   -1.00    5.23   0
  -4   0   3    1.24    4.03   0
  -3   0   3   -0.45    5.68   0
  -3   0   3    3.42    6.68   0
   3   0  -3    3.77    6.63   0
   2   0  -3    5.19    4.66   0
   2   0  -3    3.32    7.82   0
  -2   0   3    0.78    6.86   0
  -2   0   3   -2.90    7.63   0
   1   0  -3    2.09    7.67   0
   1   0  -3    3.36    9.62   0
  -1   0   3    1.32    9.33   0
   0   0   3    7.02    8.84   0
   0   0  -3    3.25    8.92   0
  -1   0  -3    3.06    8.05   0
   1   0   3   -0.74    5.77   0
  -2   0  -3    8.70    6.21   0
  -4   0  -3   -1.02    5.85   0
  -4   0  -3    5.15    5.20   0
  -5   0  -3    0.11    4.66   0
  -5   0  -3    1.28    5.04   0
  -6   0  -3   -1.80    4.68   0
  -6   0  -3    1.30    3.77   0
  -7   0  -3   -0.83    5.39   0
  -7   0  -3   -1.25    4.56   0
  -8   0  -3   -3.29    5.51   0
  -9   0  -3   -2.60    5.86   0
 -10   0  -3    2.44    6.71   0
 -10   1   3  282.72   10.62   0
 -10  -1   3  437.98    8.64   0
  -9  -1   3    0.38    5.96   0
  -9   1   3   10.39    6.11   0
  -8  -1   3    4.18    5.58   0
   8  -1  -3    6.03    5.29   0
  -8   1   3    6.17    5.87   0
   8   1  -3    0.02    5.63   0
  -7  -1   3   75.93    3.94   0
  -7   1   3   71.92    5.90   0
   7   1  -3   77.79    5.64   0
   7  -1  -3   69.93    5.68   0
  -7  -1   3   57.65    6.04   0
   6  -1  -3 2774.64   15.47   0
  -6  -1   3 2631.87   13.66   0
  -6  -1   3 2664.08   11.32   0
  -6   1   3 2622.54   15.83   0
   6   1  -3 2690.35   14.41   0
   5   1  -3    1.68    5.51   0
   5  -1  -3    6.71    5.65   0
  -5   1   3    2.97    5.72   0
  -5  -1   3    1.88    4.89   0
  -5  -1   3    5.85    5.36   0
   4  -1  -3   21.96    6.09   0
  -4  -1   3   17.63    3.76   0
   4   1  -3   15.68    6.26   0
  -4   1   3   21.10    5.70   0
  -4  -1   3   19.07    4.31   0
  -3  -1   3   38.78    5.91   0
   3   1  -3   36.23    6.92   0
  -3  -1   3   45.30    6.83   0
  -3   1   3   37.08    6.83   0
   3  -1  -3   30.77    5.96   0
   3  -1  -3   38.41    7.18   0
   2   1  -3 9874.38   33.72   0
   2  -1  -3 9999.99   29.28   0
  -1  -1   3   -2.34    9.44   0
   1  -1  -3    3.38    8.88   0
  -1  -1   3   -0.22    7.31   0
  -1   1   3    1.71    8.56   0
   1   1  -3    3.11    9.39   0
   0   1  -3   11.42    6.59   0
   0  -1  -3   12.83    8.71   0
   0  -1   3    9.98    6.74   0
   0   1   3   10.81    8.82   0
   0  -1   3   11.94    8.66   0
  -1   1  -3    8.01    8.01   0
  -1  -1  -3    5.06    8.07   0
   1  -1   3    5.93    5.89   0
  -3   1  -3    8.23    5.34   0
  -3   1  -3   12.85    6.16   0
  -4   1  -3  119.50    5.75   0
  -4  -1  -3  125.09    4.85   0
  -4   1  -3  114.22    5.72   0
  -5  -1  -3   14.09    4.82   0
  -5   1  -3   11.17    4.96   0
  -5   1  -3   17.87    5.07   0
  -5  -1  -3   11.95    5.18   0
  -6   1  -3 2627.79   14.27   0
  -6  -1  -3 2616.96   13.61   0
  -6  -1  -3 2667.23   13.52   0
  -7   1  -3    3.40    5.28   0
  -7  -1  -3   -0.40    3.24   0
  -7  -1  -3    1.17    5.28   0
  -8  -1  -3   29.98    5.06   0
  -8   1  -3   34.91    6.02   0
  -8  -1  -3   32.91    5.72   0
  -9   1  -3   25.72    6.29   0
  -9  -1  -3   32.55    6.10   0
 -10  -1  -3  439.32    9.70   0
 -10   1  -3  584.66    9.54   0
 -10   1  -3  453.08    8.92   0
 -10  -2   3  336.00    9.35   0
 -10   2   3  287.35   10.95   0
  -9   2   3    4.76    7.64   0
  -9  -2   3   14.70    4.56   0
  -8   2   3   11.98    5.64   0
  -8  -2   3    6.60    5.08   0
  -8  -2   3    7.58    6.07   0
   8   2  -3    4.38    5.69   0
   7   2  -3   45.61    5.79   0
  -7  -2   3   42.98    5.92   0
   7  -2  -3   48.52    5.65   0
  -7   2   3   38.03    5.62   0
  -7  -2   3   37.82    3.79   0
   6   2  -3 2234.92   13.21   0
  -6  -2   3 2201.91   13.10   0
  -6   2   3 2167.31   14.46   0
  -6  -2   3 2251.30   11.17   0
   6  -2  -3 2226.80   14.53   0
  -5  -2   3    6.47    4.99   0
   5  -2  -3    3.23    5.42   0
  -5  -2   3   -2.12    3.84   0
  -5   2   3   -2.90    6.77   0
   5   2  -3    2.69    5.55   0
  -4   2   3  196.39    7.18   0
  -4  -2   3  195.80    5.77   0
  -4  -2   3  197.82    7.04   0
   4  -2  -3  197.10    8.63   0
   4   2  -3  209.66    6.96   0
   4  -2  -3  200.44    6.01   0
  -3  -2   3  131.84    6.33   0
   3   2  -3  151.12    7.31   0
   3  -2  -3  151.12    7.81   0
   3  -2  -3  134.90    4.79   0
  -3  -2   3  145.09    7.14   0
  -3   2   3  143.92    8.53   0
   2   2  -3 5926.61   25.30   0
  -2  -2   3 5797.47   24.97   0
   2  -2  -3 5989.28   32.62   0
   1   2  -3   35.48    9.56   0
  -1  -2   3   40.22    9.81   0
  -1   2   3   36.53    8.07   0
   1  -2  -3   37.40    8.77   0
   0   2  -3  326.24    9.40   0
   0  -2   3  328.08   11.69   0
   0  -2  -3  313.63    9.93   0
   0   2   3  311.77    8.32   0
   1  -2   3    4.87    7.67   0
  -1   2  -3    2.57    5.46   0
  -1  -2  -3    3.94    5.52   0
  -3   2  -3   -2.11    5.27   0
  -3  -2  -3    4.24    5.66   0
  -4  -2  -3   24.49    5.47   0
  -4   2  -3   25.18    4.86   0
  -5   2  -3    2.50    4.81   0
  -5  -2  -3    6.99    5.11   0
  -5   2  -3    4.40    5.19   0
  -6   2  -3 2905.63   15.61   0
  -6  -2  -3 2905.73   14.07   0
  -6  -2  -3 2976.00   13.81   0
  -7  -2  -3   20.71    4.86   0
  -7   2  -3   19.47    5.39   0
  -7  -2  -3   11.70    3.93   0
  -8   2  -3   25.76    5.08   0
  -8  -2  -3   24.00    5.20   0
  -8   2  -3   29.33    5.91   0
  -8  -2  -3   19.42    5.94   0
  -9   2  -3    3.68    5.91   0
  -9  -2  -3    3.96    5.16   0
  -9   2  -3    0.46    4.96   0
  -9  -2  -3    3.62    6.05   0
 -10  -2  -3  459.79    9.48   0
 -10   2  -3  473.64    9.44   0
 -10   2  -3  409.88   11.52   0
 -10   3   3    2.70    8.15   0
 -10  -3   3    2.14    6.76   0
  -9  -3   3   11.32    3.74   0
  -9   3   3    7.89    7.39   0
   9   3  -3    0.44    4.19   0
  -9  -3   3    8.96    6.03   0
  -8  -3   3   20.11    5.22   0
  -8   3   3   19.40    5.86   0
  -8  -3   3   23.71    5.93   0
   8   3  -3   21.89    6.00   0
   7   3  -3   -1.43    5.66   0
  -7   3   3    7.02    5.81   0
  -7  -3   3    5.91    5.12   0
   7  -3  -3    4.97    5.41   0
  -7  -3   3   13.76    5.46   0
  -6  -3   3   11.10    5.02   0
   6   3  -3    6.69    5.63   0
  -6   3   3    5.86    5.84   0
   6  -3  -3    8.10    5.70   0
  -6  -3   3   -0.36    5.62   0
   5  -3  -3  103.07    4.25   0
   5   3  -3  102.29    6.24   0
   5  -3  -3  105.58    7.68   0
  -5  -3   3   92.05    5.48   0
  -5  -3   3   91.79    6.31   0
  -5   3   3   97.02    7.73   0
  -4  -3   3  126.33    6.37   0
   4   3  -3  132.68    6.35   0
   4  -3  -3  131.43    8.35   0
   4  -3  -3  138.41    4.38   0
  -4   3   3  131.36    6.81   0
  -3   3   3   10.02    5.93   0
   3   3  -3    9.51    4.76   0
   3  -3  -3   11.63    6.33   0
  -3  -3   3    9.54    6.34   0
  -2  -3   3   18.42    7.43   0
   2  -3  -3   20.68    7.55   0
   2   3  -3   23.31    7.40   0
  -2   3   3   20.67    6.69   0
   1  -3  -3  111.99    9.97   0
  -1   3   3  114.86    7.82   0
  -1  -3   3  117.06    7.01   0
   1   3  -3  116.88    7.02   0
   0   3  -3  109.20    6.86   0
   0  -3   3  111.91    7.08   0
   0  -3  -3  107.86    7.79   0
   1  -3   3  404.77   10.54   0
  -1   3  -3  409.73   10.22   0
  -2   3  -3  219.53    7.61   0
   2  -3   3  238.25    8.10   0
   3  -3   3    1.63    5.17   0
  -3  -3  -3    4.47    3.87   0
  -3   3  -3    0.54    4.71   0
  -4   3  -3    2.16    4.80   0
  -4  -3  -3    1.04    5.13   0
  -5   3  -3  144.18    5.83   0
  -5  -3  -3  134.13    6.04   0
  -5   3  -3  134.17    7.44   0
  -6  -3  -3   26.54    5.40   0
  -6   3  -3   20.87    5.70   0
  -6   3  -3   17.56    5.21   0
  -7  -3  -3   24.12    5.45   0
  -7  -3  -3   17.41    4.83   0
  -7   3  -3   17.84    4.93   0
  -7   3  -3   20.38    5.63   0
  -8   3  -3   17.87    6.06   0
  -8   3  -3   17.93    5.04   0
  -8  -3  -3   18.26    3.80   0
  -8  -3  -3   17.33    5.74   0
  -9   3  -3    4.30    6.42   0
  -9  -3  -3    6.55    6.26   0
  -9  -3  -3    2.45    5.29   0
  -9   3  -3   11.35    5.26   0
  -9   4   3   -4.38    7.41   0
  -9  -4   3   -1.30    5.11   0
  -9  -4   3    3.83    4.30   0
   9   4  -3    3.86    6.10   0
  -8  -4   3   18.72    6.13   0
  -8   4   3    3.98    7.35   0
   8   4  -3   20.25    5.89   0
  -8  -4   3    8.03    3.46   0
   7   4  -3   30.04    5.72   0
  -7  -4   3   31.09    3.92   0
  -7   4   3   34.54    7.01   0
  -7  -4   3   27.53    5.53   0
   6  -4  -3 1873.69   14.85   0
  -6  -4   3 1876.07   11.53   0
   6   4  -3 1834.85   10.80   0
   6  -4  -3 1856.60   10.66   0
  -6  -4   3 1802.43   10.24   0
  -6   4   3 1820.19   15.32   0
   5  -4  -3    5.18    5.14   0
  -5   4   3    3.44    6.49   0
  -5  -4   3    6.40    5.78   0
   5  -4  -3    5.63    5.19   0
   5   4  -3   11.54    5.99   0
  -4   4   3   89.01    7.81   0
   4  -4  -3   88.15    7.96   0
   4  -4  -3   84.19    5.65   0
   4   4  -3   87.74    4.82   0
  -4  -4   3   86.13    6.35   0
   3   4  -3   11.10    4.47   0
  -3   4   3   14.57    6.07   0
   3  -4  -3   14.63    7.91   0
  -3  -4   3   16.52    6.37   0
  -2  -4   3 4454.20   20.40   0
   2   4  -3 4648.20   20.97   0
   1   4  -3    1.90    7.40   0
   1  -4  -3    0.55    6.42   0
  -1  -4   3    7.68    7.84   0
   0  -4   3  580.76   11.34   0
   0   4  -3  577.18   10.86   0
   0  -4  -3  567.76    9.12   0
   1  -4   3   32.12    7.33   0
  -1   4  -3   31.80    7.08   0
  -2   4  -3 3328.57   21.49   0
  -2  -4  -3 3361.12   16.45   0
   2  -4   3 3443.64   21.75   0
   3  -4   3  183.82    7.15   0
  -3   4  -3  184.87    6.68   0
  -3  -4  -3  185.10    5.03   0
  -4   4  -3  443.52    8.18   0
  -4  -4  -3  472.19    7.43   0
   4  -4   3  455.62    9.19   0
  -5   4  -3   14.47    4.93   0
  -5   4  -3    5.25    5.41   0
  -5  -4  -3    5.56    5.53   0
  -6  -4  -3 1967.49   11.18   0
  -6   4  -3 1918.50   13.34   0
  -6   4  -3 1910.95   15.29   0
  -7   4  -3   44.45    6.00   0
  -7  -4  -3   53.01    5.89   0
  -7   4  -3   43.81    5.10   0
  -8   4  -3   37.80    6.39   0
  -8  -4  -3   33.94    5.42   0
  -8  -4  -3   25.86    4.31   0
  -8   4  -3   40.15    6.50   0
  -9  -4  -3   12.30    5.53   0
  -9   4  -3    8.49    6.37   0
  -9  -4  -3   15.28    6.32   0
  -9   4  -3    4.32    6.53   0
  -9  -5   3    5.82    5.96   0
   9   5  -3    2.89    4.29   0
  -9  -5   3    8.19    5.30   0
  -9   5   3    6.57    7.36   0
  -8  -5   3    5.59    5.21   0
  -8  -5   3   -1.06    4.21   0
  -8   5   3    0.74    6.79   0
   8   5  -3   -2.43    5.72   0
  -7   5   3   98.78    7.93   0
   7   5  -3  110.92    6.18   0
  -7  -5   3  115.49    6.17   0
  -7  -5   3   98.82    4.22   0
   6   5  -3 2305.67   12.49   0
   6  -5  -3 2283.95   11.40   0
  -6   5   3 2267.46   19.44   0
  -6  -5   3 2234.99   12.16   0
   5  -5  -3   -0.08    5.17   0
  -5   5   3    3.38    6.57   0
   5  -5  -3    1.60    6.14   0
   5   5  -3    2.42    3.92   0
  -5  -5   3    0.58    5.83   0
   4  -5  -3    7.13    7.89   0
   4   5  -3    0.71    5.94   0
  -4   5   3    4.13    6.60   0
  -4  -5   3   13.60    5.85   0
   3  -5  -3  199.41   11.62   0
   3   5  -3  192.82    5.34   0
  -3  -5   3  189.57    6.81   0
  -3   5   3  188.01    9.71   0
  -2  -5   3 5528.80   21.01   0
   2   5  -3 5590.10   21.15   0
   1   5  -3   40.38    6.94   0
  -1  -5   3   44.29    5.28   0
   1  -5  -3   42.57    6.29   0
   0  -5   3  142.14    8.22   0
   0   5  -3  143.34    7.67   0
  -1   5  -3  145.40    8.70   0
   1  -5   3  142.79    8.18   0
  -2  -5  -3 6306.46   20.97   0
  -3   5  -3    1.84    6.31   0
  -3  -5  -3   -1.37    3.66   0
  -4   5  -3    7.87    4.93   0
  -4  -5  -3    3.62    3.71   0
   4  -5   3    6.99    5.21   0
  -5   5  -3    0.48    5.30   0
  -5   5  -3   -1.10    5.76   0
  -5  -5  -3    5.01    5.41   0
   5  -5   3    0.01    5.33   0
  -6   5  -3 2336.85   15.43   0
  -6  -5  -3 2328.78   11.29   0
  -6   5  -3 2418.71   17.86   0
  -7   5  -3    2.13    5.92   0
  -7  -5  -3    1.46    5.38   0
  -7   5  -3    4.70    4.97   0
  -8  -5  -3   15.08    5.48   0
  -8  -5  -3   14.94    5.69   0
  -8   5  -3   15.06    7.47   0
  -8   5  -3   12.21    5.18   0
  -9   5  -3    6.97    6.24   0
  -9  -5  -3   -3.67    4.22   0
  -9   5  -3    1.96    6.57   0
  -9  -5  -3    2.17    5.38   0
  -9   6   3    0.56    8.55   0
  -9  -6   3    2.01    4.39   0
  -9  -6   3   -0.71    3.82   0
   9   6  -3    6.54    6.35   0
   8   6  -3    8.92    5.79   0
  -8   6   3    9.49    8.09   0
  -8  -6   3    0.12    5.23   0
  -8  -6   3    8.00    5.78   0
  -7  -6   3   63.54    4.50   0
   7  -6  -3   61.70    5.55   0
  -7  -6   3   61.48    3.91   0
   7   6  -3   67.47    5.97   0
  -7   6   3   65.12    8.54   0
   6   6  -3   12.83    5.77   0
   6  -6  -3   11.85    3.49   0
  -6  -6   3   10.69    6.02   0
  -6   6   3   11.68    7.60   0
   5   6  -3   13.84    4.01   0
   5  -6  -3   11.13    5.23   0
  -5   6   3   14.23    8.51   0
  -5  -6   3   16.68    4.06   0
   4   6  -3   19.09    5.97   0
  -4   6   3   20.43    7.88   0
   4  -6  -3   22.06    8.36   0
  -4  -6   3   14.70    5.84   0
   3  -6  -3  288.79   14.14   0
  -3  -6   3  282.56    5.82   0
   3   6  -3  274.47    7.14   0
  -2  -6   3   -0.16    6.29   0
   2  -6  -3    1.53    7.95   0
   2   6  -3    5.82    4.24   0
   1   6  -3   91.86    5.22   0
   1  -6  -3   87.30    6.36   0
  -1  -6   3   87.71    7.17   0
   0   6  -3  299.32    8.37   0
   0  -6   3  311.14    8.75   0
  -1   6  -3  244.07    8.43   0
   1  -6   3  263.64    8.94   0
  -1  -6  -3  228.35    5.67   0
  -2   6  -3   -1.45    5.91   0
  -2  -6  -3   -2.80    5.47   0
   2  -6   3    4.76    6.29   0
  -3   6  -3  117.99    8.07   0
  -3  -6  -3  105.74    4.42   0
   3  -6   3  120.80    7.90   0
  -4   6  -3   55.04    6.98   0
  -4  -6  -3   54.88    4.05   0
  -5  -6  -3  111.51    5.56   0
   5  -6   3  116.28    5.94   0
  -5   6  -3  114.99    7.61   0
  -5   6  -3  113.24    6.06   0
  -6   6  -3    6.61    7.17   0
  -6   6  -3   10.86    6.21   0
  -6  -6  -3   23.26    5.53   0
  -7  -6  -3   51.24    5.56   0
  -7   6  -3   56.60    7.61   0
  -7   6  -3   51.94    6.61   0
  -8   6  -3   29.05    6.45   0
  -8  -6  -3   24.56    5.59   0
  -8   6  -3   28.56    7.48   0
  -9  -6  -3   20.74    5.72   0
  -9   6  -3   19.61    6.88   0
  -9   6  -3   25.30    7.87   0
  -9  -6  -3   17.16    6.26   0
  -9  -7   3    2.19    5.61   0
   9   7  -3    4.04    4.15   0
  -9  -7   3    6.24    6.06   0
   8   7  -3    9.49    5.76   0
  -8  -7   3    9.19    5.69   0
  -8   7   3    4.57   11.71   0
  -8  -7   3   11.76    5.37   0
  -8   7   3    8.17   11.95   0
   7   7  -3   29.32    4.26   0
   7  -7  -3   21.97    5.43   0
  -7   7   3   26.64   12.08   0
  -7  -7   3   26.48    5.68   0
  -7   7   3   24.66   12.12   0
   6   7  -3 1450.81   10.25   0
  -6  -7   3 1409.58   10.00   0
   6  -7  -3 1375.06    9.76   0
   5   7  -3   16.75    3.90   0
  -5  -7   3   22.14    3.88   0
   4   7  -3   70.27    5.93   0
  -4  -7   3   66.54    6.19   0
  -3  -7   3   36.41    5.87   0
   3   7  -3   27.72    5.89   0
   3  -7  -3   33.38   12.18   0
   2   7  -3 4690.74   18.11   0
  -2  -7   3 4594.37   17.92   0
   1   7  -3   67.05    4.86   0
   1  -7  -3   68.08    5.71   0
  -1  -7   3   71.78    6.80   0
   1  -7  -3   68.37    5.91   0
   0  -7  -3    7.94    5.29   0
   0  -7   3   14.16    6.60   0
   0   7  -3   10.12    6.11   0
   1  -7   3   18.12    6.29   0
  -1   7  -3   18.17    5.85   0
  -1  -7  -3    9.83    5.44   0
  -2   7  -3 4838.32   26.26   0
  -2  -7  -3 4681.38   17.41   0
  -3  -7  -3   20.84    5.26   0
   3  -7   3   22.57    7.11   0
  -3   7  -3   21.95    7.35   0
  -4   7  -3  127.10    7.74   0
  -4  -7  -3  126.02    5.72   0
  -5  -7  -3   53.97    4.01   0
   5  -7   3   61.12    5.36   0
  -5   7  -3   61.62    7.92   0
  -5   7  -3   58.12    7.40   0
  -6   7  -3 1770.79   18.54   0
   6  -7   3 1860.20   13.54   0
  -6  -7  -3 1828.48   10.58   0
  -6   7  -3 1719.97   17.19   0
  -7   7  -3   14.51    7.47   0
  -7   7  -3   10.52    7.22   0
  -7  -7  -3   16.98    5.70   0
  -8  -7  -3   36.88    4.26   0
  -8   7  -3   27.81    6.87   0
  -8   7  -3   35.14    7.71   0
  -9  -7  -3   17.65    3.98   0
  -9   7  -3   16.52    7.35   0
  -9   7  -3   22.23    8.10   0
  -9  -7  -3   22.30    4.29   0
   9   8  -3   14.76    4.47   0
  -9  -8   3   15.21    5.76   0
  -9  -8   3   12.94    6.25   0
   8   8  -3    5.34    5.90   0
   8  -8  -3    6.60    5.74   0
  -8  -8   3    7.16    5.74   0
  -8  -8   3    5.99    3.80   0
   7   8  -3  106.42    6.28   0
  -7  -8   3  110.13    4.69   0
   7  -8  -3  113.03    5.98   0
   6  -8  -3 1575.99    9.60   0
   6   8  -3 1619.41   10.63   0
  -6  -8   3 1582.44   10.58   0
   5   8  -3   21.11    4.11   0
  -5  -8   3   16.15    5.62   0
   4   8  -3    9.86    5.63   0
  -4  -8   3   11.01    5.57   0
  -3  -8   3  299.07    5.79   0
   3   8  -3  291.24    7.17   0
   2  -8  -3 2931.20   23.30   0
   2  -8  -3 2809.46   24.49   0
   2   8  -3 2948.91   14.76   0
  -2  -8   3 2818.83   14.11   0
  -1  -8   3    5.02    6.09   0
   1  -8  -3    1.92    5.29   0
   1  -8  -3    0.89    5.20   0
   1   8  -3   -1.63    5.70   0
   0   8  -3   29.41    5.91   0
   0  -8  -3   22.46    5.21   0
   0  -8   3   26.85    6.45   0
   1  -8   3  266.05    9.56   0
  -1   8  -3  263.59    7.64   0
  -1  -8  -3  257.55    6.66   0
  -2   8  -3 3612.03   22.51   0
  -2  -8  -3 3523.31   15.01   0
   2  -8   3 3380.87   22.15   0
  -3  -8  -3   15.41    5.27   0
  -3   8  -3   12.40    6.85   0
   3  -8   3   13.90    6.74   0
  -4  -8  -3   40.81    5.40   0
  -4   8  -3   38.73    8.15   0
   5  -8   3   49.96    5.63   0
  -5   8  -3   49.26    8.16   0
  -5  -8  -3   52.81    5.46   0
  -5   8  -3   47.15    8.56   0
  -6   8  -3 1848.85   21.88   0
   6  -8   3 1872.35   12.68   0
  -6   8  -3 1846.67   22.92   0
  -6  -8  -3 1748.82    9.66   0
  -7   8  -3    4.76    8.68   0
  -7   8  -3    7.09    9.01   0
  -7  -8  -3    2.80    5.60   0
  -8   8  -3    6.32    9.49   0
  -8   8  -3    6.75    9.91   0
  -8  -8  -3    5.37    3.97   0
  -9   8  -3    6.99   12.39   0
  -9  -8  -3    6.16    6.18   0
  -9   8  -3    5.85   14.18   0
  -9  -9   3   12.94    5.91   0
   9   9  -3    8.15    6.50   0
  -9  -9   3    3.14    6.25   0
   8  -9  -3   44.39    6.30   0
  -8  -9   3   35.24    5.96   0
   8   9  -3   32.40    5.93   0
   7   9  -3   20.67    5.69   0
  -7  -9   3   21.96    5.51   0
   7  -9  -3   22.54    5.80   0
   6  -9  -3   14.11    5.72   0
  -6  -9   3   15.82    4.01   0
   6   9  -3   11.92    5.63   0
   5   9  -3  115.80    6.17   0
  -5  -9   3  112.37    6.01   0
  -4  -9   3  103.15    4.56   0
   4   9  -3  108.28    6.08   0
  -3  -9   3   50.66    5.98   0
   3   9  -3   50.07    5.87   0
   2  -9  -3   44.31    7.32   0
   2  -9  -3   44.75    6.76   0
  -2  -9   3   43.19    6.09   0
   2   9  -3   49.70    6.03   0
  -1  -9   3  212.16    6.84   0
   1  -9  -3  213.90    6.98   0
   1   9  -3  219.23    6.77   0
   0   9  -3  148.99    6.34   0
   0  -9  -3  145.17    6.01   0
   0  -9   3  145.69    6.79   0
   1  -9   3  218.32    9.13   0
  -1   9  -3  220.57    7.32   0
  -1  -9  -3  212.20    6.10   0
  -2   9  -3   18.95    5.97   0
   2  -9   3   17.72    6.35   0
  -2  -9  -3   21.42    5.17   0
  -3  -9  -3   64.19    4.01   0
   3  -9   3   58.81    7.19   0
  -3   9  -3   62.38    7.19   0
  -4  -9  -3   13.88    5.09   0
  -4   9  -3   11.37    8.06   0
  -5   9  -3  231.37   14.57   0
  -5  -9  -3  222.33    6.15   0
  -5   9  -3  225.08   14.52   0
   6  -9   3    4.22    5.55   0
  -6  -9  -3   12.89    5.21   0
   7  -9   3   42.53    5.91   0
  -7  -9  -3   32.03    5.69   0
  -8  -9  -3   30.17    4.41   0
  -9  -9  -3   30.72    6.21   0
   8 -10  -3   12.27    6.15   0
  -8 -10   3   10.41    5.96   0
   8  10  -3    5.54    4.41   0
   7  10  -3    2.27    4.06   0
  -7 -10   3   -2.65    5.87   0
   7 -10  -3    4.00    5.84   0
   6  10  -3  882.99    8.79   0
  -6 -10   3  890.42    8.66   0
   5  10  -3    4.27    5.50   0
  -5 -10   3    5.37    5.44   0
  -4 -10   3   95.00    5.87   0
   4  10  -3   79.00    4.43   0
  -3 -10   3   19.25    4.06   0
   3  10  -3    9.07    5.64   0
  -2 -10   3 2267.94   13.01   0
   2  10  -3 2220.64   12.09   0
   2 -10  -3 2201.23   19.70   0
   2 -10  -3 2318.11   19.85   0
   1 -10  -3   43.19    6.57   0
   1  10  -3   46.20    5.58   0
  -1 -10   3   44.15    5.85   0
   0 -10  -3  355.44    7.27   0
   0  10  -3  375.78    7.62   0
   0 -10   3  333.03    8.01   0
  -1 -10  -3    6.75    3.79   0
  -1  10  -3    3.32    5.58   0
   1 -10   3    4.68    6.23   0
   2 -10   3 1392.81   15.48   0
  -2 -10  -3 1457.64    9.61   0
  -2  10  -3 1515.66   14.89   0
  -3 -10  -3  174.38    5.94   0
   3 -10   3  170.46    8.71   0
  -3  10  -3  187.43    8.74   0
  -4  10  -3  449.97   15.09   0
  -4 -10  -3  430.29    5.77   0
  -5 -10  -3    6.13    5.34   0
  -6 -10  -3  867.94    7.48   0
   6 -10   3  880.18   10.21   0
  -7 -10  -3   33.13    4.15   0
   7 -10   3   37.94    7.51   0
  -8 -10  -3   20.72    6.06   0
   8  11  -3    2.81    6.14   0
   8 -11  -3    8.92    6.07   0
  -8 -11   3    7.73    6.03   0
  -7 -11   3   63.97    6.20   0
   7  11  -3   58.37    4.65   0
   7 -11  -3   58.80    6.17   0
  -6 -11   3  624.98    7.84   0
   6  11  -3  743.11    8.21   0
   5  11  -3   71.19    4.17   0
  -5 -11   3   60.48    4.15   0
   4  11  -3    2.76    5.66   0
  -4 -11   3    4.43    5.71   0
  -3 -11   3  151.85    6.13   0
   3  11  -3  152.41    5.92   0
   2  11  -3 1324.41   10.13   0
   2 -11  -3 1343.10   15.61   0
   2 -11  -3 1300.57   15.37   0
  -2 -11   3 1355.07   10.14   0
   1 -11  -3  147.79    6.35   0
  -1 -11   3  142.24    4.99   0
   1  11  -3  136.04    5.97   0
   0 -11   3   14.72    6.01   0
   0 -11  -3   10.57    5.30   0
   0  11  -3    8.84    5.47   0
   1 -11   3   41.83    6.42   0
  -1  11  -3   44.07    5.73   0
  -1 -11  -3   44.84    5.22   0
  -2  11  -3 2211.07   17.03   0
  -2 -11  -3 2100.70   10.90   0
   2 -11   3 2018.65   17.69   0
  -3 -11  -3  284.98    6.31   0
   3 -11   3  235.18    9.22   0
  -3  11  -3  288.65   10.37   0
  -4  11  -3   85.63   13.04   0
  -4 -11  -3   84.22    4.19   0
  -5 -11  -3    2.09    5.14   0
   6 -11   3 1025.59   10.53   0
  -6 -11  -3  981.86    8.78   0
   7 -11   3   55.73    6.03   0
  -7 -11  -3   60.30    5.95   0
  -8 -11  -3    2.02    6.06   0
   8  12  -3   13.24    6.31   0
  -8 -12   3    9.83    6.08   0
   8 -12  -3    8.04    6.50   0
  -7 -12   3   37.62    4.41   0
   7  12  -3   32.16    4.54   0
   7 -12  -3   36.86    6.12   0
   6  12  -3   -0.29    5.67   0
  -6 -12   3    1.65    3.98   0
   5  12  -3   75.78    5.98   0
  -5 -12   3   69.98    5.99   0
   4  12  -3   64.60    5.79   0
  -4 -12   3   45.78    5.78   0
   3  12  -3   83.53    5.79   0
  -3 -12   3   87.39    5.93   0
   2  12  -3   11.11    5.47   0
   2 -12  -3    8.33    6.75   0
  -2 -12   3   14.37    5.70   0
   2 -12  -3    7.56    8.21   0
  -1 -12   3  262.66    7.10   0
   1  12  -3  259.25    6.82   0
   1 -12  -3  266.58    7.52   0
   0 -12  -3   80.64    5.51   0
   0 -12   3   83.40    6.40   0
   0  12  -3   79.09    5.83   0
  -1  12  -3  103.88    5.90   0
   1 -12   3   93.05    7.66   0
  -1 -12  -3   96.45    4.14   0
  -2 -12  -3   24.15    3.78   0
  -2  12  -3   30.52    7.16   0
   2 -12   3   17.25    8.18   0
  -3  12  -3  187.48    9.19   0
   3 -12   3  144.73    8.42   0
  -3 -12  -3  183.44    5.81   0
  -4 -12  -3   19.51    5.47   0
  -5 -12  -3   85.68    5.77   0
  -6 -12  -3   -2.11    5.52   0
  -7 -12  -3   98.19    4.73   0
   7 -12   3  119.53    7.57   0
  -8 -12  -3   40.32    6.30   0
  -7 -13   3   19.33    6.01   0
   7 -13  -3   10.96    6.18   0
   7  13  -3   11.96    4.28   0
  -6 -13   3  661.71    7.15   0
   6  13  -3  618.26    7.35   0
   5  13  -3   36.01    4.14   0
  -5 -13   3   42.19    5.77   0
  -4 -13   3   -0.93    5.44   0
   4  13  -3   10.10    5.39   0
   3  13  -3   19.36    5.34   0
  -3 -13   3   21.63    5.68   0
   2 -13  -3 1536.55   16.30   0
  -2 -13   3 1618.66   10.86   0
   2 -13  -3 1663.26   16.88   0
   2  13  -3 1631.10   10.65   0
   1 -13  -3  132.05    6.60   0
  -1 -13   3  136.27    6.39   0
   1  13  -3  135.55    6.14   0
   0  13  -3   27.48    5.51   0
   0 -13   3   26.75    5.99   0
   0 -13  -3   26.35    5.22   0
   1 -13   3    1.68    6.02   0
  -1  13  -3    9.72    5.41   0
  -1 -13  -3    8.69    5.44   0
   2 -13   3 1213.40   14.52   0
  -2 -13  -3 1199.79    9.49   0
  -2  13  -3 1271.84   13.73   0
  -3 -13  -3  155.27    5.98   0
  -3  13  -3  161.52    8.78   0
   3 -13   3  100.72    9.12   0
  -4 -13  -3   82.79    5.52   0
  -5 -13  -3   -5.64    3.71   0
  -6 -13  -3  600.80    6.78   0
  -7 -13  -3   37.01    5.86   0
   7 -13   3   28.89    6.92   0
   7  14  -3   48.52    6.68   0
  -7 -14   3   60.72    6.51   0
   7 -14  -3   80.83    6.71   0
   6  14  -3  528.88    8.10   0
  -6 -14   3  495.58    6.84   0
  -5 -14   3   20.92    5.72   0
   5  14  -3   10.22    5.63   0
   4  14  -3   73.82    5.68   0
  -4 -14   3   67.72    6.06   0
  -3 -14   3  182.66    6.51   0
   3  14  -3  185.50    5.33   0
   2 -14  -3 1176.24   14.33   0
   2 -14  -3 1287.16   15.16   0
   2  14  -3 1203.09    9.14   0
  -2 -14   3 1246.63   10.11   0
   1 -14  -3   15.15    6.69   0
  -1 -14   3   18.42    5.54   0
   1  14  -3   13.23    5.46   0
   0 -14   3   91.68    6.07   0
   0  14  -3   89.79    5.75   0
   0 -14  -3   82.94    5.70   0
  -1 -14  -3  235.69    6.34   0
   1 -14   3  231.88    7.62   0
  -1  14  -3  229.45    6.92   0
   2 -14   3 1277.16   14.55   0
  -2 -14  -3 1371.81    9.82   0
  -2  14  -3 1369.42   13.83   0
  -3 -14  -3   25.69    5.64   0
  -3  14  -3   20.30    8.05   0
   3 -14   3    9.76    8.27   0
  -4 -14  -3  104.31    5.96   0
  -5 -14  -3   73.01    4.10   0
  -6 -14  -3  504.92    6.73   0
   7 -14   3   13.01    6.55   0
  -7 -14  -3    8.13    4.33   0
   6  15  -3    1.44    5.97   0
  -6 -15   3    5.86    4.24   0
  -5 -15   3   51.39    4.36   0
   5  15  -3   51.28    5.90   0
   4  15  -3   60.49    4.37   0
  -4 -15   3   64.80    5.89   0
   3  15  -3   94.47    4.61   0
  -3 -15   3   99.65    6.04   0
   2 -15  -3    4.36    6.96   0
  -2 -15   3    8.56    5.64   0
   2 -15  -3    4.71    7.80   0
   2  15  -3   -1.58    5.67   0
   1  15  -3  202.44    6.34   0
   1 -15  -3  206.29    7.26   0
  -1 -15   3  205.05    6.77   0
   0 -15   3  137.36    6.26   0
   0  15  -3  137.14    5.87   0
   0 -15  -3  135.38    6.10   0
  -1 -15  -3  103.27    5.99   0
   1 -15   3  103.56    6.79   0
  -1  15  -3  101.30    6.10   0
  -2 -15  -3    3.57    5.54   0
  -2  15  -3   -1.63    6.87   0
   2 -15   3    2.12    6.66   0
  -3  15  -3  183.40    9.00   0
  -3 -15  -3  179.73    6.30   0
   3 -15   3   95.32    9.18   0
  -4 -15  -3   91.63    4.46   0
  -5 -15  -3   97.58    4.60   0
  -6 -15  -3    1.93    5.76   0
   6  16  -3  136.15    6.77   0
  -6 -16   3  177.61    5.29   0
   5  16  -3   10.73    4.10   0
  -5 -16   3   11.52    5.88   0
   4  16  -3    8.74    3.96   0
  -4 -16   3   10.54    4.00   0
   3  16  -3   13.30    5.76   0
  -3 -16   3    8.21    5.63   0
  -2 -16   3  536.02    8.05   0
   2  16  -3  519.87    7.07   0
   2 -16  -3  548.21   11.74   0
   2 -16  -3  515.47   10.77   0
   1  16  -3   19.94    5.54   0
  -1 -16   3   14.33    5.66   0
   1 -16  -3   22.09    5.91   0
   0  16  -3    6.59    5.30   0
   0 -16   3    7.34    5.99   0
   0 -16  -3   14.69    5.50   0
  -1  16  -3   -0.13    5.36   0
   1 -16   3    6.80    6.31   0
  -1 -16  -3   -1.56    5.41   0
  -2  16  -3  578.69   10.60   0
  -2 -16  -3  606.21    8.12   0
   2 -16   3  573.30   11.64   0
  -3 -16  -3   10.67    5.44   0
   3 -16   3    8.58    8.62   0
  -4 -16  -3   10.21    5.34   0
  -5 -16  -3    0.41    3.90   0
  -6 -16  -3  278.08    6.84   0
   5  17  -3   32.68    6.11   0
  -5 -17   3   36.25    6.14   0
  -4 -17   3   53.01    6.26   0
   4  17  -3   51.17    4.50   0
  -3 -17   3   32.00    4.26   0
   3  17  -3   29.48    5.78   0
   2 -17  -3  625.74   12.25   0
  -2 -17   3  653.06    8.45   0
   2 -17  -3  573.62   11.85   0
   2  17  -3  628.75    8.14   0
   1 -17  -3   78.67    6.26   0
   1  17  -3   64.46    5.67   0
  -1 -17   3   72.66    6.11   0
   1 -17  -3   79.69    6.33   0
   0 -17  -3   60.38    6.14   0
   0 -17   3   61.23    6.79   0
   0  17  -3   67.18    7.23   0
  -1  17  -3   53.53    6.11   0
   1 -17   3   52.52    6.94   0
  -1 -17  -3   53.62    5.72   0
  -2  17  -3  510.57   11.12   0
  -2 -17  -3  560.63    6.95   0
   2 -17   3  595.53   11.70   0
  -3 -17  -3   44.13    5.80   0
   3 -17   3   38.14    9.04   0
  -4 -17  -3   58.45    5.84   0
  -5 -17  -3   20.04    5.88   0
   4  18  -3   45.18    4.72   0
  -4 -18   3   46.66    6.39   0
  -3 -18   3  102.85    6.40   0
   3  18  -3   87.57    6.23   0
  -2 -18   3   20.76    5.73   0
   2 -18  -3    9.73    8.87   0
   2 -18  -3    6.88    8.36   0
   2  18  -3   13.92    3.91   0
   1  18  -3   57.26    5.98   0
  -1 -18   3   87.02    6.43   0
   1 -18  -3   75.54    7.54   0
   1 -18  -3   65.33    7.72   0
   0 -18   3  140.35    7.12   0
   0  18  -3  109.24    6.64   0
   0 -18  -3  137.28    6.80   0
   1 -18   3  120.87    7.14   0
  -1  18  -3   99.06    7.85   0
  -1 -18  -3  107.87    6.33   0
  -2 -18  -3    0.50    5.61   0
   2 -18   3   -3.37    7.97   0
  -3 -18  -3   73.03    5.87   0
   3 -18   3   58.77   11.01   0
  -4 -18  -3   67.28    6.22   0
  -3 -19   3    5.11    6.10   0
   3  19  -3    6.07    4.37   0
  -2 -19   3  166.37    5.80   0
   2 -19  -3  167.21    9.99   0
   2 -19  -3  236.96   11.40   0
   2  19  -3  197.43    6.70   0
   1 -19  -3   -0.48    7.41   0
   1 -19  -3    7.08    7.57   0
  -1 -19   3   11.22    5.87   0
   1  19  -3    5.45    5.76   0
   0  19  -3   10.37    5.98   0
   0 -19   3   -2.37    6.24   0
   0 -19  -3    5.38    7.23   0
  -1 -19  -3    5.24    5.90   0
   1 -19   3    7.68    7.73   0
   2 -19   3  180.49    9.89   0
  -2 -19  -3  181.52    6.52   0
  -3 -19  -3    4.49    6.04   0
   3 -19   3    0.65   11.43   0
  -1 -20   3   20.07    6.75   0
   1  20  -3    6.22    6.23   0
   1 -20  -3   13.88    7.98   0
   1 -20  -3   14.89    7.85   0
   0 -20   3   74.24    7.37   0
   0 -20  -3   82.27    6.70   0
  -1 -20  -3   25.50    6.33   0
   1 -20   3   30.66    8.51   0
 -10   0   4  422.33    9.96   0
   9   0  -4   25.18    5.96   0
  -9   0   4   14.34    6.34   0
  -8   0   4   59.79    6.31   0
   8   0  -4   62.16    6.20   0
  -7   0   4   53.47    5.82   0
   7   0  -4   55.81    5.95   0
   6   0  -4 4695.75   19.10   0
  -6   0   4 4704.31   18.95   0
   5   0  -4  188.54    7.18   0
  -5   0   4  177.17    6.74   0
  -4   0   4   37.34    5.09   0
   4   0  -4   36.95    5.97   0
  -4   0   4   31.38    5.77   0
  -3   0   4  359.08    7.10   0
   3   0  -4  355.63    8.81   0
  -3   0   4  352.51    8.58   0
   1   0  -4  147.90    6.84   0
   1   0  -4  144.43    7.37   0
  -1   0   4  148.86    8.94   0
   0   0   4  391.94   10.81   0
   0   0  -4  388.34   10.59   0
   1   0   4  174.46    8.42   0
  -1   0  -4  167.63    8.23   0
  -3   0  -4   23.79    5.45   0
  -4   0  -4  115.05    5.84   0
  -5   0  -4    1.69    6.10   0
  -5   0  -4    3.57    3.72   0
  -6   0  -4 3759.61   16.63   0
  -6   0  -4 3814.78   15.99   0
  -7   0  -4   20.85    4.85   0
  -7   0  -4   23.82    5.38   0
  -8   0  -4   33.60    5.89   0
  -9   0  -4   17.47    5.41   0
  -9   0  -4   12.10    6.16   0
 -10  -1   4  173.75    7.76   0
 -10   1   4  252.94    8.09   0
   9   1  -4    5.38    5.92   0
  -9  -1   4   10.34    6.06   0
  -9   1   4   -0.19    7.33   0
   8  -1  -4   19.21    5.67   0
  -8   1   4   29.60    7.08   0
  -8  -1   4   16.68    5.92   0
   8   1  -4   21.26    4.30   0
  -7   1   4   -2.18    5.65   0
  -7  -1   4    5.51    5.57   0
   7   1  -4   -1.00    5.58   0
   7  -1  -4   -1.18    5.54   0
   6   1  -4  626.66    8.80   0
   6  -1  -4  639.64    8.93   0
  -6  -1   4  599.10    6.12   0
  -6   1   4  623.99    8.73   0
  -6  -1   4  626.31    8.64   0
  -5  -1   4    5.26    4.95   0
   5  -1  -4    7.03    5.98   0
  -5  -1   4    2.73    5.55   0
  -5   1   4    8.04    5.84   0
   5   1  -4    8.56    5.64   0
  -4  -1   4  602.86    7.77   0
   4   1  -4  632.60    9.27   0
  -4  -1   4  608.55    7.40   0
   4  -1  -4  620.71    7.44   0
   4  -1  -4  652.25    9.87   0
  -4   1   4  625.55    9.49   0
  -3  -1   4   46.65    5.66   0
   3  -1  -4   48.35    5.61   0
  -3   1   4   57.64    6.95   0
   3  -1  -4   53.35    7.04   0
   3   1  -4   56.63    6.95   0
  -3  -1   4   50.24    6.62   0
  -2   1   4 1575.51   14.86   0
   2  -1  -4 1497.47   12.25   0
   2  -1  -4 1561.18   15.50   0
   2   1  -4 1568.15   14.52   0
  -2  -1   4 1577.27   14.26   0
  -2  -1   4 1480.12   11.35   0
  -1  -1   4   58.52    6.90   0
  -1  -1   4   67.09    6.77   0
  -1   1   4   60.25    7.80   0
   1   1  -4   66.72    8.73   0
   1  -1  -4   59.59    8.02   0
   0   1  -4  295.74   10.13   0
   0  -1  -4  296.90    9.29   0
   0   1   4  277.05    7.75   0
   0   1  -4  281.11    9.97   0
   0  -1   4  284.22   10.26   0
   1  -1   4  105.07    5.74   0
  -1   1  -4  110.63    5.63   0
  -1  -1  -4  106.76    7.78   0
   1   1   4  105.58    8.06   0
  -2   1  -4 3148.88   17.33   0
  -2  -1  -4 3319.91   16.72   0
  -3   1  -4    0.81    6.36   0
  -3   1  -4   -0.82    5.13   0
  -4   1  -4   36.97    5.20   0
  -4   1  -4   45.26    5.10   0
  -5   1  -4    7.83    4.92   0
  -5   1  -4   14.08    4.69   0
  -5  -1  -4    7.58    5.20   0
  -5   1  -4    9.46    5.06   0
  -6   1  -4 1131.52    9.41   0
  -6  -1  -4 1072.00    9.50   0
  -6   1  -4 1072.13    9.79   0
  -6  -1  -4 1066.44    9.68   0
  -7   1  -4    6.89    5.58   0
  -7   1  -4    9.92    4.86   0
  -7  -1  -4   12.35    5.50   0
  -7  -1  -4    5.89    4.95   0
  -8  -1  -4    4.19    5.44   0
  -8   1  -4    6.68    5.05   0
  -8  -1  -4   17.15    4.99   0
  -8   1  -4    5.36    5.93   0
  -9  -1  -4    1.01    6.05   0
  -9   1  -4    6.14    6.08   0
  -9   1  -4   -3.01    5.40   0
  -9  -2   4   17.21    6.31   0
   9   2  -4   30.61    6.31   0
  -9   2   4   20.69    6.68   0
   8   2  -4   43.80    6.08   0
  -8   2   4   47.92    6.01   0
   8  -2  -4   43.31    5.89   0
  -8  -2   4   38.83    6.00   0
  -8  -2   4   50.78    3.80   0
  -7  -2   4   -1.84    4.95   0
  -7  -2   4   -0.39    4.07   0
   7  -2  -4    0.66    5.42   0
   7   2  -4    0.36    5.65   0
  -7   2   4    3.06    5.38   0
   6   2  -4  783.42    9.17   0
  -6   2   4  747.39   10.33   0
  -6  -2   4  745.27    7.46   0
   6  -2  -4  783.67    9.72   0
  -6  -2   4  760.93    8.90   0
   5  -2  -4   84.60    6.50   0
  -5   2   4   89.62    6.19   0
  -5  -2   4   95.23    5.97   0
  -5  -2   4   87.13    5.30   0
   5  -2  -4   94.16    4.08   0
   5   2  -4   87.38    6.14   0
  -4   2   4  421.00    8.53   0
   4   2  -4  414.73    7.83   0
  -4  -2   4  404.05    7.78   0
   4  -2  -4  428.12    8.97   0
  -4  -2   4  403.08    5.75   0
   4  -2  -4  409.70    5.92   0
   3   2  -4    5.45    6.24   0
   3  -2  -4    2.92    6.50   0
   3  -2  -4    1.53    5.16   0
  -3   2   4    1.38    7.37   0
  -3  -2   4   -0.45    4.51   0
  -3  -2   4   -1.78    5.33   0
  -2  -2   4 2834.27   17.33   0
  -2  -2   4 2786.58   15.54   0
   2  -2  -4 2850.72   20.53   0
   2   2  -4 2811.67   16.64   0
  -2   2   4 2863.51   19.18   0
  -1  -2   4  356.00   10.19   0
  -1  -2   4  345.43    8.63   0
   1   2  -4  343.67    8.24   0
  -1   2   4  336.12    9.19   0
   1  -2  -4  341.74    9.55   0
   0  -2   4   41.75    8.33   0
   0   2  -4   41.58    8.32   0
   0   2   4   39.83    7.20   0
   0  -2  -4   44.88    7.37   0
   0  -2   4   43.95    7.25   0
  -1  -2  -4    4.30    4.78   0
   1  -2   4    6.25    6.94   0
  -1   2  -4    3.18    6.52   0
   2  -2   4 4177.42   20.50   0
  -2   2  -4 4050.98   19.71   0
  -3   2  -4   86.10    5.83   0
  -4   2  -4   40.94    4.86   0
  -4  -2  -4   38.31    5.19   0
  -5  -2  -4    0.51    5.27   0
  -5   2  -4    3.46    4.75   0
  -5   2  -4    1.30    5.11   0
  -6   2  -4 1094.68    9.48   0
  -6  -2  -4 1096.42    9.34   0
  -6   2  -4 1045.58   10.84   0
  -7  -2  -4    1.19    5.52   0
  -7  -2  -4   -1.15    4.70   0
  -7   2  -4    4.54    5.43   0
  -7   2  -4    1.81    4.78   0
  -8   2  -4   13.42    5.01   0
  -8  -2  -4   15.66    5.06   0
  -8   2  -4   14.55    5.84   0
  -8  -2  -4   13.73    5.82   0
  -9   2  -4    6.54    7.54   0
  -9  -2  -4   10.04    6.17   0
  -9  -2  -4    5.80    5.40   0
  -9   2  -4    6.37    5.32   0
   9   3  -4   10.85    5.86   0
  -9   3   4    6.89    6.30   0
  -9  -3   4    7.85    6.52   0
  -8  -3   4   30.45    5.48   0
  -8   3   4   37.10    5.99   0
   8   3  -4   33.19    6.31   0
   8  -3  -4   40.54    5.78   0
  -8  -3   4   31.21    6.23   0
  -7   3   4    4.58    5.59   0
  -7  -3   4    6.83    5.64   0
  -7  -3   4    9.86    4.98   0
   7   3  -4    4.30    3.92   0
   7  -3  -4    0.82    5.24   0
   6   3  -4 4096.42   15.92   0
  -6  -3   4 4164.19   14.56   0
  -6  -3   4 4072.41   16.30   0
   6  -3  -4 4238.71   20.65   0
  -6   3   4 4067.72   20.31   0
  -5   3   4    5.07    5.71   0
   5   3  -4    0.80    5.89   0
  -5  -3   4    3.56    5.12   0
   5  -3  -4   12.22    5.19   0
   5  -3  -4    6.22    5.70   0
  -5  -3   4   -2.02    4.12   0
   4  -3  -4   92.42    8.03   0
  -4  -3   4   88.61    6.11   0
  -4  -3   4   79.41    5.35   0
   4  -3  -4   90.47    5.46   0
   4   3  -4   85.15    6.13   0
  -4   3   4   85.80    6.50   0
   3  -3  -4    2.70    5.98   0
  -3  -3   4    3.92    6.29   0
  -3   3   4    1.16    5.62   0
   3   3  -4   -5.21    6.59   0
  -2  -3   4 8646.42   27.46   0
   2   3  -4 8700.58   28.10   0
   1   3  -4    3.76    5.23   0
  -1  -3   4   -2.61    5.52   0
  -1   3   4    1.38    6.21   0
   1  -3  -4    1.09    6.65   0
   0  -3   4 1183.23   13.29   0
   0   3  -4 1191.64   13.19   0
   0  -3  -4 1151.27   12.20   0
   0   3   4 1175.02   11.28   0
  -1   3  -4   83.12    7.24   0
   1  -3   4   75.09    7.63   0
  -1  -3  -4   71.03    7.01   0
  -3   3  -4    5.66    4.77   0
  -4   3  -4  222.03    6.47   0
  -4  -3  -4  221.42    6.32   0
  -5  -3  -4   31.91    5.44   0
  -5   3  -4   32.83    5.04   0
  -5   3  -4   30.22    5.63   0
  -6   3  -4 3248.06   15.86   0
  -6  -3  -4 3326.10   13.40   0
  -6   3  -4 3288.55   16.43   0
  -7  -3  -4    3.86    4.86   0
  -7   3  -4   -0.06    4.55   0
  -7   3  -4    0.33    5.27   0
  -7  -3  -4    9.40    5.44   0
  -8   3  -4   83.28    6.44   0
  -8   3  -4   74.43    6.23   0
  -8  -3  -4   73.26    6.10   0
  -8  -3  -4   80.01    5.41   0
  -9   3  -4   29.82    6.49   0
  -9  -3  -4   28.07    6.27   0
  -9   3  -4   33.97    5.60   0
  -9  -3  -4   27.15    5.54   0
  -9   4   4    5.19    6.10   0
  -9  -4   4    6.19    5.32   0
  -9  -4   4    9.59    6.01   0
   9   4  -4   -4.12    4.53   0
  -8  -4   4    3.35    5.28   0
  -8   4   4    3.17    7.07   0
  -8  -4   4    3.73    4.25   0
   8   4  -4    4.78    5.65   0
  -7  -4   4   68.53    3.93   0
  -7   4   4   74.79    7.37   0
  -7  -4   4   74.81    6.11   0
   7   4  -4   81.29    6.25   0
   7  -4  -4   81.40    5.90   0
   6  -4  -4  780.04    7.74   0
  -6   4   4  767.27   11.65   0
  -6  -4   4  767.15    6.79   0
   6  -4  -4  796.67   11.40   0
   6   4  -4  801.35    8.79   0
  -6  -4   4  772.81    8.69   0
  -5   4   4    2.28    6.69   0
   5  -4  -4    4.02    5.54   0
   5  -4  -4    4.13    3.63   0
  -5  -4   4    8.65    3.66   0
   5   4  -4    6.33    6.03   0
  -5  -4   4    9.05    5.93   0
   4  -4  -4    3.99    5.14   0
   4  -4  -4    3.83    5.78   0
   4   4  -4   11.01    6.06   0
  -4   4   4    5.05    6.65   0
  -4  -4   4    7.99    4.12   0
   3  -4  -4  330.88    9.47   0
   3   4  -4  344.45    7.98   0
  -3  -4   4  345.14    7.85   0
  -3   4   4  340.14    9.17   0
  -2  -4   4 2902.81   15.59   0
   2  -4  -4 2933.79   21.83   0
  -2   4   4 2857.98   19.30   0
   2   4  -4 2878.33   15.64   0
   1   4  -4    4.10    6.89   0
  -1   4   4    2.09    5.67   0
  -1  -4   4    3.59    7.35   0
   1  -4  -4    6.87    5.89   0
   0   4  -4   86.33    7.37   0
   0  -4  -4   86.56    6.68   0
   0  -4   4   83.13    8.15   0
  -1   4  -4  236.34    8.10   0
   1  -4   4  244.68    8.41   0
   2  -4   4 2227.13   16.37   0
  -2   4  -4 2142.77   16.49   0
  -3  -4  -4   18.99    3.75   0
   3  -4   4   19.48    6.82   0
  -3   4  -4   17.49    5.12   0
  -4   4  -4   17.52    6.17   0
  -4  -4  -4   18.73    5.37   0
  -5   4  -4  110.53    5.61   0
  -5   4  -4  105.97    6.13   0
  -5  -4  -4  114.90    4.45   0
  -6   4  -4  721.56    9.76   0
  -6  -4  -4  720.07    8.04   0
  -6   4  -4  736.89    9.02   0
  -7  -4  -4   26.48    5.45   0
  -7   4  -4   21.52    5.97   0
  -7   4  -4   23.39    5.80   0
  -8  -4  -4    2.86    5.32   0
  -8   4  -4   11.15    7.49   0
  -8  -4  -4    0.96    5.93   0
  -8   4  -4    1.84    5.31   0
  -9  -4  -4    8.73    6.11   0
  -9   4  -4    9.56    6.21   0
  -9  -4  -4   12.21    5.49   0
  -9   4  -4    6.77    5.34   0
  -9   5   4    8.06    7.29   0
   9   5  -4   10.07    6.24   0
  -9  -5   4   -2.53    5.90   0
  -9  -5   4    4.11    3.76   0
  -8   5   4   50.41    7.44   0
  -8  -5   4   42.88    4.09   0
  -8  -5   4   50.20    6.22   0
   8   5  -4   48.52    6.27   0
  -7   5   4   64.27    7.45   0
  -7  -5   4   65.70    3.99   0
   7   5  -4   63.63    6.66   0
   7  -5  -4   64.10    6.99   0
  -7  -5   4   64.04    4.80   0
  -6   5   4  703.20   11.79   0
   6   5  -4  709.75    7.49   0
  -6  -5   4  687.45    7.57   0
   6  -5  -4  708.42   11.24   0
  -6  -5   4  682.78    7.35   0
   6  -5  -4  704.65    7.71   0
  -5   5   4   11.64    6.59   0
   5  -5  -4   10.33    6.66   0
  -5  -5   4   16.83    4.09   0
   5  -5  -4   13.39    3.70   0
   5   5  -4   11.82    5.69   0
   4  -5  -4  241.60    9.78   0
  -4  -5   4  227.70    5.54   0
  -4   5   4  235.40    8.48   0
   4   5  -4  249.37    5.69   0
  -3   5   4  198.43    8.22   0
   3  -5  -4  203.40    9.72   0
  -3  -5   4  209.42    6.92   0
   3   5  -4  213.84    6.89   0
  -2  -5   4 1892.79   12.42   0
   2  -5  -4 1868.82   18.73   0
   2   5  -4 1972.34   13.26   0
  -2   5   4 1894.23   16.08   0
  -1  -5   4    3.83    6.57   0
   1   5  -4    4.05    6.21   0
   1  -5  -4    6.11    7.15   0
   0  -5   4  368.93    9.25   0
   0  -5  -4  356.85    7.99   0
   0   5  -4  347.08    8.70   0
  -1   5  -4  349.14    8.99   0
   1  -5   4  361.11    9.20   0
  -2   5  -4 1289.77   13.05   0
   2  -5   4 1300.98   12.92   0
   3  -5   4    9.68    6.54   0
  -3  -5  -4   14.05    5.02   0
  -3   5  -4    8.72    5.23   0
  -4  -5  -4  280.20    6.43   0
  -4   5  -4  279.29    7.23   0
   4  -5   4  288.37    8.43   0
  -5   5  -4   16.26    4.95   0
  -5  -5  -4   18.31    3.76   0
  -6  -5  -4  655.48    7.82   0
  -6   5  -4  605.48    8.98   0
  -6   5  -4  646.89    9.90   0
  -7   5  -4    9.84    7.16   0
  -7  -5  -4   10.49    5.36   0
  -7   5  -4    9.74    6.42   0
  -8  -5  -4   13.54    4.09   0
  -8   5  -4   15.27    5.13   0
  -8   5  -4    7.78    7.34   0
  -9  -5  -4   11.76    6.15   0
  -9   5  -4    6.47    7.92   0
  -9   5  -4    5.52    5.65   0
  -9  -5  -4    2.66    5.41   0
  -9  -6   4   13.67    5.43   0
   9   6  -4    9.41    6.23   0
  -9  -6   4    5.02    6.17   0
  -9   6   4    8.98    8.53   0
   8   6  -4   29.69    6.26   0
  -8  -6   4   33.61    5.35   0
  -8  -6   4   41.46    6.48   0
  -8   6   4   33.30    7.51   0
   7  -6  -4    5.96    3.57   0
  -7  -6   4   18.07    5.59   0
   7   6  -4    3.94    5.56   0
  -7  -6   4   -0.30    3.72   0
  -7   6   4    4.85    6.72   0
  -6  -6   4 3325.77   14.17   0
   6   6  -4 3334.32   14.66   0
   6  -6  -4 3411.85   13.51   0
   6  -6  -4 3473.93   23.71   0
  -6   6   4 3264.55   23.41   0
   5  -6  -4   23.42    5.09   0
   5  -6  -4   18.30    7.60   0
  -5   6   4   18.09    7.43   0
  -5  -6   4   19.65    5.64   0
   5   6  -4   22.98    5.74   0
  -4  -6   4   30.90    6.19   0
   4  -6  -4   38.62    7.47   0
  -4   6   4   38.19    7.10   0
   4   6  -4   36.01    6.01   0
  -3   6   4    0.28    6.23   0
   3   6  -4    4.67    5.86   0
  -3  -6   4   -3.14    5.93   0
   3  -6  -4    4.96    7.89   0
   2   6  -4 8708.86   24.59   0
  -2  -6   4 8875.97   25.41   0
  -1  -6   4   11.48    6.26   0
   1   6  -4    5.42    5.88   0
   1  -6  -4    1.72    5.29   0
   0   6  -4   22.78    6.39   0
   0  -6  -4   22.72    5.73   0
   0  -6   4   29.90    6.99   0
  -1   6  -4    7.76    6.02   0
   1  -6   4    2.09    6.59   0
  -3  -6  -4    6.82    5.10   0
  -3   6  -4    9.46    6.83   0
   3  -6   4    6.49    5.71   0
  -4   6  -4   15.97    6.54   0
  -4  -6  -4   14.53    5.46   0
   4  -6   4   11.34    6.58   0
   5  -6   4    1.35    6.28   0
  -5  -6  -4    1.56    5.09   0
  -5   6  -4    2.37    5.09   0
  -6  -6  -4 3481.70   13.77   0
  -6   6  -4 3500.77   18.68   0
  -6   6  -4 3564.66   20.40   0
  -7  -6  -4   10.30    5.38   0
  -7   6  -4   10.57    6.00   0
  -7   6  -4   17.25    6.35   0
  -8   6  -4   13.58    6.22   0
  -8  -6  -4   13.10    4.13   0
  -8   6  -4   18.88    6.50   0
  -9   6  -4    5.47    7.93   0
  -9  -6  -4   -0.29    5.74   0
  -9   6  -4    1.48    6.66   0
  -9  -6  -4   -6.91    6.33   0
  -9  -7   4   18.50    5.81   0
  -9  -7   4   16.60    6.04   0
   9   7  -4   14.31    6.38   0
   8   7  -4    6.69    5.89   0
  -8  -7   4    5.15    5.85   0
  -8  -7   4    6.57    3.95   0
  -8   7   4    9.55    9.55   0
   7  -7  -4   51.44    5.20   0
  -7  -7   4   61.99    5.45   0
  -7  -7   4   57.42    6.11   0
  -7   7   4   57.67    9.72   0
   7   7  -4   67.85    6.22   0
  -6   7   4  497.33   14.83   0
   6   7  -4  531.88    7.96   0
   6  -7  -4  517.03    7.18   0
  -6  -7   4  504.35    7.61   0
   5   7  -4  137.84    6.20   0
  -5  -7   4  140.15    6.25   0
  -5   7   4  129.83   10.41   0
   5  -7  -4  138.22   10.26   0
   4   7  -4   15.41    5.94   0
  -4  -7   4   18.09    4.22   0
   4  -7  -4   18.14    9.37   0
  -3  -7   4  131.39    5.10   0
   3   7  -4  135.58    5.11   0
   3  -7  -4  126.63   10.44   0
   2  -7  -4 1571.96   16.21   0
   2   7  -4 1578.42   10.93   0
  -2  -7   4 1505.54   10.81   0
  -1  -7   4  388.15    8.13   0
   1   7  -4  399.13    7.84   0
   1  -7  -4  388.77    9.04   0
   0   7  -4  223.31    7.28   0
   0  -7   4  230.55    7.96   0
   1  -7   4  136.22    8.33   0
  -1  -7  -4  134.07    5.86   0
  -1   7  -4  127.29    6.54   0
  -2   7  -4 1876.65   15.15   0
   2  -7   4 1856.46   15.33   0
  -2  -7  -4 1828.84   11.42   0
  -3   7  -4  303.87    8.98   0
   3  -7   4  295.36    7.94   0
  -3  -7  -4  302.47    6.47   0
  -4   7  -4   91.84    6.02   0
  -4  -7  -4   94.79    5.68   0
   5  -7   4   96.30    6.24   0
  -5  -7  -4   85.35    5.50   0
  -5   7  -4   85.30    7.14   0
  -6  -7  -4  671.52    7.85   0
  -6   7  -4  723.87   10.82   0
  -6   7  -4  759.91   11.84   0
  -7   7  -4   92.89    7.04   0
  -7  -7  -4  106.80    5.88   0
  -7   7  -4   92.42    7.60   0
  -8  -7  -4   22.22    4.18   0
  -8   7  -4   26.50    6.59   0
  -8   7  -4   23.94    7.37   0
  -9   7  -4   12.73    7.90   0
  -9  -7  -4   14.18    4.34   0
  -9  -7  -4   24.80    5.88   0
  -9   7  -4   22.30    8.16   0
  -9  -8   4   43.24    6.15   0
   9   8  -4   36.29    6.88   0
  -9  -8   4   35.85    6.74   0
  -8  -8   4   53.24    5.78   0
   8  -8  -4   64.99    5.82   0
   8   8  -4   54.52    6.30   0
  -8  -8   4   72.03    6.23   0
   7  -8  -4   17.40    5.49   0
  -7  -8   4   13.60    4.22   0
   7   8  -4   17.24    6.15   0
  -6  -8   4  401.42    7.38   0
   6  -8  -4  388.66    5.72   0
   6   8  -4  404.95    7.39   0
   5   8  -4  127.82    4.63   0
  -5  -8   4  123.32    6.21   0
  -4  -8   4  309.23    5.47   0
   4   8  -4  309.49    6.76   0
   3  -8  -4   50.17    9.17   0
   3   8  -4   51.46    6.06   0
  -3  -8   4   58.32    4.56   0
   2   8  -4  977.60    8.74   0
  -2  -8   4 1017.47    9.98   0
   2  -8  -4  973.02   13.19   0
  -1  -8   4  151.47    6.57   0
   1  -8  -4  151.93    6.56   0
   1   8  -4  154.18    6.45   0
   0  -8   4  180.74    7.29   0
   0  -8  -4  171.02    6.10   0
   0   8  -4  185.52    6.54   0
   1  -8   4  107.02    6.74   0
  -1   8  -4   93.86    6.13   0
  -1  -8  -4   96.24    5.68   0
  -2   8  -4 1573.85   13.87   0
  -2  -8  -4 1498.91    9.74   0
   2  -8   4 1485.63   14.16   0
   3  -8   4   70.32    7.49   0
  -3   8  -4   81.78    7.62   0
  -3  -8  -4   72.47    5.48   0
  -4  -8  -4   49.54    3.93   0
  -4   8  -4   56.71    7.08   0
   5  -8   4   56.08    7.21   0
  -5   8  -4   56.77    6.86   0
  -5  -8  -4   41.59    5.61   0
  -6  -8  -4  601.42    7.43   0
   6  -8   4  613.29    8.92   0
  -6   8  -4  613.48   12.35   0
  -6   8  -4  637.93   12.92   0
  -7   8  -4   13.64    7.15   0
  -7   8  -4   14.52    6.74   0
  -7  -8  -4    9.61    5.48   0
  -8   8  -4   25.90    8.20   0
  -8   8  -4   29.54    8.80   0
  -8  -8  -4   31.59    4.04   0
  -9   8  -4   10.23    9.80   0
  -9  -8  -4   11.43    4.45   0
  -9   8  -4   10.59   11.07   0
  -8  -9   4    7.83    5.63   0
   8  -9  -4   12.90    4.13   0
   8   9  -4    8.24    6.08   0
  -8  -9   4   18.93    5.99   0
  -7  -9   4   13.00    5.79   0
   7  -9  -4   -1.10    5.24   0
   7   9  -4   12.18    4.26   0
   6  -9  -4 2291.88   11.51   0
   6   9  -4 2248.90   12.08   0
  -6  -9   4 2313.65   11.63   0
   5   9  -4   11.62    5.60   0
  -5  -9   4   14.82    5.68   0
  -4  -9   4   10.19    5.59   0
   4   9  -4   16.81    3.99   0
   3  -9  -4    7.61    8.20   0
   3   9  -4    2.27    5.47   0
   3  -9  -4    5.78   10.33   0
  -3  -9   4    5.47    4.00   0
   2   9  -4 5482.18   18.32   0
   2  -9  -4 5451.93   26.64   0
  -2  -9   4 5451.86   18.85   0
  -1  -9   4    9.19    5.63   0
   1  -9  -4   -0.87    5.34   0
   1  -9  -4    1.85    5.39   0
   1   9  -4   10.16    5.46   0
   0   9  -4   59.33    5.89   0
   0  -9  -4   63.96    5.45   0
   0  -9   4   61.03    6.33   0
   1  -9   4   14.82    6.48   0
  -1  -9  -4    9.95    4.62   0
  -1   9  -4    7.29    5.61   0
   2  -9   4 3943.70   21.74   0
  -2   9  -4 4187.84   21.43   0
  -2  -9  -4 4116.19   15.60   0
  -3  -9  -4   -2.48    5.09   0
  -3   9  -4    3.14    6.54   0
   3  -9   4   -4.11    5.57   0
  -4   9  -4  154.04    8.20   0
  -4  -9  -4  143.57    5.63   0
   5  -9   4   37.54    5.76   0
  -5  -9  -4   38.31    5.31   0
  -5   9  -4   33.89    7.95   0
   6  -9   4 1687.45   14.17   0
  -6   9  -4 1717.70   20.81   0
  -6   9  -4 1708.03   20.96   0
  -6  -9  -4 1639.00    9.37   0
  -7   9  -4    0.16    9.12   0
  -7  -9  -4    0.78    5.50   0
  -7   9  -4    1.19    9.17   0
  -8  -9  -4   20.29    4.27   0
   8  10  -4   15.44    4.49   0
  -8 -10   4   26.05    6.05   0
   8 -10  -4   17.58    5.94   0
  -7 -10   4  130.74    6.45   0
   7  10  -4  123.80    4.93   0
   7 -10  -4  129.01    6.43   0
   6  10  -4  352.38    6.07   0
  -6 -10   4  364.34    7.24   0
   5  10  -4   71.20    4.48   0
  -5 -10   4   67.25    5.93   0
   4  10  -4   38.49    4.15   0
  -4 -10   4   34.23    5.81   0
   3 -10  -4  283.17   14.13   0
  -3 -10   4  339.22    6.94   0
   3  10  -4  332.33    5.67   0
   3 -10  -4  344.58   12.91   0
  -2 -10   4  752.89    8.73   0
   2  10  -4  724.61    7.65   0
   2 -10  -4  737.16   11.33   0
   2 -10  -4  709.50   12.06   0
  -1 -10   4  123.61    6.45   0
   1  10  -4  115.50    4.73   0
   1 -10  -4  118.94    7.41   0
   1 -10  -4  124.19    5.97   0
   0 -10  -4   82.17    5.50   0
   0  10  -4   88.35    6.06   0
   0 -10   4   81.62    6.65   0
   1 -10   4  422.41    8.88   0
  -1  10  -4  406.68    8.16   0
  -1 -10  -4  403.70    6.83   0
  -2 -10  -4  996.96    9.03   0
   2 -10   4  938.37   12.53   0
  -2  10  -4  996.72   12.07   0
  -3 -10  -4  124.39    5.50   0
   3 -10   4  103.99    7.84   0
  -3  10  -4  120.70    7.85   0
  -4  10  -4  105.05    8.41   0
  -4 -10  -4  104.90    5.65   0
  -5 -10  -4  189.12    5.84   0
  -5  10  -4  191.30   11.34   0
  -5  10  -4  186.83   11.31   0
  -6 -10  -4  502.21    7.22   0
   6 -10   4  504.60   10.05   0
   7 -10   4   57.44    6.23   0
  -7 -10  -4   54.38    4.27   0
  -8 -10  -4   25.90    5.99   0
  -8 -11   4   28.72    4.60   0
   8  11  -4   25.37    6.38   0
   8 -11  -4   32.26    6.31   0
   7 -11  -4   88.80    6.20   0
   7  11  -4   79.05    4.87   0
  -7 -11   4   93.51    4.81   0
  -6 -11   4  374.35    7.28   0
   6  11  -4  383.96    7.31   0
   5  11  -4   42.99    5.56   0
  -5 -11   4   57.33    5.63   0
  -4 -11   4  160.51    4.86   0
   4  11  -4  150.87    6.29   0
   3 -11  -4  193.41   13.39   0
  -3 -11   4  238.26    6.42   0
   3 -11  -4  251.52   13.08   0
   3  11  -4  248.16    6.40   0
  -2 -11   4  723.25    7.52   0
   2 -11  -4  758.27   11.50   0
   2 -11  -4  693.74   11.85   0
   2  11  -4  718.26    8.47   0
   1 -11  -4   80.67    5.54   0
   1 -11  -4   86.87    5.82   0
  -1 -11   4   78.86    6.08   0
   1  11  -4   87.24    5.64   0
   0 -11  -4  274.77    6.64   0
   0 -11   4  288.48    7.59   0
   0  11  -4  277.57    6.94   0
   1 -11   4  274.63    9.05   0
  -1  11  -4  272.84    7.20   0
  -1 -11  -4  241.35    6.19   0
  -2  11  -4  731.60   10.29   0
   2 -11   4  668.03   10.78   0
  -2 -11  -4  689.26    6.72   0
  -3 -11  -4   43.49    3.88   0
  -3  11  -4   57.23    7.32   0
   3 -11   4   47.06    6.26   0
  -4 -11  -4  113.61    5.63   0
  -4  11  -4  123.81    9.13   0
  -5  11  -4  106.06   15.47   0
  -5  11  -4  106.48   15.63   0
  -5 -11  -4  106.33    5.57   0
  -6 -11  -4  382.32    6.74   0
   6 -11   4  365.48    8.23   0
   7 -11   4   24.24    6.03   0
  -7 -11  -4   30.28    5.67   0
  -8 -11  -4   12.98    5.88   0
   8  12  -4   -4.33    6.38   0
   8 -12  -4    8.39    6.43   0
  -8 -12   4    5.90    6.27   0
   7 -12  -4    1.99    4.20   0
  -7 -12   4   12.60    5.95   0
   7  12  -4    3.76    4.28   0
  -6 -12   4 1062.57    8.48   0
   6  12  -4 1171.27    9.39   0
   5  12  -4    4.94    4.00   0
  -5 -12   4    2.77    4.05   0
   4  12  -4   10.55    5.54   0
  -4 -12   4    5.83    5.50   0
   3 -12  -4    6.79    9.88   0
   3  12  -4    9.59    5.50   0
  -3 -12   4    9.22    5.57   0
   3 -12  -4    4.99   10.45   0
   2  12  -4 2856.64   13.34   0
  -2 -12   4 2889.22   13.55   0
   2 -12  -4 2749.36   19.47   0
   2 -12  -4 2959.21   20.14   0
   1 -12  -4   11.32    6.48   0
   1 -12  -4   17.02    6.65   0
  -1 -12   4   16.10    5.78   0
   1  12  -4    8.02    5.28   0
   0 -12  -4   36.06    5.20   0
   0 -12   4   35.76    6.12   0
   0  12  -4   36.86    5.56   0
  -1 -12  -4   28.41    5.10   0
   1 -12   4   25.90    6.15   0
  -1  12  -4   30.08    5.47   0
  -2 -12  -4 3292.76   13.90   0
   2 -12   4 3161.28   20.31   0
  -2  12  -4 3406.31   19.83   0
  -3 -12  -4    9.45    5.09   0
   3 -12   4    1.46    6.93   0
  -3  12  -4    5.16    6.48   0
  -4  12  -4   25.80    8.08   0
  -4 -12  -4   23.39    5.19   0
  -5 -12  -4   39.78    5.40   0
  -6 -12  -4 1223.97    9.46   0
   6 -12   4 1282.00   12.37   0
  -7 -12  -4    2.51    4.18   0
   7 -12   4    6.43    6.07   0
   7 -13  -4   77.36    6.75   0
  -7 -13   4   78.64    5.02   0
   7  13  -4   80.21    6.69   0
   6  13  -4  365.38    6.28   0
  -6 -13   4  407.53    7.37   0
  -5 -13   4   46.62    5.95   0
   5  13  -4   48.45    5.90   0
  -4 -13   4  289.19    6.53   0
   4  13  -4  265.64    6.55   0
   3 -13  -4  208.87   16.21   0
   3  13  -4  305.67    6.67   0
  -3 -13   4  319.30    6.98   0
   3 -13  -4  338.98   17.44   0
   2 -13  -4  900.47   12.64   0
   2  13  -4  938.25    8.84   0
   2 -13  -4  982.53   12.84   0
  -2 -13   4  967.15    9.17   0
  -1 -13   4   94.84    6.39   0
   1 -13  -4   90.71    6.39   0
   1 -13  -4   90.44    7.53   0
   1  13  -4  101.02    6.12   0
   0 -13  -4  200.57    6.12   0
   0 -13   4  221.97    6.93   0
   0  13  -4  213.78    6.66   0
   1 -13   4  284.57    7.92   0
  -1  13  -4  287.33    7.51   0
  -1 -13  -4  282.60    6.39   0
  -2  13  -4  647.06    9.66   0
  -2 -13  -4  642.24    7.51   0
   2 -13   4  617.62   10.34   0
  -3 -13  -4  118.94    5.76   0
  -3  13  -4  137.33    8.09   0
   3 -13   4   88.93    7.62   0
  -4  13  -4   90.50    9.97   0
  -4 -13  -4   74.90    4.24   0
  -5 -13  -4  123.59    5.77   0
  -6 -13  -4  306.02    5.55   0
   7 -13   4   27.00    8.00   0
  -7 -13  -4   49.97    6.01   0
   7  14  -4   25.21    6.38   0
  -7 -14   4   38.44    4.66   0
   7 -14  -4   28.82    6.48   0
   6  14  -4  141.78    6.59   0
  -6 -14   4  165.66    6.40   0
  -5 -14   4  103.79    6.04   0
   5  14  -4  102.98    6.17   0
   4  14  -4  119.22    6.07   0
  -4 -14   4  119.52    5.75   0
   3 -14  -4   99.19   16.14   0
   3  14  -4  129.75    4.82   0
   3 -14  -4  154.47   17.02   0
  -3 -14   4  140.20    6.13   0
   2 -14  -4  339.46    9.58   0
   2 -14  -4  366.16   10.47   0
   2  14  -4  348.20    7.13   0
  -2 -14   4  337.32    7.19   0
  -1 -14   4   89.81    6.05   0
   1  14  -4   80.71    4.44   0
   1 -14  -4   89.10    6.02   0
   1 -14  -4   91.39    6.10   0
   0  14  -4  327.59    6.99   0
   0 -14  -4  321.36    6.81   0
   0 -14   4  345.78    7.55   0
   1 -14   4  295.03    7.92   0
  -1 -14  -4  307.88    6.64   0
  -1  14  -4  291.49    7.12   0
  -2  14  -4  184.51    8.13   0
   2 -14   4  173.81    8.88   0
  -2 -14  -4  181.93    5.89   0
   3 -14   4   10.00    6.91   0
  -3 -14  -4   17.69    3.72   0
  -3  14  -4   14.42    6.86   0
  -4  14  -4  233.73   14.39   0
  -4 -14  -4  213.48    6.15   0
  -5 -14  -4  168.18    4.93   0
  -6 -14  -4   95.68    4.65   0
   7 -14   4    6.02    6.66   0
  -7 -14  -4   11.45    5.96   0
   6  15  -4  244.93    6.23   0
  -6 -15   4  342.40    7.38   0
   5  15  -4    7.67    5.65   0
  -5 -15   4    7.62    5.65   0
  -4 -15   4   36.74    5.68   0
   4  15  -4   37.41    5.51   0
   3  15  -4   13.40    5.51   0
  -3 -15   4   11.22    5.50   0
   2 -15  -4  826.13   12.66   0
   2  15  -4  842.22    8.72   0
  -2 -15   4  853.49    8.79   0
   2 -15  -4  789.47   12.44   0
   1 -15  -4   25.87    7.04   0
  -1 -15   4   33.49    6.08   0
   1 -15  -4   26.68    5.56   0
   1  15  -4   32.71    3.96   0
   0 -15  -4   10.79    5.42   0
   0 -15   4   -2.80    6.11   0
   0  15  -4    3.07    5.76   0
  -1  15  -4   10.85    5.65   0
  -1 -15  -4    7.61    3.97   0
   1 -15   4   15.19    5.77   0
  -2 -15  -4 1037.08    9.27   0
  -2  15  -4 1011.80   12.74   0
   2 -15   4 1002.62   12.45   0
   3 -15   4   17.34    7.35   0
  -3 -15  -4   33.39    5.39   0
  -3  15  -4   37.92    7.04   0
  -4 -15  -4   -1.29    5.08   0
  -5 -15  -4    4.90    4.06   0
  -6 -15  -4  358.64    6.34   0
  -5 -16   4   57.90    6.18   0
   5  16  -4   54.58    4.59   0
   4  16  -4   55.11    5.82   0
  -4 -16   4   73.14    5.95   0
  -3 -16   4  148.47    6.28   0
   3  16  -4  137.75    6.31   0
  -2 -16   4  191.89    6.59   0
   2  16  -4  163.03    6.40   0
   2 -16  -4  178.58    8.64   0
   2 -16  -4  166.35    8.31   0
   1 -16  -4  148.41    7.82   0
   1 -16  -4  161.80    6.72   0
  -1 -16   4  140.98    6.66   0
   1  16  -4  134.76    5.02   0
   0 -16   4   39.15    5.91   0
   0 -16  -4   35.49    5.67   0
   0  16  -4   30.45    5.55   0
   1 -16   4  155.78    8.83   0
  -1 -16  -4  150.47    6.20   0
  -1  16  -4  162.50    6.62   0
  -2 -16  -4  180.31    6.37   0
   2 -16   4  175.11    8.93   0
  -2  16  -4  168.40    8.09   0
  -3  16  -4  139.07    9.49   0
  -3 -16  -4  138.03    5.82   0
   3 -16   4   89.34    9.38   0
  -4 -16  -4   44.33    4.25   0
  -5 -16  -4   58.63    5.86   0
  -5 -17   4   31.90    4.43   0
   5  17  -4   22.98    6.04   0
  -4 -17   4   33.11    4.28   0
   4  17  -4   19.66    5.87   0
   3  17  -4   62.19    4.71   0
  -3 -17   4   68.21    6.21   0
   2 -17  -4  158.67    8.91   0
   2  17  -4  165.85    6.39   0
   2 -17  -4  158.75    8.35   0
  -2 -17   4  180.17    6.63   0
   1 -17  -4   70.20    6.23   0
  -1 -17   4   67.15    6.23   0
   1 -17  -4   62.69    7.17   0
   1  17  -4   56.07    4.31   0
   0 -17  -4   87.68    6.26   0
   0 -17   4   89.85    6.53   0
   0  17  -4   78.13    5.97   0
  -1  17  -4   75.55    5.95   0
   1 -17   4   78.44    8.10   0
  -1 -17  -4   80.36    5.97   0
  -2  17  -4  161.82    8.40   0
  -2 -17  -4  172.69    6.43   0
   2 -17   4  183.21    9.34   0
  -3 -17  -4   48.18    4.24   0
   3 -17   4   41.22    9.09   0
  -4 -17  -4   19.75    5.78   0
  -5 -17  -4   28.25    5.72   0
   4  18  -4    5.27    5.85   0
  -4 -18   4    6.40    5.98   0
  -3 -18   4   22.94    6.18   0
   3  18  -4   21.82    5.94   0
  -2 -18   4  486.29    8.26   0
   2 -18  -4  516.76   12.57   0
   2 -18  -4  519.87   12.20   0
   2  18  -4  512.60    8.20   0
   1  18  -4    2.62    5.52   0
   1 -18  -4    4.88    5.87   0
   1 -18  -4    2.41    5.87   0
  -1 -18   4   -0.98    5.77   0
   0 -18   4   15.73    6.18   0
   0 -18  -4   11.75    7.28   0
   0  18  -4   12.67    5.52   0
   1 -18   4   39.67    6.33   0
  -1 -18  -4   34.82    5.79   0
  -1  18  -4   37.88    6.32   0
  -2 -18  -4  427.14    8.23   0
  -2  18  -4  486.70    9.65   0
   2 -18   4  374.09   11.90   0
  -3 -18  -4   -0.97    6.09   0
   3 -18   4    3.33    9.06   0
  -4 -18  -4   -0.77    5.73   0
   3  19  -4   84.18    6.67   0
  -3 -19   4  116.40    6.58   0
  -2 -19   4  115.56    6.88   0
   2 -19  -4  105.63    9.35   0
   2  19  -4   90.98    5.25   0
   2 -19  -4  126.62   10.07   0
   1 -19  -4   44.81    6.54   0
   1  19  -4   28.17    6.00   0
  -1 -19   4   49.70    6.32   0
   1 -19  -4   52.02    7.89   0
   0 -19   4   82.48    6.95   0
   0 -19  -4  112.46    6.63   0
   0  19  -4   87.75    6.61   0
   0 -19  -4   85.05    6.78   0
  -1 -19  -4  133.66    8.27   0
   1 -19   4  126.11    9.32   0
  -1  19  -4  122.28    7.42   0
  -2 -19  -4  104.99    6.65   0
   2 -19   4  149.77    9.38   0
   9   0  -5    3.28    5.96   0
  -9   0   5    1.18    6.05   0
   8   0  -5   -2.64    5.93   0
  -8   0   5    2.02    5.86   0
   7   0  -5    0.95    5.87   0
  -7   0   5    2.21    5.73   0
  -6   0   5    0.90    5.78   0
   6   0  -5   -0.94    5.99   0
  -5   0   5    3.74    5.55   0
   5   0  -5    2.92    5.99   0
   4   0  -5   -2.32    5.91   0
  -4   0   5    5.50    5.66   0
  -3   0   5    2.56    6.49   0
   3   0  -5    6.76    6.83   0
  -2   0   5    1.20    6.55   0
   2   0  -5    1.79    6.81   0
   2   0  -5    5.52    3.76   0
   1   0  -5    2.39    7.06   0
   1   0  -5    3.17    5.64   0
  -1   0   5    3.09    6.98   0
   0   0   5    0.90    7.27   0
   0   0  -5    0.37    7.14   0
   1   0   5    4.33    6.78   0
  -1   0  -5    2.60    4.72   0
  -2   0  -5    0.33    3.85   0
  -3   0  -5    2.17    5.17   0
  -4   0  -5    4.28    4.84   0
  -5   0  -5   12.66    4.77   0
  -5   0  -5    2.52    4.77   0
  -5   0  -5    1.02    5.00   0
  -6   0  -5    1.77    5.18   0
  -6   0  -5   -0.45    5.53   0
  -6   0  -5   -6.17    5.11   0
  -7   0  -5   -2.21    4.90   0
  -7   0  -5    1.75    3.65   0
  -7   0  -5    2.07    3.45   0
  -8   0  -5   -0.93    5.85   0
  -8   0  -5   -0.23    3.69   0
  -9   0  -5    3.07    5.30   0
  -9   0  -5    5.00    5.99   0
   9   1  -5   65.16    6.56   0
  -9   1   5   56.17    6.44   0
  -9  -1   5   61.66    6.53   0
   9  -1  -5   55.47    6.41   0
   8  -1  -5    6.11    5.75   0
  -8   1   5    5.00    5.89   0
   8   1  -5    8.09    5.84   0
  -8  -1   5    7.49    5.87   0
   7   1  -5   -0.00    4.12   0
   7  -1  -5    9.05    5.65   0
  -7   1   5    4.74    5.69   0
  -7  -1   5    4.70    5.44   0
  -6  -1   5 1167.32    7.79   0
  -6   1   5 1196.30   10.74   0
  -6  -1   5 1186.62   10.40   0
   6   1  -5 1230.59   10.82   0
   6  -1  -5 1194.96   11.11   0
   5  -1  -5  162.58    7.19   0
  -5  -1   5  156.92    4.30   0
  -5   1   5  167.58    6.80   0
  -5  -1   5  167.66    6.39   0
   5   1  -5  183.26    6.60   0
   4  -1  -5   55.81    6.28   0
   4   1  -5   54.56    4.61   0
  -4   1   5   55.25    5.99   0
  -4  -1   5   61.33    5.35   0
  -4  -1   5   66.68    6.06   0
   4  -1  -5   47.70    3.83   0
   3   1  -5    7.12    6.56   0
   3  -1  -5    5.59    6.69   0
   3  -1  -5    8.94    4.94   0
  -3   1   5    9.28    4.38   0
  -3  -1   5    5.21    4.52   0
  -3  -1   5    6.52    3.79   0
  -2   1   5 4502.86   21.21   0
  -2  -1   5 4446.49   20.48   0
  -2  -1   5 4423.05   18.37   0
   2  -1  -5 4306.13   17.78   0
   2   1  -5 4433.93   20.90   0
   2  -1  -5 4454.56   21.73   0
   1  -1  -5  122.38    7.81   0
   1   1  -5  126.18    7.82   0
  -1  -1   5  118.13    6.23   0
  -1   1   5  123.07    5.87   0
   0   1   5 1232.05   12.18   0
   0  -1   5 1257.31   12.76   0
   0   1  -5 1213.57   14.29   0
   0  -1  -5 1221.86   12.17   0
   0   1  -5 1212.32   12.54   0
  -1  -1  -5   24.69    6.57   0
   1  -1   5   27.53    6.58   0
   1   1   5   24.40    6.76   0
  -1   1  -5   22.64    4.55   0
  -1   1  -5   23.57    8.34   0
  -2   1  -5 5153.47   19.98   0
  -2  -1  -5 5293.49   19.30   0
   2  -1   5 5497.98   21.02   0
  -3  -1  -5    3.60    3.91   0
  -3   1  -5    4.82    7.31   0
  -3   1  -5    5.40    5.14   0
  -4   1  -5  452.35    6.94   0
  -4  -1  -5  464.70    6.94   0
  -4   1  -5  455.51    9.30   0
  -5   1  -5   38.55    5.07   0
  -5   1  -5   41.14    5.04   0
  -5  -1  -5   33.14    5.34   0
  -6  -1  -5 1213.48   10.57   0
  -6   1  -5 1221.57   10.05   0
  -6   1  -5 1238.04    9.44   0
  -6  -1  -5 1183.92    8.91   0
  -7   1  -5    8.94    4.96   0
  -7   1  -5    9.86    5.45   0
  -7  -1  -5   14.80    4.92   0
  -7  -1  -5   15.46    5.64   0
  -8  -1  -5   70.50    4.59   0
  -8   1  -5   71.75    6.04   0
  -8   1  -5   75.76    5.30   0
  -8  -1  -5   72.03    5.72   0
  -8  -1  -5   72.53    5.78   0
  -9  -1  -5   21.34    6.26   0
  -9   1  -5   17.67    5.57   0
  -9  -1  -5   23.70    5.75   0
  -9   1  -5   24.67    6.32   0
  -9   2   5   28.32    6.63   0
  -9  -2   5   41.27    6.21   0
   9  -2  -5   37.99    7.33   0
   9   2  -5   47.92    6.48   0
   8  -2  -5   45.59    6.34   0
  -8   2   5   42.36    6.34   0
  -8  -2   5   47.30    5.96   0
   8   2  -5   51.79    6.12   0
  -7  -2   5   24.43    5.04   0
  -7  -2   5   40.12    5.63   0
   7   2  -5   26.42    6.10   0
  -7   2   5   29.10    5.92   0
   7  -2  -5   27.82    5.93   0
  -6  -2   5 1922.24   11.36   0
  -6   2   5 1948.01   13.39   0
  -6  -2   5 1927.37    9.63   0
   6  -2  -5 1988.74   13.93   0
   6   2  -5 1957.72   11.76   0
   5  -2  -5   27.08    6.44   0
  -5   2   5   16.77    5.82   0
   5   2  -5   27.18    5.77   0
  -5  -2   5   25.96    4.34   0
  -5  -2   5   26.08    5.05   0
   5  -2  -5   26.69    4.87   0
  -4   2   5  263.64    8.43   0
   4   2  -5  273.91    7.20   0
  -4  -2   5  273.53    6.14   0
  -4  -2   5  269.64    7.00   0
   4  -2  -5  254.56    6.09   0
   4  -2  -5  272.02    8.12   0
  -3   2   5   53.45    5.94   0
   3  -2  -5   52.21    3.90   0
  -3  -2   5   58.52    5.30   0
  -3  -2   5   58.85    6.73   0
   3   2  -5   53.55    5.18   0
   3  -2  -5   48.44    6.54   0
   2  -2  -5 3999.12   21.32   0
  -2  -2   5 4063.84   19.07   0
  -2  -2   5 3935.68   17.45   0
  -2   2   5 4097.17   20.57   0
   2   2  -5 4008.43   19.17   0
  -1  -2   5   45.99    7.83   0
  -1  -2   5   49.21    4.62   0
   1   2  -5   47.76    7.56   0
  -1   2   5   45.54    6.57   0
   1  -2  -5   45.12    5.15   0
   0   2  -5    1.56    7.05   0
   0   2   5    3.22    6.24   0
   0  -2  -5    2.09    4.60   0
   0  -2   5    4.55    7.16   0
   0  -2   5    2.02    7.15   0
  -1  -2  -5   17.77    6.25   0
   1  -2   5   15.06    6.54   0
  -1   2  -5   14.72    6.28   0
  -2  -2  -5 2245.30   13.45   0
  -2   2  -5 2203.49   14.08   0
   2  -2   5 2284.78   14.58   0
  -3   2  -5   10.35    5.36   0
  -3  -2  -5    7.93    3.98   0
  -4   2  -5   86.65    5.39   0
  -5   2  -5   10.55    4.90   0
  -5  -2  -5   11.51    5.48   0
  -6   2  -5 1212.35    9.48   0
  -6  -2  -5 1277.54    9.65   0
  -6   2  -5 1257.54   10.20   0
  -7  -2  -5   43.05    5.88   0
  -7  -2  -5   45.41    6.39   0
  -7   2  -5   39.67    5.04   0
  -7   2  -5   46.89    5.68   0
  -8  -2  -5  110.91    6.33   0
  -8   2  -5  105.76    6.29   0
  -8  -2  -5  107.25    5.75   0
  -8   2  -5   96.58    5.54   0
  -9  -2  -5    6.97    5.38   0
  -9   2  -5    5.28    5.14   0
  -9   2  -5    8.15    6.25   0
  -9  -2  -5    0.92    6.03   0
  -9   3   5   11.66    6.16   0
   9   3  -5    7.43    4.37   0
  -9  -3   5    7.96    6.11   0
  -8  -3   5    4.57    6.08   0
  -8  -3   5    0.37    5.11   0
   8  -3  -5    7.63    5.87   0
   8   3  -5    6.59    6.00   0
  -8   3   5    5.94    6.05   0
   7  -3  -5    5.09    6.88   0
  -7   3   5    6.13    5.71   0
  -7  -3   5    7.66    5.20   0
  -7  -3   5    5.41    5.78   0
   7   3  -5    6.53    3.93   0
   6   3  -5   26.25    6.07   0
  -6   3   5   23.08    5.45   0
  -6  -3   5   27.51    6.16   0
   6  -3  -5   19.71    5.61   0
  -6  -3   5   24.61    3.73   0
  -5   3   5   46.17    7.13   0
  -5  -3   5   45.36    3.93   0
   5  -3  -5   42.78    6.36   0
   5  -3  -5   48.06    3.60   0
  -5  -3   5   41.24    4.37   0
   5   3  -5   37.92    6.33   0
  -4   3   5   15.63    6.97   0
   4  -3  -5    5.90    4.93   0
   4   3  -5    1.99    6.07   0
   4  -3  -5   -0.40    6.28   0
  -4  -3   5    2.05    5.02   0
  -4  -3   5    2.80    4.18   0
  -3  -3   5    1.47    5.23   0
   3  -3  -5    2.46    6.24   0
  -3   3   5    1.74    5.43   0
  -3  -3   5    1.84    5.92   0
   3  -3  -5    1.75    3.43   0
   3   3  -5   -0.60    6.29   0
  -2  -3   5    8.21    4.81   0
  -2   3   5    5.76    5.91   0
   2   3  -5   15.92    6.53   0
   2  -3  -5    8.93    6.74   0
  -1  -3   5  361.70    7.46   0
  -1   3   5  339.02    6.85   0
   1  -3  -5  323.89    8.51   0
   1   3  -5  339.57    9.11   0
   0   3  -5  363.94    8.58   0
   0   3   5  371.59    8.01   0
   0  -3  -5  360.98    6.81   0
   0  -3   5  376.90    8.93   0
  -1   3  -5   50.83    6.41   0
   1  -3   5   52.07    8.05   0
  -1  -3  -5   55.45    6.14   0
   1  -3   5   55.46    6.77   0
  -2  -3  -5  134.04    6.33   0
   2  -3   5  129.60    6.81   0
  -2   3  -5  118.49    6.36   0
  -3   3  -5  149.62    5.93   0
  -4   3  -5   92.55    5.38   0
  -4  -3  -5   87.07    4.28   0
  -5   3  -5    8.96    4.89   0
  -5  -3  -5    4.30    5.34   0
  -6   3  -5    6.07    4.62   0
  -6   3  -5    3.47    5.20   0
  -6  -3  -5   -2.32    5.38   0
  -7  -3  -5    6.08    5.54   0
  -7  -3  -5    0.69    4.94   0
  -7   3  -5   -0.56    5.39   0
  -7   3  -5   -2.49    4.88   0
  -8  -3  -5    8.51    5.83   0
  -8   3  -5    5.16    5.80   0
  -8  -3  -5    4.19    4.87   0
  -8   3  -5   -5.41    4.97   0
  -9   3  -5    8.54    5.58   0
  -9  -3  -5   10.17    6.33   0
  -9   3  -5   -0.29    6.34   0
  -9  -3  -5    5.75    5.28   0
  -9   4   5   60.15    6.70   0
   9   4  -5   50.98    7.11   0
  -9  -4   5   51.26    4.12   0
  -9  -4   5   45.67    6.69   0
  -8   4   5   11.82    5.80   0
  -8  -4   5   17.21    6.01   0
   8   4  -5    9.48    5.80   0
   8  -4  -5   10.48    5.58   0
  -8  -4   5   15.61    5.23   0
  -7   4   5   13.99    6.93   0
  -7  -4   5   12.09    5.78   0
  -7  -4   5   14.70    3.56   0
   7  -4  -5   10.05    5.84   0
   7   4  -5    9.12    6.19   0
  -6   4   5 1134.56   11.80   0
  -6  -4   5 1159.54    8.56   0
   6  -4  -5 1153.93   13.18   0
  -6  -4   5 1111.55    8.59   0
   6  -4  -5 1094.17    7.73   0
   6   4  -5 1106.57    9.71   0
  -5   4   5  125.80    6.46   0
  -5  -4   5  131.44    4.24   0
   5   4  -5  123.57    6.53   0
   5  -4  -5  121.30    6.95   0
   5  -4  -5  113.79    5.24   0
  -5  -4   5  116.54    6.42   0
   4   4  -5   25.94    6.09   0
   4  -4  -5   24.46    3.66   0
  -4  -4   5   20.46    5.06   0
  -4   4   5   26.42    5.60   0
   4  -4  -5   25.40    6.26   0
  -4  -4   5   26.38    6.07   0
   3   4  -5    2.02    6.00   0
   3  -4  -5    2.84    6.35   0
  -3   4   5    3.25    5.24   0
  -3  -4   5    2.69    5.88   0
   2  -4  -5 2577.98   18.41   0
   2   4  -5 2630.64   14.93   0
  -2  -4   5 2525.88   14.11   0
  -2   4   5 2520.99   16.30   0
   1   4  -5   31.28    6.59   0
  -1  -4   5   34.46    6.92   0
  -1   4   5   32.67    6.09   0
   1  -4  -5   33.16    6.42   0
   0  -4   5  411.73    8.92   0
   0  -4  -5  398.86    6.94   0
   0   4  -5  383.55    7.18   0
  -1   4  -5   -0.69    4.36   0
   1  -4   5   -5.77    6.46   0
  -1  -4  -5    2.87    5.59   0
   2  -4   5 2955.10   17.16   0
  -2   4  -5 2857.21   16.61   0
   3  -4   5    6.11    5.57   0
  -3   4  -5   10.48    5.13   0
  -4   4  -5  117.89    5.77   0
  -4  -4  -5  113.30    5.78   0
  -5   4  -5   56.33    5.04   0
  -5  -4  -5   59.54    5.23   0
  -6   4  -5  669.67    8.54   0
  -6   4  -5  658.81    9.14   0
  -6  -4  -5  670.04    7.83   0
  -7   4  -5    3.69    4.90   0
  -7  -4  -5    7.81    5.96   0
  -7   4  -5    0.64    6.77   0
  -8   4  -5   31.68    6.27   0
  -8   4  -5   27.79    5.19   0
  -8  -4  -5   28.45    5.24   0
  -8  -4  -5   31.37    4.19   0
  -9  -4  -5   29.20    5.51   0
  -9   4  -5   31.35    6.73   0
  -9   4  -5   25.17    5.64   0
  -9  -4  -5   25.65    4.79   0
  -9  -5   5   44.97    5.63   0
   9   5  -5   40.40    6.60   0
  -9   5   5   40.04    6.75   0
  -9  -5   5   35.84    6.76   0
  -8   5   5    8.07    7.09   0
  -8  -5   5    4.88    5.14   0
  -8  -5   5   19.86    6.01   0
   8   5  -5   13.40    6.20   0
  -7   5   5    1.33    5.49   0
  -7  -5   5    6.04    5.83   0
  -7  -5   5   -1.04    3.77   0
   7  -5  -5    1.19    6.72   0
   7   5  -5   -5.65    5.51   0
   7  -5  -5   -3.81    5.01   0
  -6  -5   5 1007.13    8.25   0
  -6  -5   5  964.21    8.14   0
   6  -5  -5 1041.28   12.94   0
   6  -5  -5 1000.48    8.35   0
  -6   5   5 1033.14   11.85   0
   6   5  -5  995.47    8.47   0
  -5  -5   5   89.17    5.07   0
   5  -5  -5   85.54    3.95   0
   5   5  -5   84.17    4.58   0
  -5  -5   5   93.29    6.00   0
   5  -5  -5   91.70    6.82   0
  -5   5   5   86.86    7.23   0
   4  -5  -5   50.83    8.10   0
   4   5  -5   52.54    6.12   0
  -4  -5   5   55.00    4.41   0
  -4   5   5   55.68    6.79   0
   3   5  -5   15.80    5.93   0
   3  -5  -5    8.26    7.88   0
  -3   5   5   13.36    5.29   0
  -3  -5   5   14.79    4.31   0
  -2  -5   5 2566.00   13.79   0
  -2   5   5 2550.01   16.32   0
   2   5  -5 2600.41   14.41   0
   2  -5  -5 2602.39   18.34   0
  -1  -5   5  103.01    7.16   0
   1  -5  -5   95.23    6.55   0
   1   5  -5   95.06    6.77   0
   0  -5   5   46.69    7.05   0
   0   5  -5   40.11    6.36   0
   0  -5  -5   44.21    5.92   0
  -1   5  -5  102.86    6.66   0
  -1  -5  -5  101.08    6.04   0
   1  -5   5  102.86    6.98   0
  -2   5  -5 1975.12   14.03   0
   2  -5   5 1951.37   14.43   0
   3  -5   5   13.49    7.83   0
   3  -5   5   13.09    5.56   0
  -3   5  -5   12.35    5.30   0
  -4  -5  -5   99.74    5.70   0
  -4   5  -5   86.57    5.76   0
  -5  -5  -5   54.81    5.15   0
  -5   5  -5   38.68    6.11   0
  -6  -5  -5  995.92    7.81   0
  -6   5  -5 1002.10   11.09   0
  -6   5  -5  999.41   10.21   0
  -7  -5  -5   23.28    3.90   0
  -7   5  -5   12.47    5.69   0
  -7   5  -5   16.78    5.54   0
  -8   5  -5   71.82    6.71   0
  -8   5  -5   66.46    6.87   0
  -8  -5  -5   70.35    6.30   0
  -9   5  -5   18.69    6.68   0
  -9   5  -5   24.39    6.47   0
  -9  -5  -5   14.03    6.28   0
  -9  -5  -5   21.13    5.52   0
  -9  -6   5   -5.01    6.00   0
   9   6  -5    4.80    6.29   0
  -9   6   5    3.88    7.37   0
  -9  -6   5    8.31    3.98   0
  -8  -6   5   39.40    5.48   0
  -8  -6   5   33.82    4.34   0
  -8   6   5   29.23    7.19   0
   8   6  -5   29.80    6.44   0
   7  -6  -5   44.39    7.85   0
   7   6  -5   28.49    5.82   0
   7  -6  -5   37.13    5.48   0
  -7  -6   5   33.05    5.39   0
  -7  -6   5   41.81    5.63   0
  -7   6   5   46.08    8.02   0
   6  -6  -5    0.13    6.44   0
   6   6  -5    8.78    4.07   0
   6  -6  -5   -3.28    5.07   0
  -6  -6   5   10.20    5.12   0
  -6  -6   5    8.22    5.80   0
  -6   6   5    3.04    6.44   0
   5  -6  -5   27.44    7.42   0
   5  -6  -5   24.74    5.03   0
  -5   6   5   22.95    6.53   0
  -5  -6   5   27.30    5.55   0
   5   6  -5   24.85    5.75   0
   4   6  -5   46.87    5.89   0
  -4  -6   5   50.07    4.53   0
  -4   6   5   53.76    6.53   0
   4  -6  -5   45.15    7.59   0
  -3  -6   5   78.58    4.68   0
   3   6  -5   78.12    6.33   0
   3  -6  -5   73.04    7.00   0
  -3   6   5   76.76    6.73   0
   2  -6  -5   18.19    6.04   0
  -2  -6   5   17.07    6.04   0
   2   6  -5   18.54    6.08   0
   1  -6  -5   95.37    5.97   0
  -1  -6   5  100.46    6.74   0
   1   6  -5   89.77    4.94   0
   0  -6   5   73.68    7.19   0
   0   6  -5   74.35    6.63   0
   0  -6  -5   70.23    4.56   0
  -1   6  -5    7.41    5.79   0
  -1  -6  -5    4.14    5.19   0
   1  -6   5   13.36    6.19   0
  -2   6  -5   16.27    5.62   0
   2  -6   5   12.89    5.93   0
  -3   6  -5   92.34    6.10   0
  -3  -6  -5   94.96    5.65   0
   3  -6   5   93.32    7.50   0
   4  -6   5   42.94    6.56   0
  -4  -6  -5   40.35    3.94   0
  -4   6  -5   45.77    5.62   0
  -5   6  -5    3.39    5.12   0
  -5  -6  -5    0.57    3.48   0
  -6  -6  -5   14.54    5.33   0
  -6   6  -5    5.62    7.22   0
  -6   6  -5    7.49    6.28   0
  -7  -6  -5   23.66    5.59   0
  -7   6  -5   15.37    6.07   0
  -7   6  -5   18.16    6.89   0
  -8  -6  -5   11.38    5.63   0
  -8   6  -5    6.11    6.65   0
  -8   6  -5    7.10    6.43   0
  -9  -6  -5    2.59    5.55   0
  -9   6  -5   -1.00    8.01   0
  -9  -6  -5   -2.15    6.15   0
  -9   6  -5   -0.43    6.95   0
  -9  -7   5   47.27    4.51   0
  -9  -7   5   49.45    6.62   0
   9   7  -5   49.12    5.23   0
  -9   7   5   53.82   11.93   0
  -8  -7   5    8.95    3.88   0
  -8  -7   5    7.84    5.79   0
  -8   7   5    7.11    8.69   0
   8   7  -5    8.82    4.26   0
   7  -7  -5   12.44    3.81   0
  -7  -7   5    3.21    5.20   0
  -7   7   5    4.47    8.02   0
  -7  -7   5    9.21    5.75   0
   7   7  -5    8.42    4.09   0
   6   7  -5 1063.62    8.47   0
   6  -7  -5 1133.94   16.58   0
   6  -7  -5 1099.10    8.75   0
  -6  -7   5  999.86    8.11   0
  -6   7   5 1070.34   15.91   0
   5  -7  -5  246.67   10.34   0
  -5   7   5  224.21    9.17   0
   5   7  -5  237.45    6.64   0
  -5  -7   5  236.78    6.78   0
   4   7  -5   35.82    5.79   0
  -4  -7   5   30.98    5.83   0
  -4   7   5   33.36    7.13   0
   4  -7  -5   36.75    9.02   0
  -3  -7   5   24.33    4.35   0
   3  -7  -5   19.84    7.58   0
   3   7  -5   15.08    5.98   0
   2   7  -5 2102.06   12.03   0
  -2  -7   5 2092.52   12.87   0
   2  -7  -5 2031.35   17.34   0
   1  -7  -5  362.90    7.80   0
   1   7  -5  377.31    7.35   0
  -1  -7   5  374.60    7.89   0
   0  -7   5  164.35    7.25   0
   0  -7  -5  161.38    6.05   0
   0   7  -5  160.12    6.79   0
  -1   7  -5   89.14    5.93   0
   1  -7   5   87.79    6.83   0
  -2   7  -5 2278.29   15.34   0
  -2  -7  -5 2274.34   11.47   0
   2  -7   5 2293.65   15.81   0
  -3   7  -5   41.08    6.00   0
   3  -7   5   40.79    5.80   0
  -3  -7  -5   42.55    3.75   0
  -4  -7  -5  127.99    5.58   0
  -4   7  -5  124.55    7.31   0
   4  -7   5  130.61    6.70   0
  -5  -7  -5   28.68    3.75   0
   5  -7   5   28.45    6.70   0
  -5   7  -5   27.97    5.87   0
  -6  -7  -5  686.08    7.84   0
  -6   7  -5  714.71   11.19   0
  -6   7  -5  667.09   10.61   0
  -7  -7  -5    9.29    6.00   0
  -7   7  -5    7.51    7.32   0
  -7   7  -5    5.63    6.52   0
  -8  -7  -5   35.35    4.46   0
  -8   7  -5   35.41    7.97   0
  -8   7  -5   41.62    7.04   0
  -9   7  -5    5.98    8.09   0
  -9  -7  -5    9.67    5.95   0
  -9   7  -5    6.22    7.03   0
  -9  -8   5   12.83    4.38   0
  -9  -8   5   10.17    4.12   0
   9   8  -5    3.42    6.74   0
   8   8  -5   53.90    6.60   0
   8  -8  -5   37.86    5.93   0
  -8  -8   5   53.06    6.26   0
  -8  -8   5   55.17    5.59   0
   7   8  -5   -1.07    4.28   0
   7  -8  -5   -3.96    5.64   0
  -7  -8   5   11.07    5.89   0
  -7  -8   5    3.96    5.36   0
   6   8  -5  844.54    8.67   0
   6  -8  -5  815.12    7.12   0
  -6  -8   5  871.81    8.56   0
  -5  -8   5   26.20    4.07   0
   5   8  -5   23.56    5.89   0
   5  -8  -5   20.96    9.37   0
  -4  -8   5  255.47    6.38   0
   4   8  -5  245.32    6.55   0
   4  -8  -5  256.28   11.76   0
   3  -8  -5   31.93    7.74   0
  -3  -8   5   35.04    6.06   0
   3   8  -5   34.20    4.36   0
   2   8  -5 2027.24   12.41   0
  -2  -8   5 2058.44   12.47   0
   2  -8  -5 1914.88   16.89   0
   1   8  -5    5.29    5.33   0
   1  -8  -5   10.00    5.44   0
  -1  -8   5   10.11    5.82   0
   0  -8  -5  200.56    6.32   0
   0  -8   5  205.78    7.02   0
   0   8  -5  208.80    5.42   0
  -1   8  -5  131.10    6.50   0
  -1  -8  -5  127.00    5.44   0
   1  -8   5  135.43    7.26   0
  -2  -8  -5 1295.20    8.91   0
  -2   8  -5 1343.54   13.07   0
   2  -8   5 1265.83   13.18   0
  -3   8  -5    6.27    5.38   0
  -3  -8  -5    3.77    3.53   0
   3  -8   5   -1.96    5.57   0
  -4   8  -5  162.06    7.99   0
  -4  -8  -5  151.33    4.22   0
  -5   8  -5   71.51    6.90   0
  -5  -8  -5   70.01    4.12   0
   5  -8   5   72.04    6.07   0
  -6   8  -5  731.15   11.54   0
  -6  -8  -5  716.55    6.72   0
  -6   8  -5  757.08   12.03   0
  -7   8  -5   21.16    6.66   0
  -7  -8  -5   11.34    4.12   0
  -7   8  -5   14.31    7.30   0
  -8   8  -5   89.36    8.55   0
  -8  -8  -5   68.58    4.43   0
  -8   8  -5   76.57    8.31   0
   8   9  -5   45.59    6.39   0
   8  -9  -5   35.76    6.06   0
  -8  -9   5   32.78    5.69   0
  -8  -9   5   41.93    6.31   0
  -7  -9   5   30.57    5.90   0
   7   9  -5   28.29    4.19   0
   7  -9  -5   30.17    5.43   0
   6  -9  -5    2.78    5.27   0
  -6  -9   5   -7.64    5.94   0
   6   9  -5   11.36    5.90   0
  -5  -9   5   46.76    4.19   0
   5   9  -5   49.08    4.22   0
   4  -9  -5   30.27    9.91   0
  -4  -9   5   21.02    5.79   0
   4   9  -5   30.45    5.90   0
   3  -9  -5   36.33    7.98   0
   3   9  -5   40.85    5.78   0
  -3  -9   5   48.37    5.78   0
  -2  -9   5    6.04    5.98   0
   2   9  -5   -2.66    5.96   0
   2  -9  -5   -1.58    5.56   0
   1   9  -5   85.84    6.02   0
  -1  -9   5   91.74    6.39   0
   1  -9  -5   77.74    6.08   0
   0  -9  -5  136.42    5.77   0
   0  -9   5  149.86    5.23   0
   0  -9  -5  138.61    6.05   0
   0   9  -5  135.45    6.34   0
   1  -9   5   15.41    6.26   0
  -1  -9  -5   12.13    4.78   0
  -1   9  -5    9.23    5.65   0
   2  -9   5   88.80    6.63   0
  -2   9  -5   84.86    6.19   0
  -2  -9  -5   78.99    5.33   0
  -3   9  -5   17.64    5.53   0
  -3  -9  -5   13.55    3.58   0
   3  -9   5   20.04    6.94   0
  -4   9  -5   50.78    7.12   0
  -4  -9  -5   60.56    5.18   0
   5  -9   5   36.97    6.94   0
  -5   9  -5   32.20    6.85   0
  -5  -9  -5   32.68    3.78   0
  -6  -9  -5   16.36    5.46   0
  -6   9  -5   12.85    6.95   0
   6  -9   5   11.26    5.79   0
  -6   9  -5   15.99    7.25   0
  -7   9  -5    9.59    8.72   0
  -7  -9  -5    4.67    5.44   0
  -7   9  -5    5.60    8.09   0
  -8  -9  -5    6.97    5.73   0
  -8   9  -5    1.53    9.74   0
  -8   9  -5    6.71    9.44   0
   8  10  -5    5.97    6.06   0
   8 -10  -5    4.86    4.23   0
  -8 -10   5   -2.89    6.16   0
  -8 -10   5    4.11    3.96   0
  -7 -10   5   24.89    6.03   0
   7  10  -5   19.29    4.40   0
   7 -10  -5   20.55    5.55   0
  -6 -10   5  463.69    6.34   0
   6  10  -5  461.54    7.72   0
   5  10  -5   84.49    5.86   0
  -5 -10   5   92.93    5.96   0
  -4 -10   5    7.31    5.96   0
   4  10  -5   12.13    5.71   0
   3 -10  -5   27.68    7.86   0
  -3 -10   5   40.91    5.66   0
   3  10  -5   27.72    4.16   0
   3 -10  -5   32.79    7.32   0
   2 -10  -5 1086.16   12.03   0
   2  10  -5 1108.81    9.55   0
  -2 -10   5 1098.34    8.78   0
   2 -10  -5 1028.20   12.77   0
   1 -10  -5   23.36    5.83   0
  -1 -10   5   25.19    5.77   0
   1 -10  -5   22.91    5.32   0
   1  10  -5   21.39    3.78   0
   0  10  -5   58.58    5.64   0
   0 -10   5   61.24    6.13   0
   0 -10  -5   57.46    5.65   0
   0 -10  -5   54.36    5.23   0
   1 -10   5   66.36    6.55   0
  -1 -10  -5   63.32    5.15   0
  -1  10  -5   69.18    5.86   0
   2 -10   5 1396.57   12.90   0
  -2 -10  -5 1473.44    9.77   0
  -2  10  -5 1499.93   12.54   0
  -3  10  -5    2.42    6.77   0
   3 -10   5    5.44    5.88   0
  -3 -10  -5    4.57    3.55   0
  -4  10  -5   45.51    7.09   0
  -4 -10  -5   41.39    3.86   0
  -5  10  -5   -0.13    6.76   0
  -5 -10  -5    9.49    5.07   0
  -6 -10  -5  390.17    6.72   0
  -6  10  -5  364.79   12.55   0
  -6  10  -5  382.72   12.07   0
   6 -10   5  382.30    9.30   0
  -7  10  -5    0.73   10.22   0
  -7  10  -5    2.01   10.27   0
  -7 -10  -5   -3.25    4.00   0
  -8 -10  -5   21.30    5.88   0
   8 -11  -5   44.79    6.23   0
   8  11  -5   47.49    6.73   0
  -8 -11   5   58.49    6.52   0
   7 -11  -5    5.99    5.73   0
  -7 -11   5    8.29    5.90   0
   7  11  -5    6.44    4.44   0
   6  11  -5  485.14    6.47   0
  -6 -11   5  503.39    7.62   0
  -5 -11   5   12.26    5.59   0
   5  11  -5   -5.07    5.85   0
  -4 -11   5  184.53    6.41   0
   4  11  -5  166.96    6.42   0
   3 -11  -5   26.64    8.57   0
   3 -11  -5   38.35    6.60   0
  -3 -11   5   30.96    6.00   0
   3  11  -5   40.01    5.86   0
   2  11  -5  680.27    8.00   0
  -2 -11   5  659.04    8.26   0
   2 -11  -5  633.18   10.07   0
   2 -11  -5  661.02   10.49   0
   1 -11  -5   -0.11    5.82   0
   1  11  -5   -1.86    5.40   0
  -1 -11   5    6.55    5.92   0
   1 -11  -5    2.89    5.14   0
   0  11  -5    5.00    5.38   0
   0 -11  -5    8.87    5.26   0
   0 -11   5   10.19    5.89   0
   0 -11  -5   13.02    4.88   0
  -1  11  -5  170.73    6.35   0
   1 -11   5  175.14    7.13   0
  -1 -11  -5  176.17    5.65   0
  -2  11  -5  317.53    7.80   0
  -2 -11  -5  301.00    6.32   0
   2 -11   5  301.54    8.31   0
   3 -11   5    4.21    5.77   0
  -3 -11  -5   -1.11    3.63   0
  -3  11  -5   -0.64    7.11   0
  -4 -11  -5   47.89    5.40   0
   4 -11   5   39.32    7.00   0
  -4  11  -5   41.54    7.04   0
  -5 -11  -5   44.85    5.36   0
  -5  11  -5   45.05    8.28   0
  -6  11  -5  439.78   17.44   0
  -6  11  -5  445.27   18.05   0
   6 -11   5  462.77    8.74   0
  -6 -11  -5  434.85    6.86   0
  -7 -11  -5   40.76    5.90   0
  -8 -11  -5   56.55    4.75   0
   7 -12  -5   38.49    6.15   0
   7  12  -5   37.80    6.10   0
  -7 -12   5   41.97    4.34   0
   6  12  -5    2.38    5.95   0
  -6 -12   5    5.31    5.92   0
  -5 -12   5   26.23    4.15   0
   5  12  -5   22.18    4.08   0
   4  12  -5   39.82    5.65   0
  -4 -12   5   42.76    4.28   0
   3 -12  -5   43.29    8.86   0
   3  12  -5   66.53    5.90   0
  -3 -12   5   64.17    6.11   0
   3 -12  -5   68.90    8.36   0
   2 -12  -5   26.36    6.33   0
   2 -12  -5   22.51    7.21   0
  -2 -12   5   23.10    5.78   0
   2  12  -5   26.80    5.56   0
  -1 -12   5   90.83    6.35   0
   1  12  -5   79.95    4.30   0
   1 -12  -5   85.56    5.96   0
   1 -12  -5   81.12    5.85   0
   0 -12  -5  302.49    6.83   0
   0 -12   5  309.96    7.60   0
   0  12  -5  298.80    7.00   0
   0 -12  -5  292.09    6.58   0
   1 -12   5    5.40    5.95   0
  -1 -12  -5    2.89    5.14   0
  -1  12  -5   -1.68    5.08   0
  -2 -12  -5  188.97    4.49   0
   2 -12   5  166.75    7.82   0
  -2  12  -5  176.78    8.31   0
  -3 -12  -5  107.23    5.61   0
  -3  12  -5  126.22    6.85   0
   3 -12   5   83.25    7.67   0
  -4 -12  -5   98.17    4.12   0
  -4  12  -5  102.92    8.61   0
   4 -12   5   88.36    7.71   0
  -5  12  -5    1.14    9.52   0
  -5 -12  -5   -0.85    5.27   0
   6 -12   5   14.04    7.46   0
  -6 -12  -5   21.58    5.58   0
   7 -12   5    9.04    6.08   0
  -7 -12  -5   -0.18    5.81   0
  -7 -13   5    6.39    6.13   0
   7  13  -5    6.83    6.30   0
   7 -13  -5    2.50    4.12   0
  -6 -13   5  310.51    7.36   0
   6  13  -5  290.16    6.10   0
  -5 -13   5   83.14    6.00   0
   5  13  -5   81.85    6.10   0
   4  13  -5   10.47    5.69   0
  -4 -13   5   13.74    5.63   0
   3  13  -5    4.01    5.44   0
   3 -13  -5    0.04    9.65   0
   3 -13  -5    2.01    8.85   0
  -3 -13   5    5.19    5.61   0
  -2 -13   5  825.76    7.74   0
   2 -13  -5  799.64   11.69   0
   2 -13  -5  858.88   10.74   0
   2  13  -5  850.62    8.59   0
   1 -13  -5   93.56    7.12   0
   1 -13  -5   91.90    7.05   0
   1  13  -5   90.19    5.83   0
  -1 -13   5   93.50    6.32   0
   0 -13  -5  114.35    5.65   0
   0 -13  -5  121.95    5.96   0
   0 -13   5  123.80    6.45   0
   0  13  -5  105.38    5.94   0
  -1 -13  -5   -0.57    4.90   0
  -1  13  -5    2.78    5.14   0
   1 -13   5    6.33    5.86   0
  -2  13  -5  977.40   10.68   0
  -2 -13  -5  968.26    8.59   0
   2 -13   5  893.83   11.91   0
  -3 -13  -5   10.56    5.09   0
  -3  13  -5   11.13    5.72   0
   3 -13   5    5.57    7.20   0
   4 -13   5   54.56    8.35   0
  -4  13  -5   58.64    7.34   0
  -4 -13  -5   67.23    5.50   0
  -5 -13  -5   17.21    5.33   0
   6 -13   5  261.33    7.94   0
  -6 -13  -5  229.93    6.52   0
   7 -13   5   -0.39    6.53   0
  -7 -13  -5    7.97    4.21   0
  -6 -14   5  271.31    5.89   0
   6  14  -5  244.53    7.23   0
  -5 -14   5   15.30    5.77   0
   5  14  -5   13.64    5.77   0
  -4 -14   5  233.51    6.29   0
   4  14  -5  206.81    6.31   0
   3 -14  -5   57.72    9.86   0
   3 -14  -5   35.27    9.97   0
   3  14  -5   49.04    5.56   0
  -3 -14   5   68.03    5.92   0
   2 -14  -5  777.76   11.52   0
  -2 -14   5  760.85    8.72   0
   2 -14  -5  688.91   11.55   0
   2  14  -5  748.66    7.81   0
  -1 -14   5   -7.28    6.01   0
   1 -14  -5   -1.75    5.54   0
   1 -14  -5    2.69    6.29   0
   1  14  -5    1.97    5.50   0
   0 -14   5  266.44    7.45   0
   0 -14  -5  257.90    6.62   0
   0  14  -5  262.79    6.83   0
   0 -14  -5  266.57    6.61   0
   1 -14   5   80.01    6.65   0
  -1  14  -5   71.67    5.84   0
  -1 -14  -5   77.84    5.83   0
  -2  14  -5  682.79   10.45   0
   2 -14   5  646.88   10.19   0
  -2 -14  -5  695.65    7.74   0
  -3  14  -5    1.44    7.08   0
   3 -14   5    3.38    7.27   0
  -3 -14  -5    1.35    5.07   0
  -4  14  -5  185.83   10.05   0
   4 -14   5  154.47    9.79   0
  -4 -14  -5  168.83    4.66   0
  -5 -14  -5   29.92    4.12   0
   6 -14   5  360.77    8.71   0
  -6 -14  -5  295.30    7.13   0
   6  15  -5   -1.38    6.16   0
  -6 -15   5    1.08    6.03   0
   5  15  -5   41.31    5.93   0
  -5 -15   5   40.93    5.94   0
  -4 -15   5   90.49    6.12   0
   4  15  -5  105.11    5.87   0
   3 -15  -5   41.59   11.88   0
   3  15  -5   50.91    4.24   0
  -3 -15   5   62.09    6.05   0
   3 -15  -5   61.88   11.65   0
  -2 -15   5    5.51    5.65   0
   2  15  -5   13.13    5.60   0
   2 -15  -5    4.41    6.59   0
   2 -15  -5    9.65    7.04   0
   1 -15  -5   25.81    6.77   0
   1  15  -5   22.28    5.61   0
  -1 -15   5   31.71    5.76   0
   1 -15  -5   25.72    6.98   0
   0 -15   5   81.99    6.28   0
   0 -15  -5   77.05    5.75   0
   0 -15  -5   79.32    5.66   0
   0  15  -5   91.41    5.86   0
   1 -15   5   70.54    6.67   0
  -1 -15  -5   70.49    5.62   0
  -1  15  -5   60.56    5.69   0
  -2 -15  -5    4.04    5.23   0
   2 -15   5    9.67    6.44   0
  -2  15  -5   11.28    5.66   0
  -3 -15  -5    4.35    5.53   0
   3 -15   5    7.00    7.24   0
  -3  15  -5    8.31    6.95   0
  -4 -15  -5   38.20    5.61   0
  -4  15  -5   30.69    9.62   0
  -5 -15  -5   19.66    5.69   0
  -6 -15  -5   14.63    5.97   0
   5  16  -5   17.29    5.91   0
  -5 -16   5   17.56    6.08   0
  -4 -16   5   13.18    5.84   0
   4  16  -5   11.20    5.68   0
   3 -16  -5    1.56   13.91   0
  -3 -16   5    0.09    5.67   0
   3  16  -5    8.40    5.59   0
   3 -16  -5    0.34   14.26   0
   2  16  -5  291.54    6.87   0
   2 -16  -5  284.56    9.39   0
  -2 -16   5  315.85    6.93   0
   2 -16  -5  253.62    9.42   0
   1 -16  -5   30.70    5.78   0
   1  16  -5   18.22    5.65   0
   1 -16  -5   25.41    5.95   0
  -1 -16   5   33.54    6.08   0
   0 -16  -5   16.03    5.27   0
   0 -16   5   23.91    6.03   0
   0  16  -5   23.39    5.59   0
   0 -16  -5   13.17    6.94   0
   1 -16   5    2.06    6.34   0
  -1 -16  -5    3.53    5.26   0
  -1  16  -5   -0.10    6.85   0
  -2  16  -5  230.75    7.27   0
  -2 -16  -5  245.14    6.43   0
   2 -16   5  238.29    9.22   0
  -3 -16  -5    5.06    3.91   0
  -3  16  -5   -3.84    7.19   0
   3 -16   5    3.52    7.61   0
  -4 -16  -5   17.08    3.91   0
  -4  16  -5   17.66   10.52   0
  -5 -16  -5   -3.16    5.41   0
  -4 -17   5   82.05    5.93   0
   4  17  -5   63.94    6.26   0
   3  17  -5   20.85    5.84   0
  -3 -17   5   26.57    6.01   0
  -2 -17   5  279.81    7.49   0
   2  17  -5  236.15    6.83   0
   2 -17  -5  256.87    9.59   0
   2 -17  -5  313.58    9.53   0
  -1 -17   5    5.35    5.79   0
   1  17  -5    1.13    5.42   0
   1 -17  -5    1.31    5.72   0
   1 -17  -5    5.79    6.75   0
   0 -17   5  112.96    6.79   0
   0 -17  -5   85.00    6.36   0
   0 -17  -5  107.69    6.22   0
   0  17  -5   95.55    6.03   0
   1 -17   5   39.31    8.03   0
  -1 -17  -5   40.73    5.65   0
  -1  17  -5   31.72    6.04   0
  -2 -17  -5  268.90    6.77   0
   2 -17   5  259.22   10.01   0
  -2  17  -5  274.42    8.13   0
  -3 -17  -5    4.51    5.61   0
  -3  17  -5    2.39    8.08   0
   3 -17   5   -0.39    7.57   0
  -4 -17  -5   61.82    6.03   0
   3  18  -5   33.99    6.15   0
  -3 -18   5   37.30    6.31   0
   2 -18  -5    9.88    7.68   0
  -2 -18   5    8.86    4.17   0
   2  18  -5    8.49    5.58   0
   2 -18  -5    7.62    7.64   0
   1 -18  -5   32.60    6.20   0
   1  18  -5   24.89    5.76   0
  -1 -18   5   28.18    6.20   0
   1 -18  -5   22.41    6.09   0
   0 -18  -5  109.78    6.73   0
   0 -18   5  126.22    6.70   0
   0 -18  -5  124.89    6.44   0
   0  18  -5   88.25    6.42   0
   1 -18   5   24.50    8.10   0
  -1 -18  -5   12.37    5.72   0
  -1  18  -5   19.83    5.91   0
  -2  18  -5   19.29    7.40   0
  -2 -18  -5   33.23    5.74   0
   2 -18   5   29.02    8.55   0
  -3  18  -5   21.72    7.59   0
  -3 -18  -5   26.45    5.96   0
   3 -18   5   20.37    9.38   0
   2  19  -5  130.83    6.75   0
   2 -19  -5  138.55    9.74   0
   2 -19  -5  190.47   10.70   0
  -2 -19   5  139.54    7.07   0
   1  19  -5    4.34    5.81   0
  -1 -19   5   -0.38    6.34   0
   1 -19  -5    7.35    7.41   0
   1 -19  -5    6.23    5.94   0
   0 -19  -5   52.60    6.26   0
   0 -19   5   48.92    8.08   0
   0  19  -5   53.95    6.12   0
   0 -19  -5   61.38    6.37   0
   1 -19   5    2.74    6.54   0
  -1 -19  -5    2.48    5.50   0
  -1  19  -5    2.26    5.95   0
  -2 -19  -5  129.79    6.82   0
  -2  19  -5  126.17    8.88   0
   2 -19   5  124.88    8.59   0
   9   0  -6   86.78    6.66   0
  -9   0   6   85.96    6.38   0
   8   0  -6  485.53    8.30   0
  -8   0   6  480.80    8.45   0
   7   0  -6   13.94    4.40   0
  -7   0   6    9.07    5.45   0
  -6   0   6   41.72    5.67   0
   6   0  -6   42.07    6.61   0
   5   0  -6  151.18    6.69   0
  -5   0   6  156.75    6.41   0
  -4   0   6 2187.01   13.61   0
   4   0  -6 2181.29   14.25   0
  -3   0   6   23.40    5.98   0
   3   0  -6   15.65    4.79   0
   3   0  -6   23.43    6.35   0
   2   0  -6  424.26    6.27   0
   2   0  -6  456.49    8.81   0
  -2   0   6  459.26    8.39   0
   1   0  -6  193.82    7.48   0
   1   0  -6  188.28    6.50   0
  -1   0   6  201.70    7.41   0
   0   0   6 6232.02   22.16   0
   0   0  -6 6105.98   22.14   0
  -1   0  -6  300.23    7.62   0
   1   0   6  310.79    7.77   0
  -2   0  -6  286.85    5.73   0
   2   0   6  312.42    7.11   0
  -3   0  -6   24.98    5.15   0
  -4   0  -6 3371.69   14.16   0
  -5   0  -6   41.90    6.18   0
  -5   0  -6   42.19    5.19   0
  -6   0  -6   81.66    6.95   0
  -6   0  -6   85.08    5.45   0
  -6   0  -6   87.88    5.70   0
  -7   0  -6   65.89    4.13   0
  -7   0  -6   63.18    5.13   0
  -8   0  -6  941.11    9.93   0
  -8   0  -6  981.56    8.31   0
  -9   0  -6   11.75    5.42   0
  -9   0  -6   19.96    6.21   0
   9   1  -6   35.99    6.54   0
  -9  -1   6   41.56    6.45   0
   9  -1  -6   32.66    6.56   0
  -9   1   6   44.14    6.54   0
  -8  -1   6  279.32    7.38   0
  -8   1   6  274.67    7.44   0
   8   1  -6  277.34    6.30   0
   8  -1  -6  301.18    7.69   0
   7   1  -6    7.52    5.91   0
   7  -1  -6    0.10    5.96   0
  -7   1   6   -1.05    5.60   0
  -7  -1   6   -0.05    5.49   0
  -6   1   6  248.57    7.09   0
  -6  -1   6  248.15    6.99   0
   6   1  -6  254.71    7.53   0
   6  -1  -6  254.08    7.34   0
   5   1  -6  161.18    6.86   0
  -5   1   6  156.44    6.57   0
   5  -1  -6  160.38    7.07   0
  -5  -1   6  146.90    6.27   0
   4  -1  -6  850.46    8.14   0
  -4  -1   6  858.19    8.09   0
  -4   1   6  881.43    9.79   0
  -4  -1   6  885.69    9.47   0
   4  -1  -6  893.94   10.58   0
   4   1  -6  878.21   10.09   0
  -3   1   6    1.68    5.82   0
  -3  -1   6    3.59    5.80   0
  -3  -1   6    1.74    5.16   0
   3  -1  -6    5.07    6.16   0
   3  -1  -6    5.05    4.75   0
   3   1  -6   -0.05    6.12   0
  -2  -1   6  194.54    5.78   0
   2  -1  -6  184.84    6.13   0
   2   1  -6  195.30    7.49   0
   2  -1  -6  178.78    7.55   0
  -2   1   6  200.80    7.21   0
   1  -1  -6  201.01    5.97   0
   1   1  -6  209.89    7.66   0
  -1   1   6  215.21    7.31   0
  -1  -1   6  210.09    7.67   0
   0   1  -6  993.34   12.61   0
   0   1   6 1017.95    9.51   0
   0  -1   6 1019.46   10.00   0
   0  -1  -6 1010.40    9.65   0
   0   1  -6 1055.21   11.14   0
  -1   1  -6    2.30    7.46   0
   1   1   6    0.05    6.04   0
   1  -1   6    3.71    6.15   0
  -1  -1  -6   -3.18    4.13   0
  -1   1  -6    0.68    5.75   0
   2  -1   6  141.50    6.41   0
  -2  -1  -6  139.49    4.77   0
  -2   1  -6  138.89    6.20   0
  -3   1  -6   31.09    5.02   0
  -3   1  -6   32.16    9.17   0
  -3  -1  -6   39.58    5.06   0
  -4   1  -6  546.04   10.89   0
  -4   1  -6  542.39    6.48   0
  -4  -1  -6  562.73    7.34   0
  -5  -1  -6   49.71    4.92   0
  -5   1  -6   42.41    4.95   0
  -6  -1  -6   14.14    3.64   0
  -6  -1  -6   12.95    5.41   0
  -6  -1  -6   20.78    4.87   0
  -6   1  -6   16.13    5.01   0
  -6   1  -6   16.83    5.38   0
  -7   1  -6   35.72    5.39   0
  -7   1  -6   33.72    5.78   0
  -7  -1  -6   40.90    5.13   0
  -7  -1  -6   44.56    5.40   0
  -7  -1  -6   27.68    4.05   0
  -8   1  -6  166.04    5.96   0
  -8  -1  -6  180.75    6.38   0
  -8   1  -6  182.81    6.55   0
  -8  -1  -6  186.17    6.27   0
  -8  -1  -6  201.53    6.69   0
  -9   1  -6   33.74    5.58   0
  -9  -1  -6   22.03    5.48   0
  -9   1  -6   20.24    6.26   0
  -9  -1  -6   32.04    6.70   0
   9  -2  -6   22.34    6.47   0
  -9   2   6   27.39    6.29   0
   9   2  -6   30.37    6.58   0
  -9  -2   6   32.61    6.42   0
  -8   2   6  134.47    6.90   0
   8   2  -6  151.24    6.97   0
   8  -2  -6  152.82    7.09   0
  -8  -2   6  148.35    6.87   0
   7   2  -6    1.39    4.29   0
   7  -2  -6    1.14    5.89   0
  -7   2   6    5.06    5.50   0
  -7  -2   6   -3.40    5.70   0
  -6   2   6   86.59    6.09   0
  -6  -2   6   78.92    4.03   0
  -6  -2   6   80.79    5.84   0
   6   2  -6   88.64    6.27   0
   6  -2  -6   84.01    6.42   0
  -5   2   6   59.32    6.00   0
   5  -2  -6   62.79    6.61   0
   5   2  -6   58.77    6.25   0
  -5  -2   6   56.15    6.14   0
   5  -2  -6   50.11    3.75   0
  -5  -2   6   65.90    3.83   0
  -4   2   6  433.86    8.05   0
   4   2  -6  414.95    8.05   0
  -4  -2   6  430.41    7.60   0
   4  -2  -6  412.16    6.73   0
  -4  -2   6  417.31    6.74   0
   4  -2  -6  413.05    8.73   0
   3  -2  -6   -1.84    4.85   0
  -3  -2   6   -2.18    4.05   0
   3  -2  -6    3.79    6.04   0
   3   2  -6    1.37    6.15   0
  -3  -2   6    5.83    4.84   0
  -3   2   6    4.09    3.79   0
  -2  -2   6   -0.18    6.33   0
   2  -2  -6    0.63    6.57   0
  -2  -2   6    3.14    5.46   0
   2   2  -6    2.74    6.38   0
  -2   2   6    3.04    5.73   0
  -1  -2   6    4.19    5.45   0
   1   2  -6    1.45    4.81   0
  -1   2   6    1.17    5.87   0
   1  -2  -6    6.36    6.19   0
  -1  -2   6    6.78    4.77   0
   0   2  -6  492.90    8.88   0
   0   2   6  471.08    8.16   0
   0  -2  -6  471.30    8.25   0
   0  -2   6  479.80    9.01   0
   1   2   6   50.74    4.49   0
   1  -2   6   53.57    4.68   0
  -1  -2  -6   52.91    4.48   0
  -1   2  -6   47.77    4.46   0
  -2  -2  -6   13.70    5.29   0
   2  -2   6   13.64    4.33   0
  -2   2  -6   11.96    5.55   0
  -3  -2  -6   43.64    3.80   0
  -3   2  -6   44.89    5.29   0
  -4  -2  -6  525.71    7.31   0
  -4   2  -6  493.07    6.35   0
  -5  -2  -6   14.83    5.33   0
  -5   2  -6    9.08    4.77   0
  -5  -2  -6    7.99    5.02   0
  -6  -2  -6   13.26    4.81   0
  -6   2  -6    5.17    5.29   0
  -6   2  -6   -3.05    5.13   0
  -6  -2  -6    5.57    5.15   0
  -7   2  -6    1.70    5.33   0
  -7  -2  -6    2.13    6.30   0
  -7  -2  -6    2.11    3.62   0
  -7   2  -6    7.05    4.86   0
  -7  -2  -6    1.50    3.93   0
  -8   2  -6  151.11    6.76   0
  -8   2  -6  139.47    5.88   0
  -8  -2  -6  158.64    6.44   0
  -8  -2  -6  136.91    4.91   0
  -8  -2  -6  145.87    4.47   0
  -9   2  -6   15.48    5.44   0
  -9  -2  -6   12.63    5.68   0
  -9  -2  -6   10.94    5.62   0
  -9   2  -6   11.21    6.17   0
  -9  -2  -6   14.09    4.25   0
  -9   3   6   70.46    6.82   0
   9   3  -6   76.22    6.93   0
  -9  -3   6  106.27    6.73   0
   9  -3  -6   63.86    8.27   0
   8  -3  -6  444.76    8.35   0
  -8   3   6  407.87    8.30   0
  -8  -3   6  406.55    5.56   0
  -8  -3   6  413.49    7.91   0
   8   3  -6  413.36    8.07   0
   7   3  -6    7.76    6.24   0
  -7   3   6    5.54    5.31   0
   7  -3  -6   15.84    6.12   0
  -7  -3   6    9.81    3.50   0
  -7  -3   6    6.60    6.03   0
  -6   3   6   49.79    5.50   0
   6  -3  -6   55.84    6.93   0
  -6  -3   6   48.68    5.25   0
  -6  -3   6   54.35    5.83   0
   6   3  -6   56.67    6.09   0
  -5   3   6  174.33    6.56   0
  -5  -3   6  180.39    6.66   0
   5  -3  -6  183.68    7.14   0
  -5  -3   6  160.74    4.46   0
   5  -3  -6  169.41    4.26   0
   5   3  -6  177.31    6.99   0
   4   3  -6 1745.07   12.05   0
  -4  -3   6 1684.18   10.26   0
   4  -3  -6 1676.80    9.42   0
  -4  -3   6 1689.88   10.76   0
   4  -3  -6 1703.34   14.41   0
  -4   3   6 1703.36   13.02   0
  -3  -3   6    6.45    4.25   0
   3  -3  -6    6.26    5.95   0
  -3  -3   6   -0.39    4.91   0
   3  -3  -6    2.44    3.62   0
  -3   3   6    5.59    5.50   0
   3   3  -6    5.77    5.83   0
   2  -3  -6  144.35    7.28   0
  -2  -3   6  146.34    6.83   0
  -2  -3   6  132.79    6.25   0
   2   3  -6  134.64    6.80   0
  -2   3   6  132.36    6.47   0
  -1  -3   6   28.28    4.84   0
   1   3  -6   28.77    4.80   0
  -1   3   6   29.42    5.80   0
  -1  -3   6   23.25    5.64   0
   1  -3  -6   24.74    6.25   0
   0   3  -6 2852.87   15.63   0
   0  -3   6 2848.78   19.38   0
   0   3   6 2805.41   14.35   0
   0  -3  -6 2770.88   15.20   0
   0  -3   6 2830.56   15.38   0
  -1   3  -6   19.77    6.04   0
  -1  -3  -6   16.89    5.74   0
   1  -3   6   17.55    6.25   0
   2  -3   6    8.79    5.82   0
  -2  -3  -6    5.00    3.62   0
  -2   3  -6   12.42    5.39   0
   3  -3   6   15.98    5.11   0
  -3  -3  -6   16.66    5.32   0
  -3   3  -6   18.81    3.59   0
  -4  -3  -6 2185.23   11.48   0
  -4   3  -6 2034.24   12.29   0
  -5  -3  -6   53.27    5.45   0
  -5   3  -6   55.86    5.11   0
  -6   3  -6   48.08    4.92   0
  -6   3  -6   51.50    5.64   0
  -6  -3  -6   49.91    5.52   0
  -7  -3  -6   23.34    5.22   0
  -7   3  -6   17.77    4.95   0
  -7  -3  -6   12.73    5.39   0
  -7   3  -6   16.03    5.54   0
  -8  -3  -6  891.51    9.70   0
  -8  -3  -6  894.59    7.86   0
  -8  -3  -6 1015.63    9.86   0
  -8   3  -6  879.77    9.47   0
  -8   3  -6  942.79   10.27   0
  -9  -3  -6   12.55    6.97   0
  -9   3  -6   15.97    5.47   0
  -9  -3  -6   11.88    5.61   0
  -9   3  -6   11.49    6.60   0
  -9  -3  -6   14.24    6.20   0
   9   4  -6   21.72    7.06   0
  -9  -4   6   26.62    6.48   0
  -9   4   6   27.22    6.26   0
  -8   4   6  236.39    7.65   0
   8  -4  -6  212.02    8.64   0
   8   4  -6  209.19    7.32   0
  -8  -4   6  212.76    7.23   0
  -8  -4   6  223.98    6.20   0
  -7   4   6    3.34    5.50   0
   7   4  -6   -2.57    6.10   0
  -7  -4   6    4.72    3.70   0
  -7  -4   6    4.32    4.28   0
   7  -4  -6    8.99    5.94   0
  -6  -4   6   90.53    3.93   0
  -6  -4   6   89.35    4.60   0
   6  -4  -6   97.44    7.95   0
   6   4  -6   95.02    5.96   0
   6  -4  -6   94.50    3.98   0
  -6   4   6   97.32    6.29   0
   5  -4  -6   71.42    6.46   0
   5  -4  -6   67.60    3.70   0
   5   4  -6   72.66    6.13   0
  -5  -4   6   65.71    4.46   0
  -5  -4   6   68.62    3.98   0
  -5   4   6   68.31    5.80   0
   4  -4  -6  568.59   10.09   0
   4   4  -6  577.49    8.38   0
  -4  -4   6  554.80    6.23   0
   4  -4  -6  564.27    7.24   0
  -4   4   6  553.67    8.86   0
  -4  -4   6  563.69    8.17   0
  -3  -4   6   15.42    6.11   0
  -3  -4   6    8.13    5.13   0
   3  -4  -6   10.79    7.54   0
  -3   4   6   10.86    5.28   0
   3   4  -6   14.69    5.98   0
   2  -4  -6   55.40    6.36   0
  -2  -4   6   80.39    6.22   0
  -2   4   6   53.95    5.42   0
   2   4  -6   54.17    5.96   0
  -1  -4   6  286.36    7.74   0
   1   4  -6  274.46    7.46   0
  -1   4   6  274.12    7.26   0
   1  -4  -6  271.14    7.55   0
   0  -4  -6 1085.47   10.39   0
   0   4   6 1128.96   10.15   0
   0   4  -6 1111.92   10.87   0
   0  -4   6 1120.69   10.22   0
  -1   4  -6   29.71    4.37   0
  -1  -4  -6   34.31    4.20   0
   1  -4   6   35.37    4.74   0
  -2  -4  -6  173.30    5.91   0
   2  -4   6  186.98    6.83   0
  -2   4  -6  171.16    6.54   0
  -3  -4  -6   31.55    3.72   0
   3  -4   6   38.57    5.46   0
  -3   4  -6   31.08    5.14   0
  -4   4  -6  622.71    8.21   0
  -5  -4  -6   11.78    3.55   0
  -5   4  -6    7.57    4.83   0
  -6   4  -6   16.90    5.09   0
  -6  -4  -6    7.96    3.74   0
  -6   4  -6    7.13    4.80   0
  -7  -4  -6   19.63    5.42   0
  -7   4  -6   12.83    5.98   0
  -7   4  -6   15.01    5.31   0
  -8  -4  -6  112.83    6.19   0
  -8  -4  -6  111.24    6.04   0
  -8   4  -6  113.57    6.81   0
  -8   4  -6  110.27    6.00   0
  -9  -4  -6    0.35    5.43   0
  -9  -4  -6    2.07    3.83   0
  -9   4  -6    7.86    5.33   0
  -9  -4  -6    5.83    4.72   0
  -9   4  -6    5.90    7.61   0
   9   5  -6   13.18    6.74   0
  -9  -5   6    6.11    3.95   0
  -9  -5   6   17.35    6.42   0
  -9   5   6    2.49    7.29   0
  -8  -5   6  125.22    5.88   0
   8  -5  -6  138.78    6.91   0
  -8  -5   6  147.23    6.83   0
   8   5  -6  112.54    6.82   0
  -8   5   6  126.96    6.89   0
  -7  -5   6   13.11    4.09   0
   7   5  -6   28.79    5.95   0
   7  -5  -6   27.91    7.21   0
  -7  -5   6   26.53    5.31   0
   7  -5  -6   21.90    5.27   0
  -7   5   6   21.50    5.54   0
   6   5  -6   22.50    5.97   0
   6  -5  -6   40.43    5.06   0
  -6  -5   6   29.94    4.25   0
  -6  -5   6   31.01    5.11   0
   6  -5  -6   37.01    7.27   0
  -6   5   6   34.88    6.83   0
   5  -5  -6   10.56    5.13   0
   5  -5  -6    7.09    6.10   0
  -5  -5   6    9.28    5.48   0
  -5  -5   6    8.87    4.89   0
  -5   5   6   11.45    6.64   0
   5   5  -6    7.38    3.98   0
   4   5  -6  307.88    7.11   0
  -4  -5   6  291.58    5.08   0
   4  -5  -6  293.76    8.76   0
  -4   5   6  284.60    7.35   0
  -4  -5   6  286.00    7.07   0
  -3  -5   6   29.56    4.54   0
  -3   5   6   29.01    5.40   0
   3  -5  -6   29.63    7.83   0
   3   5  -6   28.92    4.51   0
  -2  -5   6   -3.31    5.71   0
   2   5  -6    6.72    3.95   0
  -2   5   6    6.23    4.97   0
   2  -5  -6    1.86    5.77   0
  -1  -5   6   66.62    6.58   0
  -1   5   6   52.15    5.44   0
   1  -5  -6   51.18    5.93   0
   1   5  -6   56.58    6.20   0
   0   5  -6  784.09    9.56   0
   0  -5  -6  790.66    9.24   0
   0  -5   6  811.10   10.06   0
   1  -5   6    1.23    6.42   0
  -1   5  -6    1.47    5.84   0
  -1  -5  -6    6.10    5.69   0
  -2  -5  -6   12.16    3.70   0
   2  -5   6   10.99    5.75   0
  -2   5  -6    9.27    5.45   0
   3  -5   6   96.21    6.14   0
  -3   5  -6   86.60    5.85   0
  -4  -5  -6  593.50    7.40   0
  -4   5  -6  567.41    9.09   0
  -5   5  -6   29.58    6.15   0
  -5  -5  -6   31.17    5.34   0
  -6  -5  -6    9.45    5.36   0
  -6   5  -6    3.80    4.95   0
  -7  -5  -6   17.42    5.09   0
  -7   5  -6   15.88    6.95   0
  -7   5  -6   13.01    5.10   0
  -8  -5  -6  146.95    6.58   0
  -8   5  -6  164.73    7.19   0
  -8   5  -6  149.81    6.22   0
  -9   5  -6   21.99    7.26   0
  -9  -5  -6   26.08    5.90   0
  -9   5  -6   35.53    7.06   0
  -9  -5  -6   17.41    6.41   0
   9   6  -6   49.45    5.41   0
  -9  -6   6   60.56    6.88   0
  -9  -6   6   62.66    6.01   0
  -9   6   6   36.51    7.52   0
   8   6  -6  371.48    8.13   0
  -8  -6   6  334.99    6.41   0
  -8  -6   6  357.60    5.63   0
  -8   6   6  369.95   10.22   0
   7  -6  -6   21.24    6.81   0
   7   6  -6   18.49    5.89   0
   7  -6  -6   25.72    5.25   0
  -7  -6   6   20.96    5.27   0
  -7  -6   6   17.49    5.72   0
  -7   6   6   19.23    6.82   0
   6   6  -6  129.28    6.36   0
  -6  -6   6  131.21    4.81   0
   6  -6  -6  116.45    5.61   0
  -6   6   6  137.30    7.21   0
  -6  -6   6  134.54    5.69   0
   6  -6  -6  137.93    7.80   0
   5  -6  -6  133.97    7.26   0
   5  -6  -6  133.48    5.67   0
  -5  -6   6  127.07    4.38   0
   5   6  -6  128.18    6.28   0
  -5   6   6  129.27    7.13   0
  -5  -6   6  128.55    6.23   0
   4   6  -6 1855.04   11.53   0
  -4  -6   6 1808.37   11.30   0
   4  -6  -6 1739.62   16.25   0
  -4   6   6 1708.52   14.39   0
   3   6  -6   26.65    6.01   0
  -3   6   6   30.30    6.13   0
  -3  -6   6   37.64    6.26   0
   3  -6  -6   30.06    7.71   0
  -2   6   6  525.02    8.21   0
   2   6  -6  532.98    8.17   0
  -2  -6   6  550.39    8.31   0
   2  -6  -6  517.44    9.31   0
  -1  -6   6   23.33    6.09   0
   1  -6  -6   24.69    5.55   0
   1   6  -6   22.71    4.36   0
   0  -6   6 3245.40   16.36   0
   0  -6  -6 3091.73   14.97   0
   0   6  -6 3182.52   15.73   0
  -1   6  -6   14.23    4.04   0
  -1  -6  -6   12.24    3.61   0
   1  -6   6    7.60    6.23   0
  -2   6  -6  324.08    7.16   0
   2  -6   6  307.33    7.37   0
  -2  -6  -6  327.01    5.53   0
  -3   6  -6    4.76    5.33   0
   3  -6   6   -2.55    5.54   0
  -4  -6  -6 2104.37   10.32   0
  -4   6  -6 2098.80   13.63   0
  -5   6  -6    4.91    5.51   0
  -5  -6  -6   -0.42    5.29   0
  -6  -6  -6  137.40    5.90   0
  -6   6  -6  127.37    5.89   0
  -7   6  -6   25.72    5.95   0
  -7  -6  -6   26.75    5.36   0
  -7   6  -6   16.35    5.40   0
  -8  -6  -6  711.41    7.55   0
  -8   6  -6  759.94    9.83   0
  -8   6  -6  762.74   10.81   0
  -9  -6  -6    7.87    5.94   0
  -9   6  -6    4.56    6.71   0
  -9  -6  -6    5.34    6.06   0
  -9   6  -6    3.09    6.04   0
  -9  -7   6   24.95    6.65   0
   9   7  -6   16.16    6.93   0
  -9   7   6   14.58    9.62   0
  -9  -7   6    0.39    5.84   0
  -8  -7   6  224.49    5.20   0
  -8  -7   6  255.21    7.10   0
   8   7  -6  211.21    7.26   0
   8  -7  -6  212.46    6.69   0
  -8   7   6  230.63   10.51   0
   7  -7  -6   -1.70    6.11   0
   7   7  -6   -1.74    4.24   0
   7  -7  -6   -3.99    3.79   0
  -7  -7   6    7.21    5.90   0
  -7   7   6   -0.15    7.23   0
  -7  -7   6   -1.65    3.59   0
  -6  -7   6  131.45    6.13   0
   6  -7  -6  133.78    8.17   0
  -6  -7   6  119.35    5.58   0
  -6   7   6  129.88    7.48   0
   6  -7  -6  129.74    4.35   0
   6   7  -6  116.86    6.31   0
   5  -7  -6   80.53    5.53   0
   5  -7  -6   77.46    7.91   0
  -5  -7   6   79.86    4.50   0
   5   7  -6   69.55    6.17   0
  -5   7   6   77.14    6.73   0
   4   7  -6  883.72    8.76   0
  -4   7   6  835.23   11.33   0
   4  -7  -6  821.28   12.71   0
  -4  -7   6  849.62    8.74   0
   3   7  -6    4.15    5.78   0
   3  -7  -6    6.60    7.74   0
  -3   7   6    5.02    5.00   0
  -3  -7   6   11.11    5.81   0
  -2  -7   6  286.64    5.94   0
   2  -7  -6  262.39    8.82   0
   2   7  -6  280.61    5.68   0
  -1  -7   6  123.63    6.70   0
   1  -7  -6  122.37    6.28   0
   1   7  -6  132.69    5.01   0
   0  -7   6 1544.34   11.97   0
   0   7  -6 1491.94   11.46   0
   0  -7  -6 1518.09   11.13   0
  -1   7  -6    9.98    5.46   0
   1  -7   6    7.16    4.24   0
  -1  -7  -6   11.60    5.05   0
  -2   7  -6  351.72    7.60   0
   2  -7   6  337.38    7.89   0
   3  -7   6   46.76    6.06   0
  -3   7  -6   40.71    6.87   0
  -3  -7  -6   42.73    3.79   0
   4  -7   6  861.61   13.40   0
  -4   7  -6  825.36    9.90   0
  -4  -7  -6  805.77    7.84   0
  -5  -7  -6    5.13    5.26   0
  -5   7  -6    9.69    7.02   0
  -6  -7  -6   91.16    4.30   0
  -6   7  -6  105.61    7.06   0
  -7   7  -6   14.21    7.34   0
  -7  -7  -6   24.77    5.67   0
  -7   7  -6   14.24    6.76   0
  -8   7  -6  225.87    8.06   0
  -8   7  -6  171.99    8.46   0
  -8  -7  -6  204.89    5.41   0
  -9   7  -6    4.20    8.30   0
  -9   7  -6    1.20    7.20   0
  -9  -7  -6    3.69    6.22   0
   8  -8  -6   44.92    5.97   0
   8   8  -6   36.67    4.95   0
  -8  -8   6   32.77    4.82   0
  -8  -8   6   41.04    5.69   0
   7  -8  -6   12.47    5.29   0
  -7  -8   6   10.57    5.75   0
   7   8  -6    6.25    4.26   0
  -7  -8   6    6.19    5.28   0
  -7   8   6    9.64   10.41   0
   6  -8  -6    8.41    5.19   0
  -6   8   6    7.87    7.99   0
  -6  -8   6    5.58    3.98   0
   6  -8  -6    6.73    7.71   0
   6   8  -6   -0.43    4.10   0
  -5  -8   6   31.03    5.80   0
   5   8  -6   24.61    4.36   0
   5  -8  -6   30.37    8.62   0
   4  -8  -6  211.08    9.98   0
  -4  -8   6  212.32    6.50   0
   4   8  -6  216.30    6.50   0
   3  -8  -6   25.33    7.43   0
   3   8  -6   31.39    4.16   0
  -3  -8   6   31.58    4.30   0
  -2  -8   6   20.03    4.54   0
   2   8  -6    8.35    5.93   0
   2  -8  -6    4.86    5.90   0
  -1  -8   6    4.77    6.03   0
   1   8  -6   -0.14    5.74   0
   1  -8  -6    4.14    5.43   0
   0  -8   6  373.65    7.89   0
   0   8  -6  377.51    7.34   0
   0  -8  -6  359.81    6.05   0
  -1  -8  -6   33.10    3.79   0
  -1   8  -6   39.91    5.61   0
   1  -8   6   34.81    6.04   0
  -2   8  -6   44.56    5.81   0
  -2  -8  -6   38.81    5.19   0
   2  -8   6   38.18    6.17   0
  -3  -8  -6   59.75    3.88   0
  -3   8  -6   59.05    5.84   0
   3  -8   6   56.51    7.13   0
  -4   8  -6  268.24    7.44   0
  -4  -8  -6  261.35    6.11   0
  -5   8  -6   44.72    5.62   0
   5  -8   6   48.37    6.67   0
  -5  -8  -6   37.46    5.28   0
  -6   8  -6   26.36    6.76   0
  -6  -8  -6   23.72    3.97   0
  -7   8  -6   35.60    7.63   0
  -7   8  -6   33.22    6.10   0
  -7  -8  -6   37.04    5.62   0
  -8   8  -6   86.65    8.84   0
  -8   8  -6  115.41    8.11   0
  -8  -8  -6  110.19    6.24   0
  -8  -9   6  221.07    5.55   0
  -8  -9   6  188.00    5.70   0
   8   9  -6  214.32    7.48   0
   8  -9  -6  249.54    7.09   0
  -7  -9   6   10.90    5.46   0
   7  -9  -6   -4.56    5.48   0
  -7  -9   6   11.62    4.18   0
   7   9  -6    8.07    4.23   0
   6   9  -6   50.06    6.04   0
   6  -9  -6   51.46    5.47   0
  -6  -9   6   51.42    4.29   0
  -5  -9   6  123.82    6.03   0
   5  -9  -6  123.31   11.87   0
   5   9  -6  111.70    5.90   0
   4   9  -6  767.87    8.54   0
   4  -9  -6  779.31   14.48   0
  -4  -9   6  778.08    7.45   0
   3  -9  -6    1.38    7.62   0
   3   9  -6   -1.12    5.42   0
  -3  -9   6   -1.10    5.47   0
   2   9  -6  113.37    6.10   0
  -2  -9   6  104.63    6.35   0
   2  -9  -6   98.80    7.56   0
   1   9  -6  116.41    4.67   0
  -1  -9   6  113.56    6.48   0
   1  -9  -6  109.10    6.37   0
   0  -9   6 1592.75   11.81   0
   0  -9  -6 1673.91   11.47   0
   0   9  -6 1697.22   11.41   0
  -1  -9  -6   10.37    4.72   0
  -1  -9  -6    9.68    4.96   0
  -1   9  -6   17.96    5.31   0
   1  -9   6   12.60    6.18   0
  -2  -9  -6  199.54    5.88   0
  -2   9  -6  182.07    7.78   0
   2  -9   6  201.04    7.35   0
   3  -9   6    4.33    5.70   0
  -3   9  -6    9.19    5.38   0
  -3  -9  -6   10.11    4.85   0
  -4   9  -6 1364.73   13.75   0
  -4  -9  -6 1371.67    8.43   0
   4  -9   6 1327.39   13.25   0
  -5   9  -6    9.10    5.67   0
   5  -9   6   10.48    6.61   0
  -5  -9  -6    9.49    3.61   0
  -6  -9  -6   64.75    5.60   0
  -6   9  -6   70.05    7.18   0
  -7  -9  -6    7.34    5.62   0
  -7   9  -6    0.70    6.90   0
  -7   9  -6    5.76    7.59   0
  -8   9  -6  432.69   11.96   0
  -8   9  -6  404.93   12.54   0
  -8  -9  -6  352.54    7.44   0
  -8 -10   6  116.55    5.04   0
   8 -10  -6  115.37    5.15   0
  -8 -10   6  135.54    6.47   0
   8  10  -6  125.97    7.31   0
  -7 -10   6    4.91    4.15   0
   7 -10  -6   -4.72    5.70   0
   7  10  -6    5.88    6.15   0
   6  10  -6   78.63    6.12   0
   6 -10  -6   73.07    5.87   0
  -6 -10   6   63.42    4.49   0
  -5 -10   6   45.86    6.02   0
   5  10  -6   41.43    5.97   0
  -4 -10   6  470.25    6.12   0
   4  10  -6  480.02    7.34   0
   4 -10  -6  507.96   14.45   0
   3 -10  -6   11.86    7.50   0
   3  10  -6    5.29    5.63   0
  -3 -10   6   20.48    5.85   0
  -2 -10   6  142.20    6.36   0
   2 -10  -6  129.08    7.11   0
   2  10  -6  145.35    6.14   0
   1  10  -6   79.20    5.80   0
   1 -10  -6   78.11    5.82   0
  -1 -10   6   72.11    6.04   0
   0 -10   6  462.90    8.15   0
   0 -10  -6  433.95    7.06   0
   0 -10  -6  441.92    7.56   0
   0  10  -6  442.01    6.44   0
  -1 -10  -6    2.27    3.43   0
  -1 -10  -6   -1.69    4.95   0
  -1  10  -6    7.75    5.40   0
   1 -10   6    5.24    6.05   0
  -2 -10  -6   45.47    3.82   0
  -2  10  -6   49.22    5.65   0
   2 -10   6   55.45    6.12   0
  -3 -10  -6   78.34    5.26   0
   3 -10   6   63.25    6.59   0
  -3  10  -6   83.19    6.39   0
  -4  10  -6  204.57    6.89   0
   4 -10   6  188.21    7.25   0
  -4 -10  -6  195.89    5.86   0
  -5 -10  -6    3.88    5.26   0
  -5  10  -6    5.23    7.00   0
   5 -10   6    4.17    6.96   0
  -6 -10  -6   42.57    5.50   0
   6 -10   6   42.51    7.03   0
  -6  10  -6   37.92    7.21   0
  -6  10  -6   39.95    7.48   0
  -7  10  -6   27.72    8.48   0
  -7  10  -6   26.20    7.87   0
  -7 -10  -6   12.20    5.70   0
  -8  10  -6   82.22   12.49   0
  -8  10  -6   80.24   11.99   0
  -8 -10  -6   75.05    4.90   0
   8  11  -6   17.54    6.52   0
   8 -11  -6   19.92    5.97   0
  -8 -11   6   13.00    4.54   0
  -8 -11   6   11.59    5.99   0
   7 -11  -6   10.50    3.86   0
  -7 -11   6   10.47    5.92   0
   7  11  -6   19.94    6.14   0
   6  11  -6    8.44    5.70   0
  -6 -11   6    5.24    5.66   0
  -5 -11   6   12.79    5.88   0
   5  11  -6    3.90    4.22   0
  -4 -11   6  114.88    4.55   0
   4 -11  -6  119.64   11.07   0
   4  11  -6  120.59    4.70   0
   4 -11  -6  121.90   13.04   0
   3 -11  -6    7.10    7.03   0
  -3 -11   6   11.46    5.82   0
   3  11  -6    5.57    5.52   0
   3 -11  -6   11.54    6.17   0
   2 -11  -6   -3.29    5.15   0
  -2 -11   6   -0.95    4.04   0
   2 -11  -6    3.82    7.08   0
   2  11  -6   -5.84    5.41   0
   1 -11  -6   28.59    4.80   0
  -1 -11   6   31.78    6.14   0
   1  11  -6   25.77    5.26   0
   1 -11  -6   29.70    6.58   0
   0  11  -6  182.85    6.42   0
   0 -11   6  178.21    6.89   0
   0 -11  -6  175.22    6.07   0
   0 -11  -6  169.33    5.79   0
  -1  11  -6   17.14    5.56   0
  -1 -11  -6    8.69    5.17   0
  -1 -11  -6   17.66    4.99   0
   1 -11   6    7.63    6.06   0
  -2 -11  -6   26.74    4.89   0
   2 -11   6   18.71    5.90   0
  -2  11  -6   29.03    5.53   0
   3 -11   6   19.29    7.40   0
  -3 -11  -6   25.18    5.13   0
  -3  11  -6   22.20    7.08   0
   4 -11   6  101.63    7.64   0
  -4 -11  -6  111.16    5.50   0
  -4  11  -6  115.68    7.61   0
  -5 -11  -6   34.86    5.53   0
  -5  11  -6   39.10    7.12   0
  -6 -11  -6   18.71    5.54   0
   6 -11   6   14.34    7.07   0
  -6  11  -6   14.08    7.52   0
  -6  11  -6   13.14    8.71   0
  -7  11  -6   23.57   10.95   0
  -7 -11  -6   29.39    4.11   0
  -7  11  -6   22.69   11.24   0
   7  12  -6    7.84    6.12   0
  -7 -12   6    3.05    5.92   0
   7 -12  -6    1.21    5.71   0
   6  12  -6   73.56    6.24   0
  -6 -12   6   89.05    6.07   0
   5  12  -6   47.65    4.20   0
  -5 -12   6   44.30    4.39   0
  -4 -12   6  744.32    8.23   0
   4  12  -6  712.70    7.14   0
   3 -12  -6    3.52    7.93   0
   3 -12  -6    5.04    7.00   0
   3  12  -6    5.47    5.57   0
  -3 -12   6    8.14    5.67   0
   2  12  -6   94.52    5.88   0
  -2 -12   6   95.99    6.18   0
   2 -12  -6   89.23    6.38   0
   2 -12  -6   91.33    6.96   0
   1 -12  -6    6.94    4.79   0
   1  12  -6    3.26    3.72   0
   1 -12  -6    6.57    6.24   0
  -1 -12   6    0.68    5.91   0
   0 -12  -6 1052.93    9.38   0
   0 -12  -6 1084.31    9.58   0
   0  12  -6 1087.65    9.86   0
   0 -12   6 1095.57   10.61   0
   1 -12   6   10.86    6.24   0
  -1  12  -6    4.78    5.44   0
  -1 -12  -6   -1.03    5.14   0
  -2  12  -6   89.72    5.77   0
  -2 -12  -6   84.31    4.04   0
   2 -12   6   86.39    7.13   0
  -3  12  -6    6.26    6.89   0
   3 -12   6    4.34    7.24   0
  -3 -12  -6    8.54    4.85   0
  -4 -12  -6  866.05    8.08   0
   4 -12   6  751.72   10.96   0
  -4  12  -6  908.89   12.46   0
  -5 -12  -6    7.87    5.21   0
  -5  12  -6    2.43    6.94   0
  -6  12  -6   47.07   10.13   0
  -6  12  -6   49.87   11.09   0
   6 -12   6   53.61    6.52   0
  -6 -12  -6   63.16    5.75   0
  -7 -12  -6    0.77    5.85   0
  -7 -13   6   -1.68    4.21   0
   7  13  -6   -0.91    4.25   0
   7 -13  -6    6.84    6.20   0
  -6 -13   6   29.83    4.52   0
   6  13  -6   20.20    6.07   0
   5  13  -6   44.61    6.07   0
  -5 -13   6   57.27    5.84   0
   4  13  -6  238.92    6.76   0
  -4 -13   6  257.33    7.04   0
   3 -13  -6    4.34    7.20   0
  -3 -13   6    2.19    3.77   0
   3  13  -6    2.55    5.47   0
   3 -13  -6    4.03    7.51   0
   2 -13  -6  211.60    7.45   0
  -2 -13   6  239.33    6.65   0
   2 -13  -6  221.63    6.98   0
   2  13  -6  212.57    6.64   0
  -1 -13   6  151.79    6.49   0
   1 -13  -6  146.96    6.41   0
   1  13  -6  140.75    6.09   0
   1 -13  -6  145.96    6.96   0
   0 -13   6  560.92    8.31   0
   0 -13  -6  567.11    7.76   0
   0 -13  -6  571.02    7.50   0
   0  13  -6  574.45    7.90   0
  -1  13  -6    6.56    6.53   0
  -1 -13  -6    6.72    4.91   0
   1 -13   6    0.13    6.14   0
  -2 -13  -6  337.41    6.57   0
  -2  13  -6  322.25    8.51   0
   2 -13   6  307.15    9.14   0
  -3  13  -6   99.63    7.75   0
   3 -13   6   73.59    7.70   0
  -3 -13  -6  113.03    6.04   0
  -4 -13  -6  331.84    6.21   0
  -4  13  -6  313.76    9.27   0
   4 -13   6  253.78    8.93   0
  -5  13  -6   14.30    9.06   0
  -5 -13  -6   12.96    3.95   0
  -6 -13  -6  156.38    6.08   0
   6 -13   6  163.40    7.36   0
  -7 -13  -6   13.39    5.91   0
   6  14  -6   -0.88    4.20   0
  -6 -14   6    8.38    6.23   0
  -5 -14   6   -2.62    4.22   0
   5  14  -6    7.84    5.82   0
   4  14  -6   21.73    5.68   0
  -4 -14   6   20.77    5.67   0
   3 -14  -6    3.86    8.50   0
   3 -14  -6    6.65    7.68   0
  -3 -14   6    8.09    5.59   0
   3  14  -6   11.23    5.33   0
  -2 -14   6    4.90    4.27   0
   2 -14  -6    5.82    7.41   0
   2  14  -6    2.27    5.41   0
   2 -14  -6   -3.10    6.75   0
   1 -14  -6    0.44    5.17   0
  -1 -14   6    0.67    6.11   0
   1 -14  -6    3.31    6.65   0
   1  14  -6    2.31    5.64   0
   0 -14   6  130.97    6.91   0
   0 -14  -6  118.99    6.23   0
   0  14  -6  127.54    6.39   0
   0 -14  -6  112.93    6.10   0
   1 -14   6   38.99    6.61   0
  -1 -14  -6   34.13    5.20   0
  -1  14  -6   44.47    5.84   0
  -1 -14  -6   46.71    4.19   0
  -2 -14  -6    3.26    5.12   0
  -2  14  -6    1.73    5.26   0
   2 -14   6    1.17    6.26   0
  -3 -14  -6    8.81    5.25   0
  -3  14  -6    8.16    5.69   0
   3 -14   6    4.33    7.19   0
  -4  14  -6   92.18    7.88   0
   4 -14   6   73.14    8.01   0
  -4 -14  -6   98.67    4.19   0
  -5  14  -6   11.53    9.45   0
  -5 -14  -6   12.98    5.48   0
   6 -14   6    0.92    7.99   0
  -6 -14  -6    8.41    5.65   0
   6  15  -6   30.43    6.39   0
  -6 -15   6   43.68    6.38   0
  -5 -15   6   29.44    5.88   0
   5  15  -6   28.77    5.93   0
  -4 -15   6  385.34    7.51   0
   4  15  -6  390.13    7.43   0
   3 -15  -6    2.15    8.79   0
   3  15  -6    8.06    5.69   0
   3 -15  -6    2.61    9.07   0
  -3 -15   6    1.94    5.99   0
   2 -15  -6   51.13    7.04   0
  -2 -15   6   44.13    6.01   0
   2 -15  -6   45.64    7.55   0
   2  15  -6   38.29    5.82   0
  -1 -15   6   14.40    5.94   0
   1 -15  -6   16.71    5.67   0
   1  15  -6   15.43    4.00   0
   1 -15  -6   10.47    5.51   0
   0 -15   6  582.74    8.78   0
   0 -15  -6  582.48    8.06   0
   0  15  -6  539.17    8.15   0
   0 -15  -6  531.60    7.86   0
   1 -15   6    2.86    6.21   0
  -1 -15  -6    1.19    5.31   0
  -1  15  -6    1.48    6.58   0
  -1 -15  -6   -3.19    5.02   0
   2 -15   6   61.03    6.73   0
  -2  15  -6   52.38    5.92   0
  -2 -15  -6   52.15    4.02   0
   3 -15   6    2.30    7.39   0
  -3  15  -6    5.17    5.69   0
  -3 -15  -6   -1.47    4.03   0
  -4  15  -6  452.42   11.84   0
   4 -15   6  357.18   10.72   0
  -4 -15  -6  448.57    7.00   0
  -5 -15  -6    2.20    5.52   0
   6 -15   6   21.66    8.42   0
  -6 -15  -6   16.67    6.02   0
  -5 -16   6   15.68    6.16   0
   5  16  -6   10.77    6.07   0
  -4 -16   6  132.69    5.07   0
   4  16  -6  116.37    6.61   0
   3 -16  -6    9.27   10.42   0
  -3 -16   6   22.28    6.10   0
   3  16  -6   15.16    5.69   0
   3 -16  -6   15.89    9.86   0
   2 -16  -6  105.16    7.74   0
  -2 -16   6  108.65    6.44   0
   2  16  -6   88.92    6.20   0
   2 -16  -6   95.47    8.01   0
   1  16  -6   30.81    5.69   0
  -1 -16   6   28.72    6.16   0
   1 -16  -6   27.32    6.07   0
   1 -16  -6   33.48    7.07   0
   0 -16   6  161.64    6.79   0
   0 -16  -6  146.75    7.81   0
   0 -16  -6  148.34    6.25   0
   0  16  -6  138.12    6.24   0
   1 -16   6   18.10    6.30   0
  -1 -16  -6   17.36    5.56   0
  -1 -16  -6   27.34    5.21   0
  -1  16  -6   16.26    5.47   0
  -2 -16  -6   68.04    5.76   0
   2 -16   6   72.42    8.19   0
  -2  16  -6   69.31    6.18   0
  -3  16  -6   39.39    7.49   0
   3 -16   6   47.86    7.89   0
  -3 -16  -6   54.48    5.75   0
   4 -16   6   59.54    9.46   0
  -4  16  -6   62.27    8.40   0
  -4 -16  -6   65.42    5.64   0
  -5 -16  -6   15.64    5.73   0
  -4 -17   6   14.96    4.37   0
   4  17  -6    8.44    4.22   0
   3  17  -6   -3.58    5.67   0
   3 -17  -6    0.05   12.56   0
  -3 -17   6   10.34    6.21   0
   3 -17  -6    0.04   12.03   0
   2 -17  -6    3.43    7.23   0
  -2 -17   6    3.19    5.95   0
   2  17  -6    2.81    3.94   0
   2 -17  -6    4.63    7.45   0
  -1 -17   6   16.99    5.84   0
   1 -17  -6   13.64    5.67   0
   1  17  -6   13.09    6.00   0
   1 -17  -6   13.63    6.27   0
   0 -17   6   12.00    6.32   0
   0  17  -6   14.64    5.57   0
   0 -17  -6   16.44    5.67   0
   0 -17  -6    1.43    5.46   0
  -1  17  -6    1.44    5.58   0
  -1 -17  -6    9.50    5.81   0
  -1 -17  -6    2.87    5.32   0
   1 -17   6   13.57    6.55   0
  -2  17  -6   28.36    6.18   0
  -2 -17  -6   22.53    5.70   0
   2 -17   6   25.20    6.71   0
  -3  17  -6   10.57    7.49   0
  -3 -17  -6   13.91    5.67   0
   3 -17   6   14.02    7.96   0
  -4 -17  -6    8.71    5.86   0
  -4  17  -6   10.71    9.38   0
  -3 -18   6    5.38    6.14   0
   3  18  -6    2.67    5.94   0
   2 -18  -6   20.90    7.72   0
  -2 -18   6   13.89    6.35   0
   2 -18  -6   21.04    8.05   0
   2  18  -6   20.42    5.95   0
  -1 -18   6    6.67    5.99   0
   1 -18  -6    8.54    6.01   0
   1  18  -6    7.18    5.74   0
   1 -18  -6    6.79    5.80   0
   0 -18   6  218.70    7.57   0
   0  18  -6  173.58    7.18   0
   0 -18  -6  219.10    7.53   0
   0 -18  -6  219.32    7.37   0
  -1 -18  -6    3.11    5.62   0
  -1  18  -6   -0.53    5.68   0
  -1 -18  -6    7.55    5.54   0
   1 -18   6    1.90    6.51   0
  -2  18  -6   55.23    6.36   0
  -2 -18  -6   56.74    5.90   0
   2 -18   6   50.86    6.95   0
  -3 -18  -6   -2.02    5.81   0
  -3  18  -6    4.64    7.34   0
   3 -18   6    2.27    7.92   0
   1 -19  -6   32.48    7.90   0
  -1 -19   6   41.13    6.45   0
   1 -19  -6   39.17    7.89   0
   1  19  -6   29.24    5.96   0
   0 -19   6  190.35    7.52   0
   0 -19  -6  149.80    7.20   0
   0 -19  -6  119.67    8.38   0
   0  19  -6  117.20    7.19   0
  -1 -19  -6    1.06    5.99   0
  -1 -19  -6    1.22    6.15   0
  -1  19  -6   -0.02    5.94   0
   1 -19   6    3.72    6.82   0
   9   0  -7    6.51    6.40   0
  -9   0   7   -3.31    6.01   0
   8   0  -7    6.02    6.22   0
  -8   0   7    9.33    5.90   0
  -7   0   7   -2.71    5.27   0
   7   0  -7   -0.66    4.01   0
  -6   0   7    5.69    5.62   0
   6   0  -7    1.56    6.37   0
   5   0  -7   -0.68    5.98   0
  -5   0   7    3.04    3.98   0
  -4   0   7   -3.19    5.42   0
   4   0  -7    1.94    5.86   0
  -3   0   7    1.30    3.98   0
   3   0  -7    3.36    6.03   0
   3   0  -7   -1.78    4.88   0
   2   0  -7    7.95    5.99   0
   2   0  -7   -1.93    4.90   0
  -2   0   7    4.88    5.61   0
   1   0  -7    2.80    4.35   0
   1   0  -7    3.82    5.16   0
  -1   0   7    2.54    6.06   0
   0   0   7    0.84    4.20   0
   0   0  -7    7.54    4.13   0
   0   0  -7    4.09    6.12   0
   1   0   7    5.20    5.52   0
  -1   0  -7    7.15    5.44   0
   2   0   7    6.05    5.39   0
  -2   0  -7    5.30    5.29   0
  -3   0  -7   -0.21    5.07   0
  -4   0  -7   -0.14    5.11   0
  -5   0  -7    0.36    5.82   0
  -5   0  -7    0.24    4.82   0
  -6   0  -7    1.33    6.31   0
  -6   0  -7    2.10    3.48   0
  -6   0  -7    3.86    5.10   0
  -7   0  -7   -4.20    5.13   0
  -7   0  -7    6.48    5.67   0
  -8   0  -7    9.34    5.39   0
  -8   0  -7    1.91    5.94   0
  -9   0  -7    1.55    6.04   0
  -9   0  -7   -0.62    3.84   0
   9  -1  -7   30.86    6.50   0
  -9   1   7   22.48    6.23   0
  -9  -1   7   32.29    6.24   0
   9   1  -7   30.01    6.48   0
  -8   1   7 1126.29   11.03   0
   8   1  -7 1215.77   10.91   0
   8  -1  -7 1258.41   11.42   0
  -8  -1   7 1130.43   10.59   0
  -7   1   7   12.49    5.71   0
  -7  -1   7   15.11    5.84   0
   7   1  -7   16.50    6.21   0
   7  -1  -7   10.24    5.83   0
   6   1  -7   40.99    6.36   0
  -6   1   7   45.82    5.99   0
  -6  -1   7   40.61    6.02   0
   6  -1  -7   46.09    6.40   0
   5  -1  -7   79.35    6.58   0
  -5   1   7   75.47    6.09   0
   5   1  -7   74.15    6.39   0
  -5  -1   7   72.30    6.25   0
  -4   1   7 4083.38   17.47   0
  -4  -1   7 4078.75   16.10   0
   4  -1  -7 4086.22   18.89   0
   4  -1  -7 4015.35   14.42   0
   4   1  -7 4174.76   17.62   0
  -3  -1   7   71.08    4.52   0
   3  -1  -7   71.74    5.20   0
   3  -1  -7   67.27    6.48   0
   3   1  -7   74.10    6.27   0
  -3   1   7   76.00    5.82   0
   2  -1  -7  164.62    6.99   0
   2   1  -7  172.82    5.59   0
   2  -1  -7  165.57    4.51   0
  -2   1   7  181.43    6.66   0
  -2  -1   7  169.61    5.45   0
   1  -1  -7   87.15    6.61   0
   1   1  -7   80.93    6.39   0
  -1   1   7   80.96    4.70   0
   1  -1  -7   75.60    5.51   0
  -1  -1   7   82.05    6.51   0
   0   1  -7 6799.71   22.07   0
   0   1   7 6877.79   21.63   0
   0  -1   7 6835.37   22.15   0
   0  -1  -7 6777.05   21.93   0
  -1   1  -7   75.04    7.36   0
   1   1   7   82.95    5.98   0
   1  -1   7   84.88    6.22   0
  -1  -1  -7   80.37    4.36   0
  -1   1  -7   72.10    4.33   0
  -2  -1  -7   94.01    5.40   0
   2  -1   7   99.50    6.14   0
  -2   1  -7   84.72    5.55   0
  -3   1  -7    6.67    4.97   0
  -3  -1  -7    4.94    5.07   0
  -4  -1  -7 4774.17   16.10   0
  -4   1  -7 4752.34   16.14   0
  -5  -1  -7   -2.25    5.00   0
  -5   1  -7   -6.43    4.52   0
  -6  -1  -7   37.41    5.32   0
  -6  -1  -7   42.30    5.16   0
  -6  -1  -7   45.55    5.14   0
  -6   1  -7   39.44    5.08   0
  -7  -1  -7   17.55    5.39   0
  -7  -1  -7   12.70    5.75   0
  -7   1  -7   18.03    4.98   0
  -7   1  -7   11.87    5.43   0
  -7  -1  -7   18.13    5.21   0
  -8  -1  -7 1341.86   10.23   0
  -8   1  -7 1272.74   10.28   0
  -8  -1  -7 1349.42   10.87   0
  -8   1  -7 1313.99   11.35   0
  -9   1  -7    4.41    5.92   0
  -9  -1  -7   10.84    6.61   0
  -9   1  -7    0.52    3.65   0
  -9  -1  -7    0.32    5.53   0
  -9  -2   7   25.35    6.17   0
  -9   2   7   16.64    6.36   0
   9  -2  -7   24.92    6.53   0
   9   2  -7   18.78    6.50   0
  -8   2   7  907.84   10.05   0
   8   2  -7  863.92    9.74   0
  -8  -2   7  797.14    9.58   0
   8  -2  -7  906.41   10.44   0
  -7   2   7   13.68    5.68   0
  -7  -2   7   15.32    5.80   0
   7   2  -7    9.19    6.52   0
   7  -2  -7   14.12    6.20   0
  -6   2   7   83.98    5.92   0
  -6  -2   7   92.89    5.93   0
   6   2  -7   89.80    4.80   0
   6  -2  -7   97.72    6.54   0
  -5   2   7   24.88    5.47   0
   5  -2  -7   28.99    6.42   0
  -5  -2   7   23.34    4.84   0
   5   2  -7   22.04    4.34   0
  -5  -2   7   28.95    5.92   0
   5  -2  -7   25.79    3.49   0
  -4  -2   7 3413.23   14.75   0
  -4  -2   7 3442.79   13.69   0
   4  -2  -7 3299.20   12.72   0
   4  -2  -7 3419.44   17.84   0
   4   2  -7 3481.68   16.03   0
  -4   2   7 3435.18   16.49   0
  -3  -2   7   72.86    6.19   0
  -3  -2   7   66.62    3.84   0
   3  -2  -7   64.94    5.17   0
   3   2  -7   66.09    4.86   0
  -3   2   7   66.72    5.67   0
   3  -2  -7   68.49    6.45   0
  -2  -2   7   15.42    4.38   0
   2  -2  -7   11.45    6.25   0
   2  -2  -7   16.64    4.96   0
  -2  -2   7   13.33    3.81   0
   2   2  -7   15.35    4.48   0
  -2   2   7   11.17    5.64   0
   1   2  -7   -2.04    5.88   0
  -1   2   7    3.24    5.60   0
  -1  -2   7   -3.21    5.96   0
   1  -2  -7   -0.37    4.17   0
   0   2  -7 7269.85   22.62   0
   0   2   7 7150.46   21.46   0
   0  -2   7 7425.79   22.95   0
   0  -2  -7 7233.78   22.29   0
  -1   2  -7   67.01    6.08   0
   1   2   7   71.70    5.56   0
   1  -2   7   70.29    6.27   0
  -1  -2  -7   65.75    5.57   0
   2  -2   7   62.94    5.82   0
  -2  -2  -7   55.12    5.32   0
  -2   2  -7   63.13    5.52   0
  -3  -2  -7   27.50    5.16   0
  -3   2  -7   29.73    5.01   0
  -4  -2  -7 3415.20   13.66   0
  -4   2  -7 3316.84   14.23   0
  -5  -2  -7    6.04    4.93   0
  -5   2  -7    5.40    4.90   0
  -6   2  -7  101.10    5.32   0
  -6  -2  -7  110.86    5.38   0
  -6  -2  -7  105.38    5.73   0
  -7   2  -7   29.20    5.37   0
  -7  -2  -7   21.83    5.78   0
  -7  -2  -7   18.41    5.36   0
  -7  -2  -7   28.07    5.09   0
  -7   2  -7   26.49    5.16   0
  -8  -2  -7 1122.99   10.54   0
  -8  -2  -7  952.68    9.05   0
  -8  -2  -7  966.44    8.60   0
  -8   2  -7 1066.60    9.27   0
  -8   2  -7 1048.94   10.39   0
  -9  -2  -7    2.38    4.27   0
  -9   2  -7    0.60    6.01   0
  -9   2  -7    7.30    5.56   0
  -9  -2  -7   -4.05    5.85   0
  -9   3   7   -0.13    6.22   0
  -9  -3   7    3.81    6.53   0
   9  -3  -7    1.38    6.33   0
   9   3  -7    6.09    6.83   0
  -8   3   7   16.44    7.40   0
   8   3  -7   15.41    6.52   0
  -8  -3   7    1.21    6.30   0
   8  -3  -7    9.77    6.28   0
  -7   3   7   19.70    5.60   0
  -7  -3   7   15.61    5.14   0
  -7  -3   7   19.79    4.49   0
   7   3  -7   20.49    4.43   0
   7  -3  -7   22.31    6.22   0
  -6   3   7   14.50    5.35   0
   6   3  -7   20.31    4.41   0
  -6  -3   7   17.89    5.38   0
  -6  -3   7   14.01    4.95   0
   6  -3  -7   24.74    7.69   0
   5  -3  -7   -1.69    5.96   0
  -5  -3   7    6.03    4.02   0
   5   3  -7    5.05    5.82   0
   5  -3  -7   -1.18    3.37   0
  -5  -3   7    5.41    4.88   0
  -5   3   7    1.41    5.26   0
  -4  -3   7   -1.17    6.12   0
   4  -3  -7    5.94    5.11   0
   4  -3  -7    3.13    6.43   0
  -4   3   7    0.41    5.56   0
  -4  -3   7   -0.70    3.63   0
   4   3  -7    8.50    6.27   0
  -3  -3   7   89.16    6.16   0
   3  -3  -7   81.47    6.76   0
   3   3  -7   77.94    4.79   0
  -3   3   7   72.95    5.75   0
  -3  -3   7   73.38    5.17   0
   3  -3  -7   71.00    4.00   0
  -2  -3   7   95.50    6.46   0
   2  -3  -7   91.72    6.33   0
  -2  -3   7   86.86    5.54   0
   2   3  -7   94.30    6.37   0
  -2   3   7   84.67    5.78   0
  -1  -3   7    8.38    4.91   0
   1   3  -7    8.88    5.74   0
  -1   3   7    5.33    5.41   0
   1  -3  -7   17.04    5.93   0
  -1  -3   7    2.02    5.73   0
   0  -3  -7  167.16    6.48   0
   0   3  -7  168.33    6.73   0
   0   3   7  170.69    6.28   0
   0  -3   7  172.74    6.97   0
   0  -3   7  170.05    7.82   0
  -1   3  -7  118.26    5.14   0
  -1  -3  -7  121.60    5.94   0
   1  -3   7  107.32    4.84   0
   2  -3   7   12.76    5.49   0
  -2  -3  -7   13.26    5.13   0
  -2   3  -7   11.51    5.26   0
   3  -3   7   11.42    5.41   0
  -3  -3  -7   10.78    3.73   0
  -3   3  -7   10.22    5.20   0
  -4  -3  -7    7.23    5.08   0
  -4   3  -7   10.90    5.08   0
  -5  -3  -7  101.61    5.33   0
  -5   3  -7   93.42    5.41   0
  -6  -3  -7   32.21    4.11   0
  -6  -3  -7   28.61    3.83   0
  -6   3  -7   32.49    5.15   0
  -7  -3  -7    1.27    5.55   0
  -7   3  -7   -1.50    5.49   0
  -7  -3  -7    2.37    5.10   0
  -7  -3  -7   -0.03    3.43   0
  -7   3  -7    9.35    4.92   0
  -8  -3  -7    6.63    5.64   0
  -8  -3  -7    3.63    4.28   0
  -8  -3  -7    8.86    5.51   0
  -8   3  -7   11.52    5.36   0
  -8   3  -7   10.17    5.99   0
  -9  -3  -7   10.77    6.23   0
  -9   3  -7    9.97    6.25   0
  -9  -3  -7    7.77    6.92   0
  -9  -3  -7   19.82    5.71   0
  -9   3  -7    6.94    5.55   0
   9  -4  -7   10.19    7.69   0
  -9  -4   7   29.11    6.59   0
   9   4  -7   12.03    7.12   0
  -9   4   7   11.28    7.29   0
  -8  -4   7  984.73    8.05   0
   8   4  -7  968.03   10.50   0
   8  -4  -7 1037.34   12.20   0
  -8  -4   7  925.17    9.05   0
  -8   4   7 1013.24   11.99   0
   7   4  -7   14.86    6.27   0
  -7  -4   7   11.02    5.24   0
  -7  -4   7    6.45    5.76   0
  -7   4   7    9.48    7.15   0
   7  -4  -7   14.36    6.26   0
  -6  -4   7   55.68    4.47   0
   6  -4  -7   47.87    3.68   0
   6  -4  -7   54.19    6.42   0
  -6  -4   7   48.73    5.10   0
   6   4  -7   50.95    4.56   0
  -6   4   7   44.20    5.66   0
   5  -4  -7   18.32    5.04   0
  -5  -4   7   24.73    5.69   0
   5   4  -7   18.50    4.25   0
  -5  -4   7   15.07    3.66   0
  -5   4   7   15.67    6.89   0
   5  -4  -7   10.23    6.28   0
   4   4  -7 3299.72   15.25   0
   4  -4  -7 3233.03   13.03   0
  -4  -4   7 3324.32   13.49   0
  -4   4   7 3248.74   16.62   0
   4  -4  -7 3243.70   18.64   0
  -4  -4   7 3312.74   14.81   0
   3  -4  -7  125.98    6.99   0
  -3  -4   7  137.85    6.44   0
  -3   4   7  123.80    6.04   0
  -3  -4   7  123.69    5.69   0
   3   4  -7  140.98    6.76   0
   2  -4  -7  598.49    9.17   0
  -2  -4   7  604.40    7.48   0
  -2  -4   7  603.97    7.92   0
  -2   4   7  601.45    8.23   0
   2   4  -7  597.81    8.60   0
  -1  -4   7   92.17    6.25   0
   1   4  -7   95.08    6.25   0
  -1   4   7   89.32    5.74   0
  -1  -4   7   94.59    5.53   0
   1  -4  -7   93.24    6.18   0
   0   4  -7 3844.63   16.93   0
   0  -4   7 3850.51   21.04   0
   0   4   7 3905.20   15.94   0
   0  -4  -7 3824.59   16.32   0
   0  -4   7 3838.67   16.53   0
  -1   4  -7  400.96    7.42   0
   1  -4   7  410.44    7.92   0
  -1  -4  -7  397.59    5.98   0
   1  -4   7  423.55   11.40   0
   2  -4   7  565.75    8.19   0
  -2  -4  -7  584.93    7.44   0
  -2   4  -7  555.37    6.94   0
   3  -4   7   17.80    5.28   0
  -3  -4  -7    8.01    5.11   0
  -3   4  -7   12.61    5.23   0
  -4  -4  -7 3458.19   13.24   0
  -4   4  -7 3284.42   14.90   0
  -5  -4  -7   96.45    5.37   0
  -5  -4  -7   94.95    5.32   0
  -5   4  -7   92.91    5.25   0
  -6  -4  -7  138.19    5.94   0
  -6   4  -7  133.55    5.44   0
  -6  -4  -7  144.60    4.40   0
  -7  -4  -7   12.63    5.22   0
  -7   4  -7    5.20    5.49   0
  -7   4  -7    5.99    4.96   0
  -7  -4  -7   -3.87    5.18   0
  -8  -4  -7 1022.08    9.18   0
  -8  -4  -7 1126.54   10.87   0
  -8  -4  -7  993.60    8.80   0
  -8   4  -7  906.88   10.97   0
  -8   4  -7 1112.51   11.28   0
  -9  -4  -7   18.46    6.31   0
  -9   4  -7   19.54    8.24   0
  -9  -4  -7   26.01    5.94   0
  -9  -4  -7   31.26    5.74   0
  -9   4  -7   17.03    5.76   0
  -9  -5   7   51.00    6.02   0
  -9  -5   7   45.74    5.13   0
   9   5  -7   39.15    5.64   0
   9  -5  -7   57.05    8.19   0
  -9   5   7   50.30    8.10   0
   8  -5  -7  927.93   11.62   0
  -8  -5   7  922.82    8.29   0
   8   5  -7  774.01    9.97   0
  -8  -5   7  837.18    8.42   0
  -8   5   7  908.38   11.28   0
   7  -5  -7    2.52    5.95   0
  -7  -5   7   -0.32    5.10   0
   7  -5  -7    4.82    5.12   0
  -7  -5   7    7.51    5.94   0
  -7   5   7   -0.20    5.52   0
   7   5  -7    4.72    6.06   0
  -6  -5   7    9.33    4.97   0
   6  -5  -7    7.90    3.53   0
   6  -5  -7   10.43    6.11   0
  -6  -5   7    6.12    5.90   0
   6   5  -7    7.33    5.78   0
  -6   5   7    8.24    6.73   0
   5  -5  -7  210.60    4.65   0
  -5  -5   7  227.67    6.74   0
   5   5  -7  219.22    6.87   0
  -5  -5   7  223.01    5.92   0
  -5   5   7  211.49    6.93   0
   5  -5  -7  231.92    8.30   0
   4   5  -7 3125.51   13.68   0
   4  -5  -7 3093.39   12.59   0
  -4  -5   7 3076.63   13.33   0
   4  -5  -7 2930.08   19.19   0
  -4  -5   7 3155.72   13.13   0
  -4   5   7 3057.84   17.05   0
   3  -5  -7   -0.92    6.20   0
  -3  -5   7    5.93    6.07   0
  -3  -5   7    3.58    3.64   0
  -3   5   7    3.69    5.04   0
   3   5  -7    2.55    6.06   0
   2  -5  -7   15.04    5.98   0
   2   5  -7   16.35    5.85   0
  -2  -5   7   14.17    5.99   0
  -2   5   7   10.26    5.25   0
  -1  -5   7  223.33    7.17   0
  -1   5   7  211.60    6.15   0
   1   5  -7  218.31    6.91   0
   1  -5  -7  203.01    6.60   0
   0   5  -7 5652.76   19.42   0
   0  -5  -7 5605.09   19.00   0
   0  -5   7 5840.80   20.51   0
  -1   5  -7    5.99    5.51   0
  -1  -5  -7    4.43    3.69   0
   1  -5   7   10.49    4.31   0
  -2   5  -7   12.06    5.38   0
  -2  -5  -7   17.61    5.12   0
   2  -5   7   16.26    5.58   0
   3  -5   7  135.32    6.16   0
  -3   5  -7  127.59    5.96   0
  -3  -5  -7  133.90    6.10   0
  -4  -5  -7 3077.90   12.47   0
  -4   5  -7 2847.68   13.87   0
  -5  -5  -7    1.97    3.54   0
  -5  -5  -7    6.10    3.86   0
  -5   5  -7    3.05    4.79   0
  -6  -5  -7   30.65    5.36   0
  -6   5  -7   27.03    5.12   0
  -7  -5  -7   13.91    4.08   0
  -7   5  -7   17.48    5.19   0
  -7   5  -7   12.45    5.65   0
  -8  -5  -7  870.91    8.29   0
  -8  -5  -7  912.80    8.95   0
  -8   5  -7  812.56   10.46   0
  -8   5  -7  800.65   12.22   0
  -9   5  -7    8.71    7.93   0
  -9  -5  -7    0.58    5.73   0
  -9  -5  -7    1.91    5.84   0
  -9   5  -7    1.71    5.53   0
  -9  -5  -7   -4.23    5.98   0
  -9  -6   7   10.24    5.73   0
  -9  -6   7   12.03    6.48   0
  -9   6   7   17.43    8.41   0
   9   6  -7   16.37    6.85   0
   8   6  -7    2.76    6.24   0
  -8  -6   7   -0.71    4.42   0
  -8   6   7    2.24    6.99   0
   8  -6  -7   -1.25    7.12   0
  -8  -6   7    5.80    3.91   0
   7   6  -7   15.92    6.20   0
  -7   6   7   14.08    6.58   0
   7  -6  -7   12.68    5.90   0
  -7  -6   7    3.84    5.19   0
   7  -6  -7   17.59    5.27   0
  -7  -6   7   14.94    5.91   0
   6  -6  -7   11.93    3.69   0
  -6  -6   7   11.71    5.01   0
   6  -6  -7    8.74    7.46   0
  -6  -6   7   11.52    5.72   0
   6   6  -7   17.70    5.78   0
  -6   6   7   15.85    5.46   0
   5  -6  -7   84.40    4.07   0
  -5  -6   7   93.76    6.26   0
   5   6  -7   80.44    6.18   0
  -5   6   7   83.29    5.96   0
  -5  -6   7   87.47    5.34   0
   5  -6  -7   80.01    7.14   0
   4   6  -7   -4.06    4.14   0
  -4  -6   7    4.83    3.55   0
  -4  -6   7    5.62    5.74   0
   4  -6  -7    1.41    6.41   0
  -4   6   7    3.48    5.02   0
   3  -6  -7   33.29    7.63   0
  -3  -6   7   25.66    4.26   0
  -3   6   7   25.69    5.14   0
   3   6  -7   27.47    5.91   0
  -2  -6   7   28.48    6.46   0
  -2   6   7   27.39    5.09   0
   2   6  -7   32.32    6.01   0
   2  -6  -7   25.00    5.98   0
  -1  -6   7  220.81    7.01   0
   1   6  -7  218.47    6.83   0
   1  -6  -7  210.11    6.77   0
   0  -6  -7    4.67    3.61   0
   0   6  -7    3.82    3.81   0
   0  -6   7    8.78    5.95   0
   1  -6   7   56.86    4.52   0
  -1   6  -7   57.55    4.26   0
  -1  -6  -7   60.00    5.20   0
  -2   6  -7   67.61    5.74   0
  -2  -6  -7   75.81    5.56   0
   2  -6   7   72.83    6.24   0
  -3  -6  -7   92.99    5.53   0
  -3   6  -7  100.57    6.01   0
   3  -6   7   93.33    6.23   0
  -4  -6  -7   -0.32    3.67   0
  -4  -6  -7    4.40    3.56   0
  -4   6  -7   -3.19    5.07   0
  -5   6  -7   51.58    5.45   0
  -5  -6  -7   50.24    5.40   0
  -6  -6  -7   25.03    5.14   0
  -6   6  -7   26.08    5.23   0
  -7   6  -7   68.20    6.47   0
  -7  -6  -7   71.54    5.62   0
  -7   6  -7   63.26    5.82   0
  -8  -6  -7   10.90    5.93   0
  -8   6  -7    0.04    6.19   0
  -8   6  -7    2.27    6.93   0
   8  -7  -7  547.23    7.74   0
  -8  -7   7  573.53    8.75   0
   8   7  -7  608.42    8.78   0
  -8   7   7  594.96   13.20   0
  -8  -7   7  513.68    6.82   0
   8  -7  -7  581.20   13.39   0
   7   7  -7    5.44    6.16   0
  -7  -7   7    5.13    5.27   0
   7  -7  -7   14.07    5.24   0
  -7  -7   7    7.61    5.68   0
  -7   7   7    3.80    6.57   0
   7  -7  -7    6.78    6.90   0
  -6  -7   7   53.17    4.29   0
  -6   7   7   52.17    6.51   0
   6  -7  -7   53.93    7.50   0
   6   7  -7   47.78    6.00   0
  -6  -7   7   51.25    4.06   0
   6  -7  -7   45.67    5.24   0
   5  -7  -7    6.36    7.50   0
   5  -7  -7    4.86    3.64   0
  -5  -7   7    5.51    5.17   0
  -5  -7   7    3.82    5.81   0
   5   7  -7    4.95    4.28   0
  -5   7   7    7.24    5.29   0
   4   7  -7 2710.95   13.44   0
  -4  -7   7 2809.89   13.42   0
   4  -7  -7 2496.26   18.64   0
  -4   7   7 2672.68   16.80   0
   3   7  -7   50.59    4.34   0
   3  -7  -7   40.60    6.35   0
  -3   7   7   39.85    6.05   0
  -3  -7   7   47.00    6.00   0
  -2  -7   7   65.77    6.29   0
   2   7  -7   60.29    6.05   0
   2  -7  -7   63.08    7.50   0
  -1  -7   7    5.03    6.22   0
   1  -7  -7    0.35    5.43   0
   1   7  -7   -4.07    5.90   0
   0   7  -7 4728.59   17.90   0
   0  -7  -7 4707.77   17.66   0
   0  -7   7 4710.11   18.15   0
  -1  -7  -7   72.70    5.67   0
   1  -7   7   81.75    6.18   0
  -1   7  -7   69.47    5.72   0
  -2  -7  -7   35.83    5.44   0
   2  -7   7   35.21    5.76   0
  -2   7  -7   38.16    5.40   0
  -3   7  -7   11.28    5.45   0
  -3  -7  -7   18.53    5.17   0
   3  -7   7   17.10    5.78   0
  -4   7  -7 3123.46   15.84   0
  -4  -7  -7 3133.97   12.64   0
  -5  -7  -7   28.41    5.13   0
  -5   7  -7   20.78    5.48   0
  -6  -7  -7   59.43    5.59   0
  -6   7  -7   59.95    6.19   0
  -7  -7  -7    7.87    3.98   0
  -7   7  -7    6.45    7.29   0
  -7   7  -7    2.44    5.46   0
  -8  -7  -7  887.40    8.73   0
  -8   7  -7  687.46   12.71   0
  -8   7  -7  806.90   10.57   0
  -8  -8   7  498.69    6.83   0
   8  -8  -7  546.49    8.16   0
  -8  -8   7  529.37    7.36   0
  -8   8   7  557.93   18.78   0
   8   8  -7  571.60    8.85   0
   7   8  -7   14.75    6.05   0
   7  -8  -7   12.47    3.94   0
  -7  -8   7   16.23    5.64   0
  -7  -8   7   10.59    5.75   0
  -7   8   7   15.04    8.33   0
   7  -8  -7   16.93    8.08   0
   6  -8  -7   11.76    3.82   0
  -6  -8   7   11.02    5.73   0
  -6   8   7   11.22    6.11   0
  -6  -8   7   21.89    5.28   0
   6   8  -7   17.53    4.26   0
   6  -8  -7   11.15    7.96   0
   5  -8  -7   88.44    9.44   0
  -5  -8   7   78.52    5.96   0
  -5   8   7   82.16    6.83   0
   5   8  -7   76.63    5.98   0
   4   8  -7 2144.54   11.80   0
  -4  -8   7 2071.68   10.85   0
   4  -8  -7 1866.88   17.87   0
   3  -8  -7   54.03    8.16   0
   3   8  -7   53.19    5.82   0
  -3  -8   7   58.41    4.51   0
  -2  -8   7    5.55    5.85   0
   2  -8  -7    2.22    5.71   0
   2   8  -7    4.45    3.82   0
  -1  -8   7   46.81    6.42   0
   1  -8  -7   48.47    5.73   0
   1   8  -7   42.05    5.92   0
   0  -8   7 3818.13   16.69   0
   0   8  -7 3789.66   15.78   0
   0  -8  -7 3761.32   16.06   0
  -1  -8  -7   75.37    5.55   0
  -1   8  -7   71.31    5.74   0
   1  -8   7   75.13    6.29   0
  -2   8  -7    6.83    5.44   0
  -2  -8  -7    9.32    5.42   0
   2  -8   7   11.37    5.76   0
  -3  -8  -7   64.46    5.04   0
   3  -8   7   60.00    5.88   0
  -3   8  -7   68.27    5.60   0
  -4   8  -7 2165.41   14.09   0
   4  -8   7 2336.41   22.84   0
   4  -8   7 2147.44   14.28   0
  -4  -8  -7 2217.78   11.02   0
  -5   8  -7   10.39    6.67   0
  -5  -8  -7   13.51    5.20   0
  -6   8  -7   -1.70    6.97   0
  -6  -8  -7    8.08    5.35   0
  -7   8  -7   23.28    6.39   0
  -7   8  -7   15.68    7.20   0
  -7  -8  -7   20.63    5.43   0
  -8  -8  -7  598.44    7.72   0
  -8   8  -7  692.91   11.61   0
  -8   8  -7  625.92   12.22   0
  -8  -9   7    6.11    4.03   0
   8   9  -7    3.06    6.30   0
  -8  -9   7    5.33    6.18   0
   8  -9  -7    5.31    5.77   0
  -7  -9   7   59.94    4.47   0
   7   9  -7   63.15    6.28   0
   7  -9  -7   49.71    4.27   0
  -7  -9   7   51.23    5.79   0
   6  -9  -7   61.55    4.21   0
  -6  -9   7   50.02    4.38   0
   6  -9  -7   62.32    9.78   0
   6   9  -7   73.20    6.08   0
   5  -9  -7   51.19    8.11   0
  -5  -9   7   37.08    4.20   0
   5   9  -7   50.16    5.92   0
  -4  -9   7    9.08    5.83   0
   4   9  -7   12.98    5.72   0
   4  -9  -7    9.97    7.38   0
   3  -9  -7  200.15    9.26   0
   3   9  -7  250.78    6.58   0
  -3  -9   7  228.64    6.61   0
   2   9  -7   17.83    4.01   0
  -2  -9   7   21.23    6.01   0
   2  -9  -7   11.16    6.78   0
  -1  -9   7  146.62    6.91   0
   1  -9  -7  134.41    6.23   0
   1   9  -7  126.28    6.24   0
   0  -9   7  103.10    6.17   0
   0  -9  -7   93.01    5.64   0
   0   9  -7  104.24    4.30   0
  -1  -9  -7  302.78    6.45   0
  -1   9  -7  321.56    7.14   0
   1  -9   7  308.58    7.70   0
  -2  -9  -7   56.21    3.91   0
  -2   9  -7   53.24    5.77   0
  -2  -9  -7   56.26    5.15   0
   2  -9   7   56.06    6.28   0
  -3  -9  -7   87.28    4.14   0
  -3   9  -7   89.98    6.10   0
   3  -9   7   81.89    7.22   0
  -4  -9  -7    6.12    3.67   0
   4  -9   7    7.77    7.06   0
  -4   9  -7    9.24    6.94   0
  -5   9  -7  216.57    8.40   0
  -5  -9  -7  207.74    4.66   0
  -6   9  -7   68.08    7.53   0
  -6  -9  -7   72.27    4.11   0
  -7   9  -7   57.06    7.56   0
  -7  -9  -7   56.19    5.82   0
  -7   9  -7   53.47    7.90   0
  -8   9  -7   -1.07    9.19   0
  -8   9  -7    0.44    7.30   0
  -8  -9  -7    8.64    5.88   0
   8 -10  -7  375.62    6.84   0
  -8 -10   7  447.81    7.99   0
  -8 -10   7  514.64    8.22   0
   8  10  -7  362.44    8.61   0
   7 -10  -7    5.28    3.75   0
  -7 -10   7    7.55    5.49   0
  -7 -10   7    8.58    4.26   0
   7  10  -7    7.66    6.13   0
   6 -10  -7   10.07    3.74   0
  -6 -10   7    5.16    4.14   0
   6  10  -7    4.47    4.19   0
   5 -10  -7    3.34    9.23   0
  -5 -10   7    9.95    5.93   0
   5  10  -7    8.91    5.78   0
   4  10  -7 1440.78   10.12   0
  -4 -10   7 1486.72   10.19   0
   4 -10  -7 1280.63   17.54   0
   3 -10  -7   44.88    8.18   0
   3  10  -7   54.29    4.35   0
  -3 -10   7   52.59    4.49   0
   2  10  -7  237.78    6.46   0
  -2 -10   7  244.48    5.43   0
   2 -10  -7  222.87    8.45   0
   1  10  -7   22.01    5.32   0
  -1 -10   7   18.25    5.89   0
   1 -10  -7   22.86    5.36   0
   0 -10   7 1599.13   11.70   0
   0 -10  -7 1515.26   11.01   0
   0  10  -7 1532.70   11.01   0
  -1 -10  -7  109.57    5.38   0
  -1 -10  -7  103.79    5.61   0
  -1  10  -7  103.43    6.23   0
   1 -10   7  102.68    6.84   0
   2 -10   7  186.87    7.28   0
  -2 -10  -7  198.00    5.94   0
  -2 -10  -7  199.46    5.60   0
  -2  10  -7  203.22    6.60   0
  -3  10  -7    5.63    5.46   0
  -3 -10  -7    0.00    3.51   0
   3 -10   7    5.67    5.85   0
  -4 -10  -7 1543.99    9.60   0
   4 -10   7 1413.41   12.32   0
  -4  10  -7 1552.44   12.92   0
   5 -10   7   24.75    7.01   0
  -5  10  -7   27.80    7.58   0
  -5 -10  -7   22.23    5.31   0
  -6  10  -7   28.30    7.46   0
  -6 -10  -7   28.76    4.01   0
  -7 -10  -7    4.41    4.07   0
  -7  10  -7    4.90    7.23   0
  -7  10  -7    6.00    7.54   0
  -8  10  -7  478.61   13.34   0
  -8 -10  -7  366.59    8.12   0
  -8  10  -7  420.29   13.61   0
   7  11  -7    7.03    4.45   0
   7 -11  -7    9.47    5.80   0
  -7 -11   7    3.61    4.19   0
   6  11  -7    3.36    5.92   0
  -6 -11   7    8.62    4.12   0
  -5 -11   7  110.82    6.18   0
   5  11  -7  117.91    6.20   0
   4 -11  -7 1687.15   21.11   0
  -4 -11   7 1769.19   10.83   0
   4  11  -7 1727.66   10.21   0
   4 -11  -7 1850.17   18.50   0
   3 -11  -7   26.14    7.60   0
  -3 -11   7   49.44    4.35   0
   3  11  -7   37.08    5.61   0
   2  11  -7  164.84    6.00   0
  -2 -11   7  187.94    6.71   0
   2 -11  -7  154.09    6.98   0
   1  11  -7   77.23    4.24   0
  -1 -11   7   83.27    4.58   0
   1 -11  -7   79.78    5.82   0
   1 -11  -7   83.81    5.31   0
   0  11  -7 3471.05   15.43   0
   0 -11   7 3532.99   15.53   0
   0 -11  -7 3425.51   14.72   0
   0 -11  -7 3415.71   15.15   0
  -1 -11  -7   46.01    5.26   0
  -1 -11  -7   41.34    5.63   0
  -1  11  -7   46.51    5.72   0
   1 -11   7   54.39    6.40   0
  -2 -11  -7   72.54    5.48   0
  -2 -11  -7   68.94    3.79   0
  -2  11  -7   65.12    5.60   0
   2 -11   7   68.32    6.21   0
  -3 -11  -7  125.77    5.45   0
   3 -11   7  111.55    7.61   0
  -3  11  -7  135.43    6.44   0
   4 -11   7 1225.01   12.21   0
  -4  11  -7 1426.68   13.96   0
  -4 -11  -7 1480.57    9.43   0
   5 -11   7    3.65    7.01   0
  -5 -11  -7   12.96    5.24   0
  -5  11  -7    0.53    5.66   0
  -6 -11  -7    2.40    3.89   0
  -6  11  -7    2.24    8.26   0
  -7 -11  -7   55.47    5.85   0
  -7  11  -7   54.63    9.29   0
  -7  11  -7   53.87    9.68   0
   7 -12  -7   17.15    4.37   0
   7  12  -7   15.93    6.52   0
  -7 -12   7   23.12    6.42   0
   6  12  -7   75.29    6.41   0
  -6 -12   7   72.94    6.39   0
  -5 -12   7  146.76    4.96   0
   5  12  -7  160.20    6.47   0
  -4 -12   7    5.01    6.04   0
   4 -12  -7    1.48   10.19   0
   4 -12  -7    0.05    8.24   0
   4  12  -7    5.17    5.80   0
   3 -12  -7   41.38    7.71   0
   3  12  -7   53.96    5.81   0
   3 -12  -7   56.94    6.62   0
  -3 -12   7   54.63    4.28   0
   2  12  -7   39.53    5.73   0
   2 -12  -7   33.78    7.40   0
  -2 -12   7   44.36    6.00   0
   2 -12  -7   46.86    5.34   0
  -1 -12   7  487.21    7.95   0
   1  12  -7  481.56    7.41   0
   1 -12  -7  444.49    7.72   0
   1 -12  -7  455.97    7.15   0
   0 -12   7   41.82    6.16   0
   0  12  -7   41.49    5.47   0
   0 -12  -7   34.70    4.89   0
   0 -12  -7   38.49    5.56   0
  -1  12  -7   82.60    5.60   0
  -1 -12  -7   75.27    4.14   0
  -1 -12  -7   75.97    5.23   0
   1 -12   7   72.49    6.24   0
  -2 -12  -7  126.09    5.45   0
  -2 -12  -7  148.68    5.66   0
   2 -12   7  125.11    6.71   0
  -2  12  -7  129.36    6.23   0
   3 -12   7  177.97    8.17   0
  -3 -12  -7  254.35    6.09   0
  -3  12  -7  253.68    7.20   0
   4 -12   7    3.87    7.32   0
  -4 -12  -7   11.27    3.63   0
  -4  12  -7    9.28    5.74   0
   5 -12   7  141.74    8.60   0
  -5 -12  -7  123.53    4.48   0
  -5  12  -7  142.10    7.96   0
  -6 -12  -7  116.07    4.65   0
   6 -12   7  129.94    8.56   0
  -6  12  -7  122.22    8.86   0
  -7  12  -7   57.45   12.45   0
  -7  12  -7   61.05   12.06   0
  -7 -12  -7   73.95    6.24   0
   6  13  -7    7.03    4.29   0
  -6 -13   7   18.99    5.99   0
   5  13  -7   -1.47    4.32   0
  -5 -13   7    5.93    6.12   0
  -4 -13   7  718.79    8.27   0
   4 -13  -7  766.80   21.74   0
   4 -13  -7  749.89   19.45   0
   4  13  -7  712.81    8.14   0
   3 -13  -7   16.08    7.36   0
   3 -13  -7   24.78    6.46   0
   3  13  -7   21.96    5.57   0
  -3 -13   7   25.26    5.44   0
  -2 -13   7  113.87    6.50   0
   2  13  -7  111.50    6.16   0
   2 -13  -7  103.49    7.79   0
   2 -13  -7  111.45    7.02   0
   1 -13  -7   -0.35    4.89   0
  -1 -13   7   10.44    5.99   0
   1 -13  -7    1.61    5.28   0
   1  13  -7    6.41    3.79   0
   0 -13   7 1038.53    9.97   0
   0 -13  -7 1016.54    9.53   0
   0  13  -7  935.80    9.31   0
   0 -13  -7  980.57    9.07   0
  -1  13  -7   36.98    5.80   0
  -1 -13  -7   40.60    5.59   0
  -1 -13  -7   41.57    5.24   0
   1 -13   7   39.23    6.64   0
  -2  13  -7   64.85    5.97   0
  -2 -13  -7   68.62    5.80   0
  -2 -13  -7   58.41    4.14   0
   2 -13   7   56.82    6.47   0
  -3  13  -7   10.87    5.81   0
  -3 -13  -7   11.46    5.28   0
   3 -13   7    3.68    6.10   0
  -4  13  -7  904.03   12.48   0
  -4 -13  -7  948.94    8.23   0
   4 -13   7  661.28   10.26   0
  -5  13  -7    5.09    8.06   0
  -5 -13  -7    3.26    5.39   0
  -6  13  -7   13.19    9.47   0
   6 -13   7   12.97    7.64   0
  -6  13  -7   15.74    9.85   0
  -6 -13  -7   13.85    5.55   0
  -6 -14   7    1.93    4.31   0
   6  14  -7    2.60    6.11   0
   5  14  -7   93.45    5.01   0
  -5 -14   7  130.26    6.46   0
  -4 -14   7  697.78    8.25   0
   4  14  -7  678.08    8.35   0
   3 -14  -7   11.49    7.56   0
  -3 -14   7   19.92    5.75   0
   3  14  -7   10.49    5.75   0
   3 -14  -7   19.55    6.70   0
   2 -14  -7   30.37    7.22   0
  -2 -14   7   31.16    6.04   0
   2  14  -7   33.07    5.59   0
   2 -14  -7   35.12    5.52   0
  -1 -14   7  170.73    5.35   0
   1  14  -7  165.17    6.27   0
   1 -14  -7  146.91    7.10   0
   1 -14  -7  144.54    6.44   0
   0 -14   7 1250.37   10.78   0
   0 -14  -7 1163.38   10.09   0
   0  14  -7 1155.04   10.14   0
   0 -14  -7 1171.91    9.75   0
  -1  14  -7   48.85    5.45   0
  -1 -14  -7   54.29    5.60   0
  -1 -14  -7   31.78    5.14   0
   1 -14   7   53.85    6.25   0
  -2  14  -7   29.22    5.82   0
  -2 -14  -7   26.87    5.05   0
   2 -14   7   28.59    6.32   0
  -2 -14  -7   26.29    5.28   0
  -3  14  -7  101.55    7.77   0
  -3 -14  -7  104.37    5.81   0
   3 -14   7   74.13    8.06   0
  -4 -14  -7  687.36    7.80   0
  -4  14  -7  720.37   12.06   0
   4 -14   7  504.86    9.85   0
  -5 -14  -7   16.67    5.27   0
  -5  14  -7   19.50    7.45   0
   6 -14   7   13.29    8.11   0
  -6 -14  -7    7.23    5.83   0
   5  15  -7   36.46    4.63   0
  -5 -15   7   46.63    6.16   0
   4  15  -7    1.21    4.15   0
  -4 -15   7   -0.10    4.20   0
   3 -15  -7   80.13    8.74   0
  -3 -15   7  125.64    6.55   0
   3 -15  -7  130.95    9.27   0
   3  15  -7  112.39    4.80   0
  -2 -15   7   96.29    6.65   0
   2 -15  -7   92.89    7.87   0
   2  15  -7   84.96    6.10   0
   2 -15  -7   98.86    6.28   0
   1 -15  -7  121.00    6.32   0
  -1 -15   7  145.00    6.82   0
   1  15  -7  128.94    6.40   0
   1 -15  -7  113.85    7.91   0
   0 -15   7   13.12    6.01   0
   0 -15  -7    2.49    5.18   0
   0 -15  -7   11.45    5.46   0
   0  15  -7    3.72    5.53   0
  -1 -15  -7  128.04    5.97   0
  -1  15  -7  114.56    6.29   0
  -1 -15  -7  119.02    5.81   0
   1 -15   7  119.34    6.89   0
  -2 -15  -7  115.80    5.64   0
  -2 -15  -7  118.56    4.59   0
  -2  15  -7  123.09    6.49   0
   2 -15   7  121.04    7.03   0
  -3 -15  -7  137.44    4.70   0
  -3  15  -7  130.57    8.21   0
   3 -15   7   87.75    8.35   0
   4 -15   7    2.64    7.38   0
  -4  15  -7    3.26    7.10   0
  -4 -15  -7    2.53    3.87   0
  -5 -15  -7   48.47    4.25   0
  -5  15  -7   51.19    9.37   0
  -5 -16   7    3.46    6.20   0
   5  16  -7    0.92    4.19   0
   4  16  -7  265.32    7.52   0
  -4 -16   7  333.70    7.48   0
   3 -16  -7    8.68    9.40   0
   3  16  -7   13.65    5.31   0
   3 -16  -7   18.31    8.60   0
  -3 -16   7   10.33    3.93   0
   2 -16  -7   21.96    7.68   0
   2 -16  -7   22.34    5.83   0
  -2 -16   7   18.33    6.09   0
   2  16  -7   14.19    4.14   0
  -1 -16   7    8.65    4.29   0
   1 -16  -7    4.28    5.62   0
   1  16  -7   -1.84    3.91   0
   1 -16  -7    3.56    6.51   0
   0 -16   7  668.87    9.22   0
   0 -16  -7  651.63    8.66   0
   0  16  -7  547.65    8.56   0
   0 -16  -7  601.56    8.52   0
  -1 -16  -7   40.18    5.77   0
  -1  16  -7   34.19    5.87   0
   1 -16   7   37.40    6.62   0
  -1 -16  -7   36.59    5.51   0
  -2 -16  -7   35.54    5.52   0
  -2  16  -7   18.33    6.12   0
   2 -16   7   22.09    6.73   0
  -2 -16  -7   25.53    3.93   0
   3 -16   7    6.46    7.74   0
  -3  16  -7    4.53    7.16   0
  -3 -16  -7    4.59    3.70   0
   4 -16   7  242.87   10.60   0
  -4  16  -7  316.52   10.72   0
  -4 -16  -7  391.03    6.96   0
  -5  16  -7   16.60   12.03   0
  -5 -16  -7   15.50    5.91   0
   4  17  -7  329.53    7.36   0
  -4 -17   7  384.28    7.28   0
   3 -17  -7   20.46   10.94   0
   3  17  -7   23.74    4.45   0
  -3 -17   7   11.10    6.21   0
   3 -17  -7   21.88    9.01   0
   2  17  -7   21.81    4.31   0
  -2 -17   7   39.06    6.48   0
   2 -17  -7   41.07    7.43   0
   2 -17  -7   25.14    7.90   0
   1  17  -7   92.71    6.26   0
  -1 -17   7   97.22    6.72   0
   1 -17  -7  108.63    7.46   0
   1 -17  -7  101.15    7.74   0
   0 -17   7  429.93    8.75   0
   0 -17  -7  434.34    8.41   0
   0 -17  -7  411.69    7.94   0
   0  17  -7  359.10    8.03   0
  -1 -17  -7   39.53    5.80   0
  -1 -17  -7   30.97    5.81   0
  -1  17  -7   34.91    5.89   0
   1 -17   7   34.10    7.07   0
  -2 -17  -7   39.76    5.81   0
  -2 -17  -7   38.87    5.60   0
   2 -17   7   35.92    6.73   0
  -2  17  -7   28.49    6.24   0
  -3  17  -7   77.90    8.02   0
   3 -17   7   53.36    8.55   0
  -3 -17  -7   65.10    4.69   0
   4 -17   7  262.95   11.56   0
  -4  17  -7  201.45   10.38   0
  -4 -17  -7  211.80    7.36   0
   2 -18  -7   18.01    7.82   0
  -2 -18   7   21.31    6.28   0
   2  18  -7   14.66    5.94   0
   2 -18  -7   14.83    8.19   0
  -1 -18   7  102.95    6.95   0
   1  18  -7  126.37    6.40   0
   1 -18  -7   97.07    7.21   0
   1 -18  -7  125.74    6.71   0
   0 -18   7    4.02    6.69   0
   0  18  -7   -0.31    5.90   0
   0 -18  -7   -1.21    6.06   0
   0 -18  -7    5.67    6.23   0
  -1  18  -7   41.94    6.17   0
  -1 -18  -7   41.06    6.27   0
  -1 -18  -7   35.49    6.13   0
   1 -18   7   43.31    6.82   0
  -2  18  -7   29.33    6.58   0
  -2 -18  -7   24.27    4.46   0
  -2 -18  -7   35.32    5.83   0
   2 -18   7   19.92    7.37   0
  -9   0   8    6.45    6.19   0
   9   0  -8    3.21    6.90   0
   8   0  -8 1582.31   12.20   0
  -8   0   8 1415.58   12.07   0
  -7   0   8  183.82    6.49   0
   7   0  -8  183.05    7.34   0
  -6   0   8   49.76    5.71   0
   6   0  -8   33.55    6.26   0
  -5   0   8   55.16    5.86   0
   5   0  -8   55.97    4.85   0
  -4   0   8 4681.34   17.38   0
   4   0  -8 4652.60   18.47   0
   3   0  -8  309.52    5.13   0
   3   0  -8  332.98    7.77   0
  -3   0   8  329.43    7.16   0
   2   0  -8   68.93    4.92   0
   2   0  -8   65.79    3.77   0
  -2   0   8   66.69    5.86   0
   1   0  -8   67.54    4.56   0
   1   0  -8   66.50    5.03   0
  -1   0   8   67.19    6.06   0
   0   0   8 7853.34   21.86   0
   0   0  -8 7825.64   22.00   0
   1   0   8  271.60    6.67   0
  -1   0  -8  271.92    6.53   0
   2   0   8   87.27    5.71   0
  -2   0  -8   68.40    5.58   0
  -3   0  -8  246.65    5.06   0
  -4   0  -8 3934.75   14.71   0
  -5   0  -8  169.05    8.38   0
  -5   0  -8  172.29    5.50   0
  -6   0  -8   38.67    3.65   0
  -7   0  -8  100.74    6.06   0
  -7   0  -8   92.10    5.70   0
  -8   0  -8 1228.24   10.55   0
  -8   0  -8 1261.31    9.45   0
  -9   0  -8    3.20    6.30   0
  -9   0  -8    3.69    5.59   0
  -9   1   8    2.02    7.52   0
  -9  -1   8    1.63    6.26   0
   9   1  -8   11.26    6.65   0
   9  -1  -8    3.61    6.52   0
   8   1  -8  262.66    7.81   0
   8  -1  -8  241.75    7.98   0
  -8   1   8  267.10    7.39   0
  -8  -1   8  281.54    7.50   0
  -7   1   8   -2.03    5.71   0
  -7  -1   8   12.47    5.66   0
   7   1  -8    2.06    6.28   0
   7  -1  -8    5.01    6.26   0
  -6   1   8    5.50    3.95   0
  -6  -1   8    4.56    5.64   0
   6  -1  -8    4.87    6.19   0
   6   1  -8    9.66    6.12   0
  -5   1   8   15.60    5.67   0
   5   1  -8   19.53    6.07   0
  -5  -1   8   23.07    5.57   0
   5  -1  -8   21.53    6.35   0
  -4  -1   8 1097.71    8.79   0
   4  -1  -8 1065.55    7.76   0
   4  -1  -8 1106.69   10.69   0
   4   1  -8 1125.99   10.35   0
  -4   1   8 1106.07    9.79   0
  -3  -1   8   31.83    5.90   0
   3  -1  -8   25.17    4.95   0
   3  -1  -8   32.70    4.67   0
   3   1  -8   29.96    6.17   0
  -3   1   8   31.85    3.90   0
   2  -1  -8    8.75    5.63   0
   2  -1  -8    5.10    4.50   0
   2   1  -8   -0.57    6.05   0
  -2   1   8    1.19    3.68   0
  -2  -1   8    4.44    3.98   0
   1  -1  -8  198.83    5.27   0
   1   1  -8  193.20    5.24   0
   1  -1  -8  190.20    5.91   0
  -1   1   8  204.05    6.33   0
  -1  -1   8  197.05    5.47   0
   0   1  -8 1433.20   10.00   0
   0   1  -8 1420.22   12.66   0
   0   1   8 1446.02   10.49   0
   0  -1   8 1457.81   10.80   0
   0  -1  -8 1452.55   10.65   0
  -1   1  -8   47.70    6.80   0
   1   1   8   57.45    5.46   0
   1  -1   8   47.99    5.69   0
  -1  -1  -8   54.36    5.31   0
  -1   1  -8   47.61    4.08   0
   2  -1   8    4.16    5.59   0
  -2  -1  -8   -3.70    5.17   0
  -2   1  -8    2.40    5.37   0
  -3  -1  -8   32.05    3.83   0
  -3   1  -8   25.84    3.70   0
  -4  -1  -8 1087.06    8.00   0
  -4   1  -8 1118.60    8.74   0
  -5  -1  -8   18.68    4.83   0
  -5   1  -8   18.66    4.81   0
  -6  -1  -8    4.93    6.04   0
  -6   1  -8    0.67    4.81   0
  -6  -1  -8    4.95    3.44   0
  -7  -1  -8    8.17    5.65   0
  -7  -1  -8    5.68    6.51   0
  -7  -1  -8   13.82    5.05   0
  -7   1  -8    9.89    4.98   0
  -7   1  -8    9.07    5.40   0
  -8   1  -8  256.69    5.88   0
  -8  -1  -8  235.93    5.40   0
  -8   1  -8  279.11    6.34   0
  -8  -1  -8  275.72    7.22   0
  -9   1  -8    0.76    6.07   0
  -9  -1  -8    1.80    6.39   0
  -9  -1  -8   -2.34    3.88   0
  -9   1  -8    2.38    5.30   0
  -9   2   8    2.99    6.25   0
  -9  -2   8    3.62    6.21   0
   9   2  -8    0.78    6.56   0
   9  -2  -8    5.81    8.17   0
  -8   2   8  169.54    8.14   0
   8   2  -8  195.26    7.15   0
   8  -2  -8  207.53    7.52   0
  -8  -2   8  202.22    6.75   0
  -7   2   8   36.45    5.96   0
  -7  -2   8   33.33    5.94   0
   7  -2  -8   35.91    6.19   0
   7   2  -8   24.52    6.39   0
  -6   2   8   73.32    5.89   0
  -6  -2   8   77.35    6.41   0
   6  -2  -8   81.15    6.68   0
   6   2  -8   73.52    6.46   0
   5   2  -8    4.16    4.16   0
  -5  -2   8   -3.82    4.01   0
   5  -2  -8    2.28    4.80   0
   5  -2  -8    2.28    6.34   0
  -5   2   8    1.26    5.61   0
  -4  -2   8  867.24    8.05   0
   4  -2  -8  826.37    7.79   0
   4  -2  -8  832.77   10.14   0
   4   2  -8  848.27    9.62   0
  -4   2   8  822.93    9.07   0
  -3  -2   8   54.11    6.26   0
   3  -2  -8   52.38    5.30   0
   3  -2  -8   51.30    6.18   0
   3   2  -8   49.97    6.64   0
  -3   2   8   48.95    5.63   0
   2  -2  -8   85.41    4.72   0
   2  -2  -8   89.75    5.21   0
   2   2  -8   96.93    4.82   0
  -2   2   8   86.24    4.32   0
  -2  -2   8   91.84    6.25   0
   1   2  -8    5.69    5.61   0
  -1   2   8    2.59    5.22   0
  -1  -2   8   -1.32    3.94   0
   1  -2  -8    6.02    3.87   0
   0   2  -8 1347.17   10.51   0
   0   2   8 1297.47   10.04   0
   0  -2   8 1331.61   10.66   0
   0  -2  -8 1284.19   10.13   0
   1   2   8   26.81    5.43   0
   1  -2   8   31.76    5.74   0
  -1  -2  -8   27.65    5.41   0
  -1   2  -8   21.53    5.54   0
  -2  -2  -8   23.01    3.82   0
  -2   2  -8   26.81    3.96   0
   2  -2   8   24.09    4.09   0
   3  -2   8   25.68    5.40   0
  -3  -2  -8   31.70    5.21   0
  -3   2  -8   23.04    5.17   0
  -4  -2  -8 1137.10    7.95   0
  -4   2  -8 1134.31    9.10   0
  -5  -2  -8   39.44    5.06   0
  -5   2  -8   32.01    5.30   0
  -6  -2  -8  -11.53    5.17   0
  -6  -2  -8    8.58    4.99   0
  -6   2  -8    1.70    5.00   0
  -7  -2  -8   16.74    5.30   0
  -7  -2  -8   13.05    5.15   0
  -7  -2  -8   15.85    3.76   0
  -7   2  -8   12.51    5.17   0
  -7   2  -8   12.77    5.61   0
  -8   2  -8  330.21    7.73   0
  -8  -2  -8  279.23    8.83   0
  -8  -2  -8  331.21    6.85   0
  -8   2  -8  286.74    7.05   0
  -8  -2  -8  281.83    7.34   0
  -9  -2  -8   -0.91    6.63   0
  -9   2  -8   -1.30    4.52   0
  -9  -2  -8    5.79    5.52   0
  -9   2  -8   -1.80    5.59   0
   9  -3  -8    4.81    6.37   0
  -9  -3   8    5.86    6.42   0
   9   3  -8    1.99    6.78   0
  -9   3   8    4.95    6.20   0
   8   3  -8 1248.77   11.39   0
   8  -3  -8 1364.29   13.08   0
  -8  -3   8 1373.86   10.88   0
  -8   3   8 1217.01   12.84   0
  -7  -3   8   38.17    6.11   0
   7   3  -8   40.17    4.52   0
   7  -3  -8   34.54    7.92   0
  -7   3   8   33.81    5.82   0
  -6  -3   8   62.27    5.22   0
   6  -3  -8   60.94    6.69   0
   6   3  -8   52.28    4.63   0
  -6  -3   8   64.33    6.04   0
  -6   3   8   57.78    5.83   0
   5   3  -8    7.08    5.94   0
  -5  -3   8    1.07    5.62   0
  -5  -3   8   -0.02    5.03   0
   5  -3  -8    1.75    4.94   0
   5  -3  -8    1.33    5.82   0
  -5   3   8   -0.60    5.11   0
  -4  -3   8 3369.79   14.80   0
  -4  -3   8 3291.80   13.46   0
   4  -3  -8 3194.78   12.84   0
   4  -3  -8 3192.40   17.27   0
  -4   3   8 3333.89   15.75   0
   4   3  -8 3404.43   15.27   0
  -3  -3   8   42.17    6.15   0
   3  -3  -8   34.93    6.01   0
   3  -3  -8   38.49    5.20   0
   3   3  -8   36.86    6.26   0
  -3   3   8   45.56    5.71   0
  -3  -3   8   49.02    5.24   0
  -2  -3   8  235.18    6.92   0
   2  -3  -8  226.93    7.11   0
  -2  -3   8  228.45    6.17   0
   2   3  -8  234.69    7.10   0
  -2   3   8  222.26    6.40   0
  -1   3   8    2.92    5.11   0
   1   3  -8   11.79    5.79   0
  -1  -3   8    9.03    5.22   0
  -1  -3   8   -1.40    5.85   0
   1  -3  -8    6.58    5.66   0
   0   3  -8 5267.84   18.56   0
   0   3   8 5287.19   17.77   0
   0  -3  -8 5323.39   18.41   0
   0  -3   8 5516.11   19.12   0
  -1   3  -8    7.30    5.60   0
   1   3   8   -3.48    5.13   0
   1  -3   8    7.32    5.39   0
  -1  -3  -8    4.12    5.41   0
   2  -3   8  272.78    6.54   0
  -2  -3  -8  246.84    6.23   0
  -2   3  -8  236.14    4.94   0
   3  -3   8   13.41    5.24   0
  -3  -3  -8    8.36    5.09   0
  -3   3  -8    7.64    4.96   0
  -4  -3  -8 2722.96   11.98   0
  -4   3  -8 2627.56   12.74   0
  -5  -3  -8    6.08    4.99   0
  -5   3  -8    6.84    5.15   0
  -6   3  -8  100.32    5.43   0
  -6  -3  -8  111.30    5.30   0
  -6  -3  -8  102.58    5.72   0
  -7  -3  -8   44.93    5.86   0
  -7  -3  -8   33.73    6.97   0
  -7  -3  -8   31.21    3.74   0
  -7   3  -8   42.00    5.78   0
  -7   3  -8   31.63    5.22   0
  -8   3  -8  775.31   10.24   0
  -8  -3  -8  853.56   11.49   0
  -8  -3  -8  929.37    8.65   0
  -8   3  -8  833.02    9.26   0
  -8  -3  -8  865.11    9.28   0
  -9  -3  -8   -7.18    6.33   0
  -9  -3  -8    3.01    5.84   0
  -9   3  -8   -2.21    6.20   0
  -9  -3  -8   -0.82    5.72   0
  -9   3  -8    4.77    5.42   0
  -9  -4   8   18.95    4.86   0
   9  -4  -8   16.42    6.59   0
   9   4  -8   18.63    7.10   0
  -9   4   8   14.42    7.67   0
   8   4  -8  148.66    6.07   0
   8  -4  -8  191.54    7.77   0
  -8  -4   8  169.68    7.06   0
  -8   4   8  180.03    7.13   0
  -7  -4   8    4.70    5.14   0
  -7  -4   8    2.01    4.16   0
   7   4  -8    8.80    5.82   0
   7  -4  -8   11.64    7.83   0
  -7   4   8    1.98    7.13   0
   6  -4  -8    0.64    6.28   0
  -6  -4   8    4.86    3.62   0
  -6  -4   8    9.95    5.70   0
   6   4  -8    9.49    4.30   0
   6  -4  -8    3.56    4.85   0
  -6   4   8    1.58    5.62   0
   5   4  -8   67.24    4.63   0
  -5  -4   8   53.29    4.42   0
  -5  -4   8   52.69    3.84   0
   5  -4  -8   56.98    3.94   0
  -5   4   8   54.42    5.36   0
   5  -4  -8   60.99    6.72   0
   4  -4  -8  830.05   10.49   0
  -4  -4   8  906.61    9.00   0
   4  -4  -8  862.00    7.72   0
  -4  -4   8  890.65    7.26   0
  -4   4   8  881.69    9.32   0
   4   4  -8  881.15    9.23   0
  -3  -4   8    0.25    5.82   0
   3  -4  -8   -2.15    6.24   0
  -3  -4   8    6.47    4.91   0
  -3   4   8    2.51    5.27   0
   3   4  -8   -2.20    4.27   0
   2  -4  -8    9.45    5.82   0
  -2  -4   8    9.78    5.98   0
  -2  -4   8    9.40    4.90   0
   2   4  -8    7.58    4.05   0
  -2   4   8    7.87    5.04   0
   1   4  -8  129.96    6.36   0
  -1   4   8  126.07    5.57   0
   1  -4  -8  123.20    6.01   0
  -1  -4   8  127.33    5.82   0
  -1  -4   8  132.06    6.62   0
   0   4  -8 1018.18    8.73   0
   0  -4   8 1012.44   11.52   0
   0   4   8 1023.24    8.93   0
   0  -4  -8  989.30    9.37   0
   0  -4   8 1040.19    9.97   0
  -1   4  -8    4.03    5.35   0
  -1  -4  -8    6.31    5.21   0
   1  -4   8   11.90    5.82   0
  -2  -4  -8    5.65    3.78   0
   2  -4   8    0.52    5.43   0
  -2   4  -8    5.90    5.23   0
  -3  -4  -8  101.09    5.55   0
   3  -4   8  111.02    5.87   0
  -3   4  -8  107.60    5.49   0
  -4  -4  -8  914.52    7.26   0
  -4   4  -8  926.29    8.76   0
  -5   4  -8   13.27    4.97   0
  -5  -4  -8   14.71    5.03   0
  -6  -4  -8   11.38    3.70   0
  -6  -4  -8    7.78    4.98   0
  -6   4  -8   10.33    5.01   0
  -7  -4  -8   18.08    4.21   0
  -7  -4  -8   13.63    5.43   0
  -7   4  -8   18.96    5.59   0
  -7   4  -8   16.30    5.17   0
  -8   4  -8  269.77    7.74   0
  -8  -4  -8  270.15    8.85   0
  -8  -4  -8  294.07    6.65   0
  -8  -4  -8  310.55    6.91   0
  -8   4  -8  242.73    6.91   0
   8   5  -8  253.91    7.76   0
  -8  -5   8  276.83    6.44   0
  -8  -5   8  209.39    7.50   0
   8  -5  -8  289.42    8.39   0
  -8   5   8  271.24    7.87   0
  -7  -5   8   43.46    5.34   0
  -7  -5   8   52.43    6.17   0
   7  -5  -8   46.57    5.23   0
   7   5  -8   42.34    6.46   0
   7  -5  -8   48.85    6.67   0
  -7   5   8   41.82    5.91   0
  -6  -5   8   35.96    3.86   0
   6   5  -8   34.09    5.93   0
   6  -5  -8   47.21    8.37   0
   6  -5  -8   36.63    5.19   0
  -6   5   8   39.56    5.66   0
  -6  -5   8   42.81    4.36   0
  -5  -5   8   94.44    6.09   0
  -5  -5   8   83.96    5.36   0
   5   5  -8   79.62    6.38   0
   5  -5  -8   79.15    5.36   0
  -5   5   8   76.91    6.14   0
   5  -5  -8   75.41    8.33   0
   4   5  -8 1017.85    8.47   0
  -4  -5   8 1072.89    9.32   0
  -4  -5   8 1051.95    8.57   0
   4  -5  -8 1033.52    8.34   0
  -4   5   8 1041.47    9.98   0
   4  -5  -8  971.31   11.22   0
  -3  -5   8   18.58    5.91   0
   3  -5  -8   15.83    6.38   0
  -3   5   8   27.53    5.26   0
  -3  -5   8   19.35    4.85   0
   3   5  -8   35.86    5.95   0
   2  -5  -8  150.72    6.61   0
  -2  -5   8  165.74    6.66   0
  -2  -5   8  152.86    4.49   0
  -2   5   8  152.68    5.87   0
   2   5  -8  160.01    6.58   0
   1   5  -8  167.02    6.66   0
  -1   5   8  162.91    5.79   0
  -1  -5   8  162.13    6.10   0
   1  -5  -8  158.05    6.27   0
  -1  -5   8  157.34    5.16   0
   0   5  -8 1052.04    9.63   0
   0  -5   8 1057.43   12.09   0
   0  -5  -8 1023.30    8.48   0
   0  -5   8 1091.41   10.13   0
  -1   5  -8   58.42    5.48   0
   1  -5   8   62.77    7.75   0
  -1  -5  -8   64.91    5.70   0
   1  -5   8   63.04    5.83   0
  -2   5  -8  213.82    6.13   0
  -2  -5  -8  201.37    6.00   0
   2  -5   8  195.91    6.29   0
   3  -5   8   40.63    5.59   0
  -3  -5  -8   39.01    3.88   0
  -3   5  -8   32.31    5.43   0
  -4  -5  -8  792.52    6.90   0
  -4   5  -8  764.43    8.48   0
  -5  -5  -8   26.37    5.08   0
  -5  -5  -8   20.73    5.23   0
  -5   5  -8   23.72    4.82   0
  -6  -5  -8   26.30    5.20   0
  -6  -5  -8   22.37    3.84   0
  -6   5  -8   29.36    4.94   0
  -7  -5  -8   11.34    5.38   0
  -7  -5  -8    5.19    5.19   0
  -7   5  -8    7.59    6.09   0
  -7   5  -8    7.23    5.21   0
  -8   5  -8  180.60    7.84   0
  -8  -5  -8  254.62    6.63   0
  -8  -5  -8  250.21    7.05   0
  -8   5  -8  218.05    7.34   0
   8   6  -8  891.14   10.04   0
  -8  -6   8  861.01    8.77   0
  -8  -6   8  771.88    8.75   0
  -8   6   8  866.44   13.11   0
   8  -6  -8 1017.98   12.94   0
  -7  -6   8   48.67    3.98   0
  -7  -6   8   63.02    5.98   0
   7  -6  -8   55.06    4.00   0
  -7   6   8   52.58    6.38   0
   7   6  -8   50.73    6.30   0
   7  -6  -8   67.81    8.29   0
  -6  -6   8   23.18    5.27   0
   6  -6  -8   26.71    5.19   0
  -6  -6   8   27.81    4.20   0
   6  -6  -8   19.32    8.29   0
   6   6  -8   22.12    5.96   0
  -6   6   8   24.72    6.73   0
   5  -6  -8   52.98    5.35   0
  -5  -6   8   53.06    6.21   0
  -5  -6   8   53.66    5.27   0
   5   6  -8   48.20    6.18   0
  -5   6   8   50.39    5.69   0
   5  -6  -8   46.69    6.64   0
   4   6  -8 2873.66   13.56   0
  -4  -6   8 2889.73   13.42   0
  -4  -6   8 2805.77   12.33   0
   4  -6  -8 2562.39   17.36   0
  -4   6   8 2800.94   15.68   0
   3  -6  -8  160.41    7.24   0
  -3  -6   8  179.20    6.51   0
  -3  -6   8  182.72    5.81   0
  -3   6   8  173.36    5.92   0
   3   6  -8  174.32    6.43   0
  -2  -6   8   21.48    6.02   0
  -2   6   8   14.10    5.05   0
   2   6  -8   18.27    6.03   0
   2  -6  -8   19.74    5.92   0
  -1  -6   8  184.39    5.38   0
   1   6  -8  183.61    6.65   0
   1  -6  -8  179.81    6.44   0
   0   6  -8 4788.96   17.73   0
   0  -6  -8 4849.89   17.52   0
   0  -6   8 4910.56   17.75   0
  -1  -6  -8   82.66    5.55   0
  -1   6  -8   80.82    4.25   0
   1  -6   8   85.08    6.31   0
  -2   6  -8    6.77    3.76   0
   2  -6   8   10.24   10.44   0
  -2  -6  -8    6.15    5.15   0
   2  -6   8    8.80    5.65   0
  -3   6  -8  124.27    5.73   0
  -3  -6  -8  123.61    5.63   0
   3  -6   8  121.04    6.04   0
  -4  -6  -8 3014.89   12.29   0
  -4   6  -8 2809.15   13.96   0
  -5  -6  -8    2.93    3.59   0
  -5  -6  -8    8.55    5.11   0
  -5   6  -8   10.48    5.23   0
  -6  -6  -8   15.01    5.36   0
  -6  -6  -8   10.53    5.35   0
  -6   6  -8    5.01    5.15   0
  -7   6  -8   58.30    6.38   0
  -7  -6  -8   45.29    4.02   0
  -7  -6  -8   47.97    5.35   0
  -7   6  -8   48.52    5.70   0
  -8   6  -8  882.08   10.81   0
  -8  -6  -8  709.25    8.28   0
  -8  -6  -8  752.98    8.01   0
  -8   6  -8  760.34   10.23   0
   8   7  -8  177.47    6.00   0
  -8  -7   8  175.86    5.08   0
  -8  -7   8  178.28    5.74   0
   8  -7  -8  201.31    9.35   0
  -8   7   8  183.05    8.93   0
   8  -7  -8  167.31    5.22   0
   7  -7  -8    6.00    7.53   0
  -7  -7   8   10.93    6.03   0
  -7  -7   8    6.98    5.30   0
   7  -7  -8    1.81    5.46   0
  -7   7   8    6.87    6.70   0
   7   7  -8   -0.22    6.20   0
  -6  -7   8   15.59    5.37   0
  -6  -7   8   21.68    4.15   0
  -6   7   8   17.16    5.61   0
   6   7  -8   20.40    4.28   0
   6  -7  -8   17.34    3.86   0
   6  -7  -8   23.77    6.97   0
  -5  -7   8   74.71    5.93   0
  -5  -7   8   78.62    5.33   0
   5   7  -8   68.48    6.04   0
   5  -7  -8   74.57    3.89   0
  -5   7   8   84.43    6.73   0
   5  -7  -8   75.91    6.95   0
   4   7  -8  888.27    8.99   0
  -4   7   8  837.28    9.87   0
   4  -7  -8  712.10   12.11   0
  -4  -7   8  831.42    7.95   0
  -4  -7   8  862.64    8.86   0
   3  -7  -8    9.08    5.84   0
  -3  -7   8    7.61    5.79   0
  -3   7   8    2.74    4.68   0
   3   7  -8    5.26    5.79   0
  -2  -7   8   47.25    4.39   0
   2   7  -8   43.26    4.14   0
   2  -7  -8   48.18    6.25   0
  -1  -7   8  198.80    7.03   0
   1   7  -8  209.83    6.66   0
   1  -7  -8  201.93    6.52   0
   0  -7  -8 1297.08    9.18   0
   0   7  -8 1336.77   10.57   0
   0  -7   8 1315.35   10.03   0
  -1   7  -8    6.89    4.03   0
  -1  -7  -8    9.92    5.18   0
   1  -7   8    1.52    6.05   0
  -2   7  -8   66.85    5.74   0
  -2  -7  -8   63.20    5.46   0
   2  -7   8   67.99    6.11   0
  -3   7  -8  116.65    5.78   0
  -3  -7  -8  120.35    5.59   0
   3  -7   8  116.61    6.33   0
  -4   7  -8  944.45    9.33   0
  -4  -7  -8  908.18    7.26   0
   4  -7   8  932.60    9.62   0
  -4  -7  -8  935.69    7.37   0
  -5   7  -8   29.83    5.31   0
  -5  -7  -8   34.00    5.44   0
  -5  -7  -8   30.29    3.56   0
  -6  -7  -8   38.36    5.45   0
  -6  -7  -8   28.92    3.85   0
  -6   7  -8   26.98    5.61   0
  -7  -7  -8   39.12    5.61   0
  -7   7  -8   42.59    5.91   0
  -7  -7  -8   42.90    5.52   0
  -7   7  -8   36.17    6.76   0
  -8   7  -8  266.83    8.35   0
  -8  -7  -8  228.96    7.18   0
  -8  -7  -8  231.98    5.63   0
  -8   7  -8  250.17    7.65   0
   8   8  -8   77.20    5.51   0
  -8  -8   8   75.23    4.78   0
  -8  -8   8  116.31    6.91   0
   8  -8  -8   81.71    4.55   0
  -8   8   8  106.23    9.11   0
  -7  -8   8   92.06    5.92   0
  -7  -8   8   99.45    6.46   0
   7  -8  -8  113.50    8.28   0
  -7   8   8   96.12    7.68   0
   7  -8  -8  106.17    5.91   0
   7   8  -8   99.15    6.59   0
   6  -8  -8  170.65    5.96   0
  -6  -8   8  173.20    6.04   0
  -6  -8   8  180.34    6.54   0
   6  -8  -8  179.88    8.70   0
  -6   8   8  177.04    7.63   0
   6   8  -8  183.30    6.81   0
   5   8  -8   22.52    4.12   0
  -5  -8   8   36.39    5.79   0
  -5  -8   8   22.71    3.74   0
  -5   8   8   23.03    5.22   0
   5  -8  -8   26.32    8.12   0
   4   8  -8  411.60    7.53   0
  -4  -8   8  419.73    7.49   0
  -4   8   8  395.23    8.64   0
   4  -8  -8  330.26   10.23   0
   3   8  -8  277.18    5.45   0
   3  -8  -8  246.18    8.19   0
  -3  -8   8  278.89    7.09   0
  -2  -8   8  353.95    6.00   0
   2   8  -8  343.73    5.72   0
   2  -8  -8  331.59    7.59   0
  -1  -8   8   36.14    6.31   0
   1  -8  -8   43.57    5.74   0
   1   8  -8   43.38    5.90   0
   0  -8  -8  704.81    8.17   0
   0   8  -8  726.00    7.50   0
   0  -8   8  742.85    8.85   0
  -1   8  -8  173.93    4.92   0
  -1  -8  -8  169.35    5.99   0
   1  -8   8  177.29    6.75   0
  -2   8  -8  180.90    6.63   0
  -2  -8  -8  186.08    4.65   0
   2  -8   8  180.67    6.84   0
  -3   8  -8   94.12    6.01   0
  -3  -8  -8  109.93    5.38   0
   3  -8   8  101.21    6.00   0
  -4   8  -8  517.31    8.85   0
  -4  -8  -8  515.05    5.97   0
   4  -8   8  508.42    8.23   0
  -4  -8  -8  521.21    6.93   0
  -5   8  -8   11.56    5.06   0
  -5  -8  -8   14.79    5.35   0
  -5  -8  -8    6.69    5.22   0
  -6  -8  -8   64.99    5.63   0
  -6   8  -8   61.86    6.09   0
  -6  -8  -8   65.42    5.43   0
  -7   8  -8   36.56    5.76   0
  -7  -8  -8   37.83    5.74   0
  -7  -8  -8   30.76    5.83   0
  -7   8  -8   26.54    7.96   0
  -8   8  -8   87.12    8.11   0
  -8  -8  -8  112.09    6.40   0
  -8  -8  -8   97.50    6.35   0
  -8   8  -8  114.95    7.42   0
   8   9  -8  381.79    8.04   0
  -8  -9   8  458.30    8.18   0
   8  -9  -8  404.51    7.19   0
  -8  -9   8  376.90    8.52   0
   7   9  -8   26.03    4.58   0
  -7  -9   8   54.06    5.61   0
  -7  -9   8   35.33    6.30   0
   7  -9  -8   41.39   10.66   0
   7  -9  -8   39.98    5.78   0
   6  -9  -8   14.82    5.20   0
  -6  -9   8   11.00    4.22   0
  -6  -9   8   15.25    5.44   0
   6  -9  -8   12.39    8.74   0
   6   9  -8   10.07    4.24   0
  -5  -9   8   37.25    4.44   0
   5   9  -8   34.52    4.37   0
   5  -9  -8   33.84    8.02   0
  -4  -9   8 1686.73    9.85   0
   4   9  -8 1670.66    9.87   0
   4  -9  -8 1348.65   14.92   0
   3  -9  -8   42.08    8.00   0
   3   9  -8   43.50    5.91   0
  -3  -9   8   45.78    4.34   0
  -2  -9   8  106.74    4.93   0
   2  -9  -8  101.46    6.55   0
   2   9  -8  100.54    6.06   0
  -1  -9   8   58.65    6.13   0
   1  -9  -8   61.17    5.66   0
   1   9  -8   60.88    4.16   0
   0   9  -8 1784.81   11.22   0
   0  -9  -8 1749.58   11.44   0
   0  -9   8 1798.75   11.93   0
  -1  -9  -8   20.71    3.76   0
  -1   9  -8   17.61    4.23   0
   1  -9   8   19.39    5.94   0
  -2   9  -8  183.07    6.41   0
  -2  -9  -8  197.85    4.67   0
   2  -9   8  173.42    6.59   0
  -3   9  -8   93.90    5.74   0
  -3  -9  -8   95.98    3.99   0
  -3  -9  -8   99.76    5.63   0
   3  -9   8   79.69    5.90   0
   4  -9   8 1300.72   22.62   0
  -4  -9  -8 1232.71    8.97   0
   4  -9   8 1095.10   10.59   0
  -4   9  -8 1219.30   10.66   0
  -4  -9  -8 1187.07    8.84   0
  -5   9  -8    6.01    6.78   0
  -5  -9  -8   10.24    3.83   0
  -5  -9  -8    6.69    5.36   0
  -6   9  -8   31.83    5.85   0
  -6  -9  -8   29.39    5.27   0
  -7   9  -8   27.84    7.30   0
  -7   9  -8   28.43    7.91   0
  -7  -9  -8   43.74    4.17   0
  -8  -9  -8  359.97    7.83   0
  -8   9  -8  326.08   11.35   0
  -8  -9  -8  436.45    7.71   0
  -8   9  -8  450.85   10.44   0
   7  10  -8    4.85    6.14   0
   7 -10  -8    7.84    5.70   0
  -7 -10   8    2.11    3.94   0
  -7 -10   8    4.83    5.96   0
   6 -10  -8    8.26   10.09   0
   6 -10  -8    2.37    5.37   0
  -6 -10   8    5.75    4.11   0
  -6 -10   8    0.63    5.15   0
   6  10  -8    7.16    5.86   0
  -5 -10   8  209.03    6.72   0
   5  10  -8  208.16    5.26   0
   5 -10  -8  223.61   10.83   0
   4 -10  -8  186.18    9.39   0
  -4 -10   8  248.58    6.66   0
   4  10  -8  220.87    5.21   0
   3 -10  -8    2.86    6.08   0
   3  10  -8   12.34    5.55   0
  -3 -10   8    8.82    5.72   0
   2  10  -8    6.15    5.42   0
  -2 -10   8   14.09    5.93   0
   2 -10  -8    7.88    5.75   0
  -1 -10   8  358.04    7.43   0
   1 -10  -8  361.77    7.23   0
   1  10  -8  361.33    6.85   0
   0 -10   8  460.79    8.00   0
   0 -10  -8  435.46    7.36   0
   0  10  -8  439.26    7.42   0
  -1 -10  -8   16.53    3.61   0
  -1  10  -8   24.90    5.53   0
   1 -10   8   25.96    6.51   0
  -2 -10  -8   23.76    4.85   0
   2 -10   8   15.39    6.09   0
  -2  10  -8   22.07    5.69   0
  -2 -10  -8   21.87    3.76   0
  -3 -10  -8  225.42    5.97   0
  -3 -10  -8  236.21    6.13   0
  -3  10  -8  221.93    6.53   0
   3 -10   8  196.42    6.88   0
  -4 -10  -8  320.73    5.01   0
  -4 -10  -8  326.41    6.33   0
  -4  10  -8  329.59    7.45   0
   4 -10   8  287.49    7.55   0
  -5  10  -8   16.77    7.33   0
  -5 -10  -8   22.75    3.65   0
  -6  10  -8    4.40    7.29   0
  -6 -10  -8    9.32    5.45   0
  -7 -10  -8   54.73    6.00   0
  -7  10  -8   63.94    8.02   0
  -7  10  -8   69.35    8.50   0
   7  11  -8   22.01    6.39   0
   7 -11  -8   21.97    4.10   0
  -7 -11   8   30.36    5.90   0
  -7 -11   8   28.53    6.33   0
   6 -11  -8   54.60    5.98   0
  -6 -11   8   60.38    6.26   0
   6  11  -8   59.76    6.23   0
   5 -11  -8  137.51   10.83   0
  -5 -11   8  123.52    6.31   0
   5  11  -8  116.97    6.34   0
  -4 -11   8  331.59    7.12   0
   4 -11  -8  255.72    9.92   0
   4  11  -8  335.38    6.99   0
   3 -11  -8   23.67    6.38   0
  -3 -11   8   36.82    6.05   0
   3  11  -8   35.36    4.13   0
   2  11  -8  139.07    6.21   0
  -2 -11   8  142.50    5.07   0
   2 -11  -8  137.96    6.60   0
   1  11  -8  221.08    5.07   0
  -1 -11   8  252.64    6.84   0
   1 -11  -8  237.70    6.77   0
   0 -11   8  534.89    7.26   0
   0 -11  -8  491.16    7.77   0
   0  11  -8  530.34    7.65   0
  -1  11  -8   23.22    5.40   0
  -1 -11  -8   18.08    3.52   0
  -1 -11  -8   24.29    5.30   0
   1 -11   8   21.13    6.18   0
  -2 -11  -8   75.62    3.87   0
  -2 -11  -8   79.25    5.54   0
  -2  11  -8   80.60    5.61   0
   2 -11   8   73.95    6.27   0
  -3 -11  -8   95.44    5.40   0
  -3 -11  -8   96.23    5.66   0
   3 -11   8   79.62    7.49   0
  -3  11  -8   88.48    7.18   0
  -4 -11  -8  336.05    6.38   0
   4 -11   8  283.54    7.99   0
  -4 -11  -8  328.40    5.47   0
  -4  11  -8  329.45    9.08   0
  -5  11  -8   28.16    5.92   0
  -5 -11  -8   28.04    5.29   0
   5 -11   8   23.27    9.09   0
  -6 -11  -8   33.76    5.56   0
  -6  11  -8   26.67    7.33   0
  -7 -11  -8   13.19    5.83   0
  -7  11  -8   12.17    9.18   0
  -7  11  -8    9.75    8.55   0
   7 -12  -8   -1.19    5.96   0
   7  12  -8    6.69    4.48   0
  -7 -12   8   -0.39    6.21   0
  -7 -12   8    5.46    4.20   0
   6  12  -8   -0.29    4.31   0
  -6 -12   8    5.64    4.45   0
  -5 -12   8   13.98    5.93   0
   5  12  -8   18.72    5.88   0
  -4 -12   8 1256.97    9.66   0
   4 -12  -8 1124.42   14.86   0
   4 -12  -8 1003.95   16.86   0
   4  12  -8 1149.62    9.42   0
   3 -12  -8   15.23    6.63   0
  -3 -12   8   17.37    4.14   0
   3  12  -8   17.79    5.64   0
   3 -12  -8   25.07    6.52   0
   2 -12  -8   -0.26    5.07   0
  -2 -12   8   21.04    5.87   0
   2  12  -8    0.67    5.42   0
   2 -12  -8    3.68    5.87   0
  -1 -12   8   50.33    5.96   0
   1  12  -8   53.38    5.50   0
   1 -12  -8   53.67    5.19   0
   1 -12  -8   55.31    5.85   0
   0 -12   8 1717.97   11.69   0
   0  12  -8 1591.53   11.13   0
   0 -12  -8 1636.85   11.44   0
   0 -12  -8 1618.62   10.76   0
  -1 -12  -8    9.73    5.18   0
   1 -12   8   16.71    6.19   0
  -1 -12  -8    9.42    3.42   0
  -1  12  -8   14.56    5.46   0
  -2 -12  -8    7.31    3.53   0
  -2 -12  -8    1.55    5.03   0
   2 -12   8   10.14    7.56   0
  -2  12  -8    3.59    5.43   0
  -3 -12  -8   25.00    5.05   0
  -3 -12  -8   17.64    3.87   0
   3 -12   8   21.09    7.38   0
  -3  12  -8   15.79    5.70   0
   4 -12   8  841.92   11.62   0
  -4 -12  -8 1200.46    8.49   0
  -4  12  -8 1228.48   11.95   0
  -4 -12  -8 1217.76    8.92   0
   5 -12   8    5.11    8.20   0
  -5 -12  -8    7.69    5.22   0
  -5  12  -8   10.21    7.30   0
  -6 -12  -8    9.76    3.88   0
  -6  12  -8    5.75    7.32   0
   6  13  -8   59.48    6.30   0
  -6 -13   8   51.54    4.68   0
  -5 -13   8  101.02    4.89   0
   5  13  -8  100.26    6.31   0
  -4 -13   8  203.74    6.80   0
   4 -13  -8  213.75   11.56   0
   4 -13  -8  227.67   10.02   0
   4  13  -8  203.01    5.26   0
   3 -13  -8   71.82    8.16   0
  -3 -13   8  106.77    6.48   0
   3 -13  -8  114.01    7.14   0
   3  13  -8  113.51    5.91   0
   2  13  -8  121.01    5.96   0
  -2 -13   8  123.50    4.69   0
   2 -13  -8  119.06    6.08   0
   2 -13  -8  115.41    6.68   0
  -1 -13   8  115.93    6.83   0
   1  13  -8  108.02    4.80   0
   1 -13  -8  108.22    6.29   0
   1 -13  -8  108.25    5.64   0
   0 -13   8  387.68    7.55   0
   0  13  -8  366.53    7.12   0
   0 -13  -8  381.43    6.91   0
   0 -13  -8  354.57    7.20   0
  -1  13  -8  166.69    6.58   0
  -1 -13  -8  150.60    4.47   0
   1 -13   8  160.14    6.98   0
  -1 -13  -8  167.07    5.72   0
  -2  13  -8  116.18    7.07   0
  -2 -13  -8  122.28    6.10   0
   2 -13   8  106.30    6.68   0
  -2 -13  -8  122.42    4.37   0
  -3 -13  -8  140.81    5.94   0
  -3 -13  -8  152.74    5.54   0
   3 -13   8  118.47    6.90   0
  -3  13  -8  141.69    6.64   0
   4 -13   8  159.93    7.05   0
  -4 -13  -8  258.98    5.20   0
  -4 -13  -8  226.35    4.98   0
  -4  13  -8  251.69    7.45   0
   5 -13   8   43.42    7.71   0
  -5 -13  -8   36.84    3.97   0
  -5  13  -8   34.59    7.50   0
  -6 -13  -8   44.54    4.31   0
  -6  13  -8   42.10    8.87   0
   6  14  -8   20.82    6.22   0
  -6 -14   8   24.21    6.44   0
   5  14  -8   17.21    5.93   0
  -5 -14   8   18.59    6.13   0
  -4 -14   8  144.77    5.06   0
   4 -14  -8  159.64   13.77   0
   4 -14  -8  164.16   11.27   0
   4  14  -8  149.73    6.61   0
   3 -14  -8   52.97    8.40   0
  -3 -14   8   84.27    6.06   0
   3 -14  -8   84.17    7.37   0
   3  14  -8   62.47    5.79   0
  -2 -14   8   81.14    6.41   0
   2  14  -8   81.16    5.74   0
   2 -14  -8   73.29    7.61   0
   2 -14  -8   75.99    6.79   0
  -1 -14   8   71.09    4.56   0
   1  14  -8   67.46    5.64   0
   1 -14  -8   63.93    5.98   0
   1 -14  -8   66.65    5.49   0
   0 -14   8  212.50    7.12   0
   0 -14  -8  218.00    6.53   0
   0  14  -8  210.84    6.46   0
   0 -14  -8  201.07    6.16   0
  -1  14  -8   63.05    6.03   0
  -1 -14  -8   71.45    5.89   0
  -1 -14  -8   69.14    5.66   0
   1 -14   8   63.67    6.66   0
  -2  14  -8   69.72    7.23   0
  -2 -14  -8   68.41    4.49   0
  -2 -14  -8   72.42    5.66   0
   2 -14   8   64.06    6.76   0
  -3  14  -8   14.33    5.77   0
  -3 -14  -8   13.99    3.87   0
  -3 -14  -8   10.62    5.37   0
   3 -14   8    8.16    6.15   0
  -4  14  -8   90.18    7.91   0
   4 -14   8   61.91    6.50   0
  -4 -14  -8   95.72    5.70   0
  -4 -14  -8   99.93    4.43   0
  -5 -14  -8   48.58    5.70   0
  -5  14  -8   42.01    7.77   0
   5  15  -8   13.19    6.03   0
  -5 -15   8   12.83    4.51   0
  -4 -15   8  664.20    8.27   0
   4  15  -8  580.85    8.18   0
   3 -15  -8   14.43    8.92   0
  -3 -15   8   11.72    4.36   0
   3  15  -8   15.69    5.77   0
   3 -15  -8   13.22    7.74   0
  -2 -15   8    4.14    6.15   0
   2 -15  -8    0.63    6.44   0
   2  15  -8    5.14    5.82   0
   2 -15  -8    0.65    7.17   0
  -1 -15   8   53.52    6.25   0
   1 -15  -8   59.05    5.65   0
   1  15  -8   59.21    5.83   0
   1 -15  -8   50.47    6.18   0
   0 -15   8  890.86    9.49   0
   0 -15  -8  833.17    9.01   0
   0  15  -8  840.86    8.97   0
   0 -15  -8  859.99    9.35   0
  -1  15  -8    5.02    5.57   0
  -1 -15  -8   10.48    4.88   0
  -1 -15  -8    9.47    5.28   0
   1 -15   8    9.29    6.04   0
  -2  15  -8    0.51    5.50   0
  -2 -15  -8    7.85    5.17   0
  -2 -15  -8    7.19    5.66   0
   2 -15   8    3.30    6.69   0
  -3  15  -8   13.78    5.97   0
  -3 -15  -8   22.94    5.78   0
  -3 -15  -8   19.56    5.56   0
   3 -15   8   15.00    7.67   0
  -4 -15  -8  605.67    7.71   0
  -4  15  -8  454.36   11.64   0
  -4 -15  -8  586.82    8.11   0
   4 -15   8  308.11   10.70   0
  -5 -15  -8   -6.05    5.33   0
  -5  15  -8    9.39    7.54   0
   4  16  -8   76.37    6.48   0
  -4 -16   8   79.62    6.57   0
   3 -16  -8   20.79    8.30   0
  -3 -16   8   39.00    5.98   0
   3 -16  -8   33.87    8.58   0
   3  16  -8   17.17    4.41   0
  -2 -16   8  100.99    6.81   0
   2 -16  -8   97.91    6.97   0
   2  16  -8  107.95    6.52   0
   2 -16  -8   94.46    7.76   0
   1 -16  -8  169.44    6.71   0
  -1 -16   8  191.40    7.03   0
   1 -16  -8  191.99    7.34   0
   1  16  -8  156.56    5.07   0
   0 -16   8  193.61    7.26   0
   0 -16  -8  192.53    6.35   0
   0 -16  -8  172.93    6.78   0
   0  16  -8  166.71    6.73   0
  -1 -16  -8   43.75    5.60   0
  -1 -16  -8   42.20    5.85   0
  -1  16  -8   32.68    5.54   0
   1 -16   8   44.11    6.48   0
  -2 -16  -8   74.91    5.68   0
  -2 -16  -8   89.53    6.08   0
  -2  16  -8   75.47    6.74   0
   2 -16   8   94.03    7.36   0
  -3 -16  -8  168.87    6.36   0
  -3 -16  -8  169.33    6.72   0
  -3  16  -8  125.47    8.50   0
   3 -16   8  153.08    7.32   0
  -4 -16  -8   89.19    6.31   0
   4 -16   8   51.27    8.66   0
  -4  16  -8   69.96    8.08   0
  -4 -16  -8   75.53    6.16   0
   3 -17  -8   14.67    8.79   0
   3  17  -8   11.29    6.06   0
   3 -17  -8   11.27    9.64   0
  -3 -17   8    9.30    6.28   0
  -2 -17   8   54.45    6.29   0
   2 -17  -8   54.63    7.71   0
   2 -17  -8   45.38    8.11   0
   2  17  -8   45.34    6.01   0
  -1 -17   8   98.13    6.70   0
   1 -17  -8   69.18    8.42   0
   1 -17  -8   90.54    6.50   0
   1  17  -8   75.99    6.18   0
   0 -17   8   91.33    6.87   0
   0 -17  -8   82.29    6.33   0
   0  17  -8   67.49    6.29   0
   0 -17  -8   67.45    6.14   0
  -1 -17  -8   10.89    5.81   0
  -1  17  -8    4.45    5.71   0
   1 -17   8    4.69    6.47   0
  -1 -17  -8    1.81    5.51   0
  -2 -17  -8   35.18    5.99   0
  -2  17  -8   41.52    6.24   0
   2 -17   8   26.64    6.90   0
  -2 -17  -8   35.48    5.66   0
  -3 -17  -8   43.80    6.07   0
   3 -17   8   39.11    8.42   0
  -3  17  -8   42.20    6.31   0
  -3 -17  -8   42.06    6.18   0
   2  18  -8    7.71    6.13   0
  -2 -18   8    8.46    6.52   0
   2 -18  -8    8.30    7.81   0
   2 -18  -8    3.57    8.31   0
   1  18  -8    6.38    5.97   0
  -1 -18   8    5.80    6.46   0
   1 -18  -8    6.10    5.93   0
   1 -18  -8    4.81    7.59   0
   0 -18  -8  243.04    7.97   0
   0 -18  -8  205.01    7.55   0
   0  18  -8  300.19    7.36   0
   0 -18   8  263.70    8.28   0
  -1 -18  -8    3.48    6.03   0
  -1 -18  -8   10.07    5.71   0
   1 -18   8    2.30    6.81   0
  -1  18  -8    4.06    7.28   0
  -9   0   9    4.25    6.14   0
   9   0  -9    2.86    6.85   0
  -8   0   9    2.56    6.07   0
   8   0  -9    7.39    6.80   0
  -7   0   9    1.42    5.81   0
   7   0  -9   -3.59    6.53   0
  -6   0   9   -1.46    4.13   0
   6   0  -9    0.13    6.22   0
  -5   0   9    0.13    5.58   0
   5   0  -9   -2.13    6.03   0
   4   0  -9    8.00    4.29   0
  -4   0   9    7.98    5.26   0
   3   0  -9    2.06    4.23   0
  -3   0   9   -0.71    5.46   0
   2   0  -9   -5.37    6.07   0
   2   0  -9    4.24    3.22   0
  -2   0   9   -4.15    5.69   0
   1   0  -9    5.34    5.80   0
   1   0  -9    2.86    4.78   0
  -1   0   9    5.30    3.95   0
   0   0  -9    2.26    5.88   0
   0   0   9   -2.60    3.83   0
   0   0  -9    0.98    3.88   0
  -1   0  -9    0.38    4.78   0
   1   0   9    7.20    3.85   0
  -1   0  -9    5.49    3.73   0
   2   0   9    4.65    5.33   0
  -2   0  -9   -0.48    3.76   0
  -3   0  -9   16.17    5.20   0
  -4   0  -9    1.65    8.67   0
  -4   0  -9   -1.47    4.92   0
  -5   0  -9    3.10    7.40   0
  -5   0  -9    3.66    4.88   0
  -6   0  -9    2.26    5.44   0
  -7   0  -9    2.26    3.68   0
  -7   0  -9   -4.07    5.70   0
  -8   0  -9   -5.21    5.99   0
  -8   0  -9    2.54    3.57   0
  -9   1   9    1.69    6.16   0
  -9  -1   9   10.75    6.65   0
   9   1  -9    4.79    6.87   0
   9  -1  -9   10.06    6.71   0
  -8   1   9  255.20    7.39   0
  -8  -1   9  266.85    7.51   0
   8   1  -9  259.36    7.80   0
   8  -1  -9  242.78    8.29   0
  -7   1   9  120.03    6.32   0
  -7  -1   9  109.92    5.01   0
   7   1  -9  106.24    5.44   0
   7  -1  -9  119.67    6.96   0
  -6   1   9   91.30    6.04   0
  -6  -1   9   96.98    6.12   0
   6  -1  -9   97.34    7.27   0
   6   1  -9   76.32    4.88   0
  -5  -1   9    1.34    5.62   0
   5  -1  -9   11.07    6.48   0
   5   1  -9    9.28    5.78   0
  -5   1   9    4.47    5.37   0
  -4  -1   9 1152.55    9.67   0
   4  -1  -9 1102.30    8.33   0
   4  -1  -9 1108.49   10.65   0
   4   1  -9 1129.85    9.28   0
  -4   1   9 1125.09    9.85   0
   3  -1  -9  172.48    5.70   0
   3  -1  -9  201.26    6.66   0
   3   1  -9  189.18    7.14   0
  -3   1   9  196.67    6.12   0
  -3  -1   9  186.89    5.35   0
   2  -1  -9  519.40    6.98   0
   2  -1  -9  487.97    6.86   0
   2   1  -9  511.07    8.08   0
  -2   1   9  506.65    7.84   0
  -2  -1   9  522.02    6.73   0
   1  -1  -9    5.20    5.87   0
   1   1  -9    8.96    4.06   0
   1  -1  -9    8.62    4.75   0
  -1   1   9    7.93    3.96   0
  -1  -1   9    8.92    4.01   0
   0   1  -9 1590.93   10.06   0
   0   1  -9 1588.64   12.62   0
   0   1   9 1631.66   10.74   0
   0  -1   9 1659.43   11.03   0
   0  -1  -9 1635.97   10.83   0
   1   1   9  109.25    5.74   0
   1  -1   9  118.26    4.63   0
  -1  -1  -9  102.44    4.39   0
  -1   1  -9  101.86    4.38   0
   2   1   9  451.15    7.07   0
   2  -1   9  424.36    7.20   0
  -2  -1  -9  410.79    6.80   0
  -2   1  -9  402.32    5.83   0
  -3  -1  -9   48.54    3.88   0
  -3   1  -9   44.50    5.42   0
  -4  -1  -9  675.46    6.47   0
  -4   1  -9  650.91    6.59   0
  -5  -1  -9    1.92    5.04   0
  -5   1  -9    6.96    3.30   0
  -6  -1  -9  187.85    7.78   0
  -6  -1  -9  185.95    4.74   0
  -6   1  -9  190.82    4.94   0
  -7  -1  -9   25.60    6.45   0
  -7   1  -9   27.25    4.47   0
  -7  -1  -9   37.95    5.22   0
  -7   1  -9   27.97    3.67   0
  -7  -1  -9   33.77    5.64   0
  -8  -1  -9  165.11    5.50   0
  -8   1  -9  209.36    7.16   0
  -8  -1  -9  208.14    6.33   0
  -8   1  -9  165.48    6.36   0
  -8  -2   9  422.75    7.44   0
   8   2  -9  306.99    8.63   0
   8  -2  -9  300.27    8.73   0
  -8   2   9  331.75    8.00   0
  -7  -2   9   82.63    6.27   0
   7  -2  -9   81.54    7.08   0
   7   2  -9   81.87    6.69   0
  -7   2   9   82.83    6.01   0
   6  -2  -9  157.52    7.33   0
  -6  -2   9  166.97    6.39   0
   6   2  -9  163.92    7.26   0
  -6   2   9  175.24    6.74   0
   5   2  -9    9.17    6.00   0
  -5  -2   9    6.78    5.68   0
   5  -2  -9    3.89    4.75   0
   5  -2  -9   -1.49    6.34   0
  -5   2   9    3.21    5.51   0
  -4  -2   9  665.44    8.13   0
   4  -2  -9  629.73    7.02   0
   4  -2  -9  628.34    7.98   0
   4   2  -9  655.71    7.44   0
  -4   2   9  644.29    8.27   0
   3  -2  -9   60.01    5.21   0
   3  -2  -9   55.07    4.55   0
   3   2  -9   64.73    6.26   0
  -3   2   9   58.58    4.30   0
  -3  -2   9   59.46    4.56   0
   2  -2  -9  216.53    7.05   0
   2  -2  -9  214.66    4.81   0
   2   2  -9  218.61    6.82   0
  -2   2   9  227.75    6.45   0
  -2  -2   9  220.82    6.66   0
   1  -2  -9    1.41    5.86   0
   1   2  -9    1.38    5.75   0
  -1   2   9   -3.00    5.41   0
  -1  -2   9   -1.53    5.71   0
   0   2  -9 1053.89    8.48   0
   0   2   9 1106.04    9.18   0
   0  -2   9 1117.33    9.55   0
   0  -2  -9 1042.23    9.31   0
   1   2   9    8.10    5.24   0
   1  -2   9    1.71    5.63   0
  -1  -2  -9   10.22    5.17   0
  -1   2  -9   -4.75    3.91   0
   2  -2   9  695.87    8.32   0
  -2  -2  -9  645.84    6.51   0
  -2   2  -9  649.72    7.98   0
   3  -2   9    6.25    5.41   0
  -3  -2  -9    5.64    3.56   0
  -3   2  -9    6.02    5.20   0
  -4   2  -9  890.77    7.41   0
  -4  -2  -9  875.98    7.99   0
  -5  -2  -9   17.93    5.05   0
  -5   2  -9    4.02    4.80   0
  -6  -2  -9  388.70    6.61   0
  -6   2  -9  388.91    6.44   0
  -7  -2  -9   33.48    5.80   0
  -7  -2  -9   32.35    6.82   0
  -7  -2  -9   27.99    3.84   0
  -7   2  -9   22.75    4.20   0
  -7   2  -9   30.14    5.21   0
  -8  -2  -9  191.95    5.88   0
  -8  -2  -9  180.94    8.46   0
  -8  -2  -9  213.19    6.76   0
  -8   2  -9  211.80    7.27   0
  -8   2  -9  220.73    6.44   0
   8  -3  -9    1.95    8.24   0
  -8  -3   9    6.23    6.02   0
   8   3  -9    6.91    4.92   0
  -8   3   9    3.70    5.84   0
  -7  -3   9    4.72    6.04   0
   7   3  -9    4.58    6.46   0
   7  -3  -9    6.38    6.44   0
  -7   3   9    4.77    5.59   0
   6  -3  -9   25.41    6.50   0
  -6  -3   9   19.86    5.66   0
   6   3  -9   28.55    6.05   0
  -6   3   9   19.88    5.32   0
   5   3  -9    2.58    4.28   0
  -5  -3   9   -3.78    5.81   0
   5  -3  -9    2.22    4.87   0
   5  -3  -9    4.41    5.96   0
  -5   3   9    7.01    5.02   0
  -4  -3   9   76.18    5.95   0
  -4  -3   9   70.18    5.16   0
   4  -3  -9   68.85    6.65   0
   4  -3  -9   73.44    5.31   0
  -4   3   9   75.58    5.78   0
   4   3  -9   72.65    6.27   0
  -3  -3   9   13.85    5.62   0
   3  -3  -9   11.75    5.93   0
  -3  -3   9   17.43    5.12   0
   3  -3  -9   16.30    5.02   0
   3   3  -9   15.80    6.04   0
  -3   3   9    8.67    3.86   0
   2  -3  -9  150.99    6.50   0
   2   3  -9  140.79    5.01   0
  -2   3   9  140.85    5.63   0
  -2  -3   9  145.25    6.42   0
   1   3  -9    5.62    5.79   0
  -1   3   9   12.44    4.73   0
  -1  -3   9    6.63    5.94   0
   1  -3  -9   10.36    4.15   0
   0   3  -9   67.14    5.90   0
   0   3   9   65.13    5.47   0
   0  -3   9   66.47    6.02   0
   0  -3  -9   68.74    5.74   0
  -1   3  -9   -2.54    5.43   0
   1   3   9    6.32    3.73   0
   1  -3   9    2.09    5.84   0
  -1  -3  -9   -2.67    5.40   0
   2  -3   9    3.56    5.66   0
  -2  -3  -9    3.83    3.74   0
  -2   3  -9   -6.50    5.35   0
   3  -3   9    0.79    3.66   0
  -3  -3  -9   -4.02    3.53   0
  -3   3  -9    1.09    5.14   0
  -4  -3  -9    3.85    4.87   0
  -4   3  -9    6.22    4.97   0
  -5  -3  -9    1.11    5.04   0
  -5   3  -9    5.10    4.97   0
  -6  -3  -9    4.09    3.82   0
  -6  -3  -9    4.97    4.92   0
  -6   3  -9    7.84    4.80   0
  -7  -3  -9    3.15    6.63   0
  -7   3  -9   -5.55    5.85   0
  -7  -3  -9    4.31    5.22   0
  -7   3  -9    2.11    4.95   0
  -7  -3  -9   -0.58    3.94   0
  -8  -3  -9    6.32    5.56   0
  -8   3  -9    5.37    6.20   0
  -8   3  -9    5.05    5.42   0
  -8  -3  -9    7.76    5.73   0
  -8  -3  -9    7.51    4.13   0
   8  -4  -9  250.40    8.47   0
  -8  -4   9  198.44    6.25   0
  -8   4   9  221.96    8.66   0
   8   4  -9  234.04    8.08   0
  -7  -4   9  104.55    4.87   0
   7   4  -9  104.17    6.97   0
  -7   4   9  117.48    6.42   0
   7  -4  -9  105.05    7.46   0
   6  -4  -9   72.07    5.39   0
   6  -4  -9   75.72    8.18   0
  -6  -4   9   80.41    6.25   0
   6   4  -9   76.30    6.52   0
  -6  -4   9   73.69    5.30   0
  -6   4   9   80.07    5.73   0
   5   4  -9   38.04    6.32   0
  -5  -4   9   28.99    5.96   0
   5  -4  -9   32.96    5.02   0
  -5  -4   9   38.22    3.65   0
  -5   4   9   26.59    5.21   0
   5  -4  -9   28.52    6.32   0
  -4  -4   9 1070.94    8.40   0
  -4  -4   9 1099.53    8.51   0
   4  -4  -9 1066.13    8.28   0
   4  -4  -9  979.56   10.50   0
  -4   4   9 1067.53    9.63   0
   4   4  -9 1103.06    9.56   0
  -3  -4   9   93.57    4.47   0
   3  -4  -9   86.73    4.85   0
   3  -4  -9   85.45    5.17   0
  -3  -4   9   91.50    4.14   0
  -3   4   9   87.77    5.45   0
   3   4  -9   91.87    4.82   0
   2  -4  -9  364.18    6.41   0
  -2  -4   9  366.17    6.85   0
   2   4  -9  340.83    5.86   0
  -2   4   9  352.33    6.61   0
  -2  -4   9  352.73    6.02   0
   1   4  -9   20.56    5.90   0
  -1   4   9   28.21    5.29   0
  -1  -4   9   22.23    5.22   0
   1  -4  -9   24.53    4.23   0
  -1  -4   9   27.67    6.10   0
   0   4  -9 1197.64    9.80   0
   0   4   9 1202.22    8.54   0
   0  -4  -9 1184.10    9.62   0
   0  -4   9 1231.56   10.20   0
  -1   4  -9   58.98    4.32   0
   1  -4   9   51.40    6.21   0
  -1  -4  -9   62.41    5.61   0
  -2   4  -9  149.72    5.87   0
   2  -4   9  151.80    6.24   0
  -2  -4  -9  149.14    5.72   0
   3  -4   9   22.51    5.55   0
  -3  -4  -9   20.09    5.18   0
  -3   4  -9   18.85    5.22   0
  -4  -4  -9  427.25    6.54   0
  -4   4  -9  408.13    6.88   0
  -5  -4  -9    1.83    4.93   0
  -5   4  -9    1.01    4.98   0
  -6  -4  -9   85.19    5.56   0
  -6  -4  -9   98.73    5.78   0
  -6   4  -9   87.09    5.58   0
  -7  -4  -9   19.63    3.69   0
  -7  -4  -9   13.70    5.56   0
  -7   4  -9   26.88    5.32   0
  -8  -4  -9  109.22    7.77   0
  -8  -4  -9  135.98    6.12   0
  -8   4  -9  105.20    6.98   0
  -8   4  -9  107.18    6.26   0
  -8  -4  -9  108.30    6.51   0
   8   5  -9  158.16    7.48   0
   8  -5  -9  174.85    9.53   0
  -8   5   9  193.03    8.47   0
  -8  -5   9  183.06    7.35   0
  -7  -5   9   63.57    4.08   0
  -7  -5   9   66.57    6.47   0
   7  -5  -9   55.64    4.18   0
   7  -5  -9   58.29    8.13   0
   7   5  -9   51.15    6.69   0
  -7   5   9   69.25    6.00   0
   6  -5  -9  116.06    8.84   0
  -6  -5   9  127.55    6.12   0
  -6  -5   9  114.80    5.76   0
   6  -5  -9  107.66    4.09   0
   6   5  -9  105.17    6.52   0
  -6   5   9  118.10    6.59   0
   5   5  -9    4.70    6.10   0
  -5  -5   9    4.63    5.75   0
  -5  -5   9    3.35    5.03   0
   5  -5  -9    7.69    4.79   0
  -5   5   9    8.40    5.29   0
   5  -5  -9    5.91    6.34   0
  -4  -5   9  552.67    7.92   0
  -4  -5   9  507.02    5.85   0
   4  -5  -9  521.27    5.91   0
   4  -5  -9  468.47    8.80   0
  -4   5   9  509.91    8.47   0
   4   5  -9  541.37    8.20   0
  -3  -5   9   98.54    4.80   0
   3  -5  -9  105.35    6.66   0
  -3  -5   9  104.07    5.45   0
  -3   5   9  103.75    5.54   0
   3   5  -9  111.58    6.15   0
   2  -5  -9  298.29    7.22   0
  -2  -5   9  303.54    7.01   0
  -2  -5   9  284.59    6.40   0
   2   5  -9  308.81    6.95   0
  -2   5   9  284.31    6.51   0
  -1  -5   9   35.63    5.38   0
   1   5  -9   44.86    4.24   0
  -1   5   9   41.33    3.53   0
   1  -5  -9   44.48    5.46   0
  -1  -5   9   49.71    4.44   0
   0  -5   9  965.76   10.94   0
   0   5  -9  958.61    9.20   0
   0  -5  -9  945.49    9.16   0
   0  -5   9 1014.59    9.71   0
  -1   5  -9   17.35    5.49   0
  -1  -5  -9   11.44    5.35   0
   1  -5   9   18.87    5.95   0
  -2   5  -9  510.26    7.38   0
  -2  -5  -9  505.89    5.91   0
   2  -5   9  530.22    7.81   0
   3  -5   9   41.33    5.78   0
  -3  -5  -9   50.43    5.13   0
  -3   5  -9   39.25    5.22   0
  -4  -5  -9  563.67    7.02   0
  -4   5  -9  538.15    7.67   0
  -5  -5  -9   10.26    5.04   0
  -5   5  -9    2.23    3.74   0
  -6  -5  -9  182.82    6.01   0
  -6  -5  -9  203.50    6.18   0
  -6   5  -9  191.14    6.06   0
  -7  -5  -9   59.42    5.53   0
  -7  -5  -9   42.67    5.78   0
  -7   5  -9   43.54    5.49   0
  -8  -5  -9  121.26    4.86   0
  -8  -5  -9  164.82    6.57   0
  -8   5  -9  121.57    8.26   0
  -8   5  -9  130.59    6.34   0
   8   6  -9    7.05    4.44   0
  -8  -6   9    0.38    5.52   0
  -8  -6   9    0.53    6.05   0
   8  -6  -9   -2.55    6.29   0
  -8   6   9   -1.36    5.69   0
   7  -6  -9   -3.14    5.22   0
  -7  -6   9   -1.97    5.84   0
  -7  -6   9    6.54    5.31   0
   7  -6  -9   -3.01    6.21   0
  -7   6   9    8.54    6.75   0
   7   6  -9    4.35    6.23   0
   6  -6  -9   20.15    6.46   0
  -6  -6   9   28.19    5.69   0
  -6  -6   9   14.87    3.88   0
   6  -6  -9   19.92    5.29   0
   6   6  -9   19.11    6.00   0
  -6   6   9   19.48    6.71   0
   5   6  -9   37.11    4.31   0
  -5  -6   9   52.22    5.80   0
   5  -6  -9   35.39    5.05   0
  -5  -6   9   39.13    4.92   0
  -5   6   9   40.50    5.38   0
   5  -6  -9   38.51    6.75   0
   4   6  -9    4.34    5.87   0
  -4  -6   9    1.17    4.35   0
  -4  -6   9    5.71    4.88   0
   4  -6  -9    5.47    3.53   0
   4  -6  -9    1.28    6.30   0
  -4   6   9    3.05    4.82   0
  -3  -6   9    2.90    5.83   0
   3  -6  -9    2.39    5.86   0
  -3   6   9    0.72    4.84   0
   3   6  -9   -2.33    5.85   0
  -3  -6   9    1.11    4.93   0
  -2  -6   9   23.14    4.46   0
  -2  -6   9   32.88    5.06   0
  -2   6   9   30.30    5.01   0
   2   6  -9   28.97    5.74   0
   2  -6  -9   31.92    5.92   0
  -1  -6   9   30.33    5.30   0
  -1   6   9   34.91    4.97   0
   1   6  -9   30.96    5.93   0
   1  -6  -9   27.90    5.34   0
  -1  -6   9   29.55    4.23   0
   0  -6   9    5.39    5.94   0
   0   6  -9    6.13    3.92   0
   0  -6  -9    4.19    3.97   0
   0  -6   9   -3.03    6.03   0
   1  -6   9    8.99    5.98   0
  -1  -6  -9   10.81    5.44   0
  -1   6  -9   -0.77    5.67   0
   1  -6   9    7.55    6.00   0
  -2   6  -9   12.63    3.68   0
  -2  -6  -9    8.61    5.16   0
   2  -6   9    7.93    5.65   0
  -3   6  -9   14.52    5.20   0
   3  -6   9    4.79    5.68   0
  -3  -6  -9    6.04    5.13   0
   4  -6   9   20.34    5.74   0
  -4  -6  -9   18.40    5.17   0
  -4   6  -9   18.74    5.14   0
  -5  -6  -9   -1.42    5.03   0
  -5  -6  -9    9.41    3.45   0
  -5   6  -9    0.17    5.41   0
  -6  -6  -9   16.51    5.42   0
  -6  -6  -9   21.91    5.25   0
  -6   6  -9   10.08    5.34   0
  -7  -6  -9    7.18    5.52   0
  -7  -6  -9   -3.12    3.82   0
  -7   6  -9    2.76    6.70   0
  -8  -6  -9   10.78    5.84   0
  -8  -6  -9    8.74    5.85   0
  -8   6  -9   -0.27    6.33   0
  -8   6  -9    7.03    5.74   0
   8   7  -9  146.41    5.96   0
  -8  -7   9  152.46    6.50   0
  -8  -7   9  153.90    7.17   0
  -8   7   9  154.23    8.91   0
   8  -7  -9  149.59    9.96   0
  -7  -7   9   77.31    5.66   0
  -7  -7   9   85.44    6.34   0
   7  -7  -9   76.05    4.29   0
  -7   7   9   75.96    7.48   0
   7  -7  -9   92.82    7.14   0
   7   7  -9   70.96    6.42   0
   6  -7  -9   56.49    6.86   0
  -6  -7   9   65.57    6.15   0
   6  -7  -9   49.77    5.43   0
  -6  -7   9   61.42    5.47   0
   6   7  -9   60.56    6.43   0
  -6   7   9   59.75    6.69   0
   5  -7  -9   19.91    3.81   0
  -5  -7   9   27.76    5.86   0
   5   7  -9   30.71    4.51   0
  -5  -7   9   29.77    5.17   0
  -5   7   9   24.91    5.44   0
   5  -7  -9   27.45    7.73   0
   4   7  -9  671.14    7.37   0
  -4  -7   9  685.95    8.34   0
  -4  -7   9  731.72    7.70   0
  -4   7   9  712.81    8.75   0
   4  -7  -9  578.47   11.30   0
  -3  -7   9   57.33    4.34   0
   3  -7  -9   47.23    6.29   0
  -3  -7   9   47.74    5.23   0
  -3   7   9   51.12    5.15   0
   3   7  -9   44.32    4.52   0
  -2  -7   9  261.89    6.81   0
  -2  -7   9  262.71    6.10   0
  -2   7   9  262.28    6.19   0
   2   7  -9  255.61    6.50   0
   2  -7  -9  249.10    7.13   0
   1   7  -9   18.87    5.64   0
   1  -7  -9   11.73    5.29   0
  -1  -7   9   11.51    5.98   0
   0  -7  -9  944.81    8.95   0
   0  -7   9  996.09    9.50   0
   0   7  -9  969.32    9.10   0
  -1   7  -9   20.46    3.70   0
   1  -7   9   18.99    6.25   0
  -1  -7  -9   17.92    5.36   0
   1  -7   9   16.08    5.88   0
   2  -7   9  430.88   14.87   0
  -2   7  -9  382.32    7.18   0
  -2  -7  -9  378.94    5.42   0
   2  -7   9  391.07    6.33   0
  -3   7  -9    1.72    5.43   0
  -3  -7  -9    9.60    3.76   0
   3  -7   9    1.31    6.00   0
  -4   7  -9  718.62    8.26   0
   4  -7   9  678.30    8.54   0
  -4  -7  -9  718.24    7.39   0
  -5   7  -9    8.77    5.31   0
  -5  -7  -9   11.15    5.16   0
  -5  -7  -9    8.86    5.33   0
  -6  -7  -9  282.82    5.18   0
  -6  -7  -9  280.10    6.42   0
  -6   7  -9  253.56    8.03   0
  -7  -7  -9   -2.01    3.94   0
  -7  -7  -9    9.71    5.78   0
  -7   7  -9    5.55    5.71   0
  -8  -7  -9  120.63    6.79   0
  -8  -7  -9  178.28    6.51   0
  -8   7  -9  160.18    7.70   0
  -8   7  -9  112.95    8.11   0
   8   8  -9  154.39    7.57   0
  -8  -8   9  136.46    6.57   0
  -8  -8   9  134.51    7.27   0
   8  -8  -9  139.25    6.77   0
   8  -8  -9   81.12    9.19   0
  -8   8   9  167.53   10.31   0
  -7  -8   9   15.38    4.40   0
  -7  -8   9   27.81    5.75   0
   7  -8  -9   28.71    3.93   0
  -7   8   9   28.08    6.90   0
   7   8  -9   27.50    6.24   0
   7  -8  -9   26.57    7.91   0
  -6  -8   9  172.51    6.54   0
   6  -8  -9  162.06    5.85   0
  -6  -8   9  154.76    5.94   0
  -6   8   9  157.95    6.62   0
   6   8  -9  157.74    6.67   0
   6  -8  -9  166.46    9.49   0
   5  -8  -9    0.16    5.25   0
  -5  -8   9   -5.79    5.84   0
   5   8  -9   -4.01    5.98   0
  -5  -8   9    3.71    4.79   0
   5  -8  -9    5.57    8.33   0
  -5   8   9    1.42    6.59   0
   4   8  -9  568.06    7.81   0
  -4  -8   9  577.47    7.83   0
  -4  -8   9  583.42    7.64   0
   4  -8  -9  418.86   10.15   0
  -4   8   9  597.92    9.10   0
   3  -8  -9   25.53    5.67   0
  -3  -8   9   31.57    4.25   0
   3   8  -9   26.51    5.85   0
  -2  -8   9  452.23    7.82   0
   2   8  -9  436.98    6.27   0
   2  -8  -9  430.55    7.81   0
  -1  -8   9    9.54    5.72   0
   1   8  -9   -0.07    3.81   0
   1  -8  -9    3.72    5.50   0
   0   8  -9 1182.59    9.64   0
   0  -8  -9 1169.72    8.84   0
   0  -8   9 1198.85   10.19   0
  -1   8  -9    1.36    5.32   0
  -1  -8  -9    0.45    3.70   0
   1  -8   9   15.11    5.61   0
  -2   8  -9  612.18    8.15   0
  -2  -8  -9  625.82    7.31   0
   2  -8   9  601.40    8.59   0
  -3   8  -9   -1.33    5.29   0
  -3  -8  -9   -4.69    3.80   0
   3  -8   9    2.12    5.75   0
  -4  -8  -9  674.90    7.40   0
  -4   8  -9  654.66    8.28   0
  -4  -8  -9  696.31    7.34   0
   4  -8   9  634.20    8.41   0
  -5   8  -9    0.12    5.34   0
  -5  -8  -9    6.16    5.31   0
  -5  -8  -9   -0.88    3.78   0
  -6   8  -9  216.73    8.12   0
  -6  -8  -9  248.38    6.25   0
  -6  -8  -9  228.72    4.99   0
  -7   8  -9   20.53    6.03   0
  -7  -8  -9    8.01    4.07   0
  -7  -8  -9   14.05    3.99   0
   7  -9  -9   13.20    4.14   0
  -7  -9   9   25.14    6.19   0
  -7  -9   9   23.06    5.69   0
   7  -9  -9   24.15    8.92   0
   7   9  -9    9.23    4.60   0
   6  -9  -9   56.63    5.56   0
  -6  -9   9   51.59    4.49   0
  -6  -9   9   52.43    4.26   0
   6  -9  -9   60.09    9.20   0
   6   9  -9   52.63    6.25   0
  -5  -9   9    1.14    4.16   0
  -5  -9   9    1.49    3.63   0
   5   9  -9   -3.12    5.93   0
   5  -9  -9    2.93    6.58   0
  -4  -9   9   13.33    4.36   0
   4   9  -9   22.48    5.75   0
   4  -9  -9   12.56    7.82   0
   3   9  -9   87.54    5.91   0
   3  -9  -9   74.19    6.61   0
  -3  -9   9   90.17    4.56   0
  -2  -9   9  127.20    6.37   0
   2  -9  -9  117.80    6.42   0
   2   9  -9  110.09    4.67   0
  -1  -9   9   -1.32    5.72   0
   1  -9  -9   -0.41    5.44   0
   1   9  -9    1.25    5.40   0
   0  -9  -9    7.53    5.38   0
   0   9  -9   -4.24    5.24   0
   0  -9   9    9.56    5.89   0
  -1   9  -9   32.75    5.56   0
  -1  -9  -9   27.59    5.34   0
   1  -9   9   29.59    6.51   0
  -2   9  -9   10.50    5.73   0
  -2  -9  -9   20.74    5.31   0
   2  -9   9   17.55    6.02   0
  -3   9  -9    3.57    5.21   0
  -3  -9  -9    7.49    5.21   0
   3  -9   9    5.74    5.62   0
  -4   9  -9    5.09    5.53   0
   4  -9   9   -0.69    5.62   0
  -4  -9  -9    2.11    5.23   0
  -4  -9  -9   -0.03    3.48   0
  -5   9  -9    2.93    5.29   0
  -5  -9  -9    3.20    3.93   0
  -5  -9  -9    1.97    5.17   0
  -6  -9  -9    5.30    5.34   0
  -6   9  -9    4.81    5.67   0
  -6  -9  -9   12.57    5.51   0
  -7   9  -9    4.14    7.29   0
  -7  -9  -9    5.24    5.66   0
  -7  -9  -9   -4.40    4.02   0
   7  10  -9   24.46    6.64   0
   7 -10  -9   39.70    5.99   0
  -7 -10   9   25.31    6.38   0
  -7 -10   9   43.31    5.78   0
   6 -10  -9   90.01    6.09   0
  -6 -10   9   81.88    6.54   0
  -6 -10   9   97.32    5.85   0
   6 -10  -9   94.87    9.82   0
   6  10  -9   95.40    6.61   0
  -5 -10   9   15.50    5.98   0
  -5 -10   9   15.00    3.89   0
   5  10  -9   19.86    5.96   0
   5 -10  -9   18.05    8.21   0
  -4 -10   9  741.37    8.58   0
   4  10  -9  718.29    8.46   0
   4 -10  -9  512.47   11.09   0
   3 -10  -9   17.57    7.47   0
   3  10  -9   18.12    4.04   0
  -3 -10   9   29.82    5.84   0
  -2 -10   9  476.56    7.70   0
   2 -10  -9  433.14    8.08   0
   2  10  -9  442.19    6.17   0
  -1 -10   9    3.05    5.66   0
   1 -10  -9    3.31    5.17   0
   1  10  -9    0.93    5.59   0
   0 -10  -9  686.54    8.46   0
   0  10  -9  734.25    7.97   0
   0 -10   9  744.57    8.79   0
  -1 -10  -9   37.62    5.38   0
  -1  10  -9   34.60    5.57   0
   1 -10   9   28.20    6.20   0
  -2 -10  -9  199.41    5.95   0
  -2  10  -9  201.42    6.43   0
   2 -10   9  190.91    6.85   0
  -3 -10  -9   53.52    5.06   0
  -3  10  -9   50.51    5.56   0
  -3 -10  -9   39.49    3.82   0
   3 -10   9   41.81    6.19   0
  -4  10  -9  192.04    6.65   0
  -4 -10  -9  209.50    6.19   0
   4 -10   9  178.24    6.78   0
  -4 -10  -9  200.51    6.06   0
  -5  10  -9   -0.51    6.94   0
  -5 -10  -9   -5.24    5.43   0
  -5 -10  -9   11.71    5.18   0
  -6  10  -9   63.16    7.77   0
  -6 -10  -9   83.86    6.20   0
  -6 -10  -9   76.80    5.90   0
  -7  10  -9   22.67    7.55   0
  -7 -10  -9   29.10    6.12   0
  -7 -10  -9   19.93    6.02   0
   7  11  -9    9.95    6.53   0
   7 -11  -9   13.13    4.31   0
  -7 -11   9    7.02    4.45   0
  -7 -11   9   13.17    4.12   0
   6 -11  -9  114.13   13.32   0
   6 -11  -9   88.57    6.13   0
  -6 -11   9  115.57    6.40   0
  -6 -11   9  119.80    6.09   0
   6  11  -9  102.30    4.94   0
  -5 -11   9   10.34    5.79   0
   5  11  -9    1.14    6.01   0
   5 -11  -9    5.15    9.40   0
  -4 -11   9  235.89    6.75   0
   4 -11  -9  153.64    8.93   0
   4  11  -9  223.55    5.54   0
   3 -11  -9   31.87    7.71   0
  -3 -11   9   47.89    5.98   0
   3  11  -9   31.61    5.79   0
   2  11  -9  116.52    4.69   0
  -2 -11   9  135.08    4.78   0
   2 -11  -9  113.94    7.80   0
  -1 -11   9   21.92    5.87   0
   1 -11  -9   13.97    5.54   0
   1  11  -9   16.30    5.66   0
   0 -11  -9  507.79    7.63   0
   0  11  -9  517.90    7.61   0
   0 -11   9  533.48    8.19   0
  -1 -11  -9    3.81    5.40   0
  -1  11  -9    9.97    5.29   0
   1 -11   9    8.86    6.08   0
  -2 -11  -9  374.30    6.37   0
  -2 -11  -9  350.15    6.78   0
  -2  11  -9  362.85    7.52   0
   2 -11   9  357.42    8.10   0
  -3 -11  -9   13.00    4.98   0
  -3  11  -9    8.95    5.61   0
  -3 -11  -9   10.47    3.44   0
   3 -11   9    7.81    5.89   0
   4 -11   9  578.67   16.66   0
  -4 -11  -9  555.87    7.09   0
  -4 -11  -9  532.11    7.32   0
   4 -11   9  423.50    8.31   0
  -4  11  -9  545.69    8.98   0
  -5 -11  -9    3.85    3.81   0
  -5  11  -9    1.50    5.59   0
  -5 -11  -9    5.18    3.84   0
  -6 -11  -9  180.99    6.40   0
  -6  11  -9  185.50    8.70   0
  -6 -11  -9  181.96    6.29   0
  -7 -11  -9   21.03    5.98   0
  -7 -11  -9   26.42    5.93   0
  -7  11  -9   13.46    7.37   0
  -7  11  -9   19.30    8.22   0
  -6 -12   9   87.55    6.54   0
  -6 -12   9   68.66    4.57   0
   6  12  -9   64.24    4.96   0
   5 -12  -9   35.84    7.98   0
  -5 -12   9   43.48    6.03   0
   5  12  -9   38.29    6.03   0
   5 -12  -9   37.92    9.56   0
  -4 -12   9   73.48    6.29   0
   4 -12  -9   50.55    8.56   0
   4  12  -9   59.58    6.00   0
   3 -12  -9    8.68    6.35   0
  -3 -12   9   15.59    4.23   0
   3  12  -9   14.12    5.77   0
  -2 -12   9  311.34    7.01   0
   2  12  -9  299.00    5.52   0
   2 -12  -9  273.22    8.97   0
  -1 -12   9   36.37    6.41   0
   1  12  -9   28.68    5.85   0
   1 -12  -9   35.00    5.58   0
   0 -12  -9   79.42    5.99   0
   0 -12  -9   83.42    5.52   0
   0 -12   9   80.79    6.47   0
   0  12  -9   84.06    5.87   0
  -1 -12  -9   -0.78    3.88   0
  -1 -12  -9   -7.16    5.05   0
  -1  12  -9   -1.89    5.33   0
   1 -12   9   -2.23    5.77   0
  -2 -12  -9  103.34    5.47   0
   2 -12   9   88.78    6.75   0
  -2  12  -9   93.94    5.93   0
  -2 -12  -9   90.59    4.14   0
  -3 -12  -9   27.96    3.72   0
  -3 -12  -9   25.52    4.15   0
   3 -12   9   21.28    6.14   0
  -3  12  -9   33.13    5.85   0
  -4 -12  -9   22.12    3.87   0
   4 -12   9   15.08    6.10   0
  -4  12  -9   22.64    7.11   0
  -4 -12  -9   23.57    3.69   0
  -5 -12  -9    2.55    5.49   0
  -5  12  -9    1.76    5.91   0
  -5 -12  -9   -3.04    5.43   0
  -6 -12  -9   16.06    4.29   0
  -6 -12  -9    9.37    6.03   0
  -6  12  -9   16.24    7.41   0
   6  13  -9   17.54    6.53   0
  -6 -13   9   29.51    6.53   0
  -5 -13   9    1.24    5.98   0
   5 -13  -9    3.35   13.81   0
   5 -13  -9    1.67   14.95   0
   5  13  -9   11.99    5.84   0
   4 -13  -9  211.91   10.29   0
  -4 -13   9  299.98    7.10   0
   4  13  -9  238.02    6.99   0
   4 -13  -9  249.24    9.12   0
   3 -13  -9   20.05    7.91   0
  -3 -13   9   25.61    4.36   0
   3 -13  -9   26.90    5.35   0
   3  13  -9   24.21    5.56   0
  -2 -13   9  124.83    6.49   0
   2  13  -9  129.96    4.74   0
   2 -13  -9  132.70    5.96   0
   2 -13  -9  123.92    6.69   0
  -1 -13   9   -1.62    6.21   0
   1  13  -9   -3.04    5.83   0
   1 -13  -9    3.09    5.55   0
   1 -13  -9    8.36    4.93   0
   0  13  -9  282.59    6.96   0
   0 -13  -9  286.18    6.40   0
   0 -13  -9  293.74    6.79   0
   0 -13   9  291.84    7.40   0
  -1 -13  -9   11.74    5.56   0
  -1 -13  -9    7.08    5.16   0
   1 -13   9    6.70    6.00   0
  -1  13  -9    4.81    5.30   0
  -2 -13  -9   88.51    5.47   0
   2 -13   9   82.25    6.66   0
  -2 -13  -9   95.08    5.95   0
  -2  13  -9   80.72    6.06   0
  -3 -13  -9    9.54    3.90   0
   3 -13   9    2.10    6.16   0
  -3  13  -9   10.81    5.84   0
  -3 -13  -9    9.57    4.03   0
  -4 -13  -9  103.55    6.23   0
   4 -13   9   71.64    6.51   0
  -4 -13  -9  113.70    6.00   0
  -4  13  -9  109.79    7.84   0
   5 -13   9    1.62   10.38   0
  -5 -13  -9    7.79    5.46   0
  -5 -13  -9    3.73    5.33   0
  -5  13  -9    2.28    5.81   0
  -6 -13  -9   36.80    4.29   0
  -6 -13  -9   32.48    4.33   0
  -6  13  -9   33.02    8.10   0
  -5 -14   9    8.83    4.43   0
   5  14  -9   14.79    5.99   0
  -4 -14   9  157.60    6.56   0
   4 -14  -9  132.72   11.33   0
   4 -14  -9  149.72    8.79   0
   4  14  -9  126.56    5.01   0
   3 -14  -9   18.60    8.19   0
   3 -14  -9   24.52    6.73   0
  -3 -14   9   24.62    6.09   0
   3  14  -9   21.53    5.55   0
  -2 -14   9  179.26    5.35   0
   2 -14  -9  190.39    6.44   0
   2  14  -9  160.15    4.90   0
   2 -14  -9  150.92    8.43   0
  -1 -14   9   29.09    5.81   0
   1  14  -9   27.06    5.92   0
   1 -14  -9   23.05    6.37   0
   1 -14  -9   28.45    6.93   0
   0  14  -9  316.50    7.13   0
   0 -14  -9  337.56    6.61   0
   0 -14  -9  328.08    7.19   0
   0 -14   9  345.58    7.62   0
  -1 -14  -9    4.27    3.73   0
  -1  14  -9    2.77    5.40   0
  -1 -14  -9   -1.39    5.59   0
   1 -14   9   -0.20    6.09   0
  -2  14  -9  215.93    8.00   0
  -2 -14  -9  222.10    6.37   0
   2 -14   9  227.65    7.54   0
  -2 -14  -9  206.31    6.17   0
  -3  14  -9   11.00    5.87   0
  -3 -14  -9   12.26    3.84   0
   3 -14   9    7.04    6.49   0
  -3 -14  -9    7.87    3.90   0
  -4 -14  -9  190.80    5.22   0
   4 -14   9  110.83    7.04   0
  -4 -14  -9  227.95    6.15   0
  -4  14  -9  233.83    7.46   0
  -5  14  -9    4.34    7.20   0
  -5 -14  -9   -4.94    5.49   0
   5 -14   9    3.36    8.51   0
  -5 -14  -9    8.14    5.67   0
  -4 -15   9    2.40    4.40   0
   4 -15  -9   -0.05   10.92   0
   4 -15  -9   -0.60    9.35   0
   4  15  -9   -7.13    5.75   0
   3 -15  -9   11.88    8.18   0
  -3 -15   9   28.70    6.21   0
   3 -15  -9   18.73    7.04   0
   3  15  -9   20.79    4.32   0
  -2 -15   9   11.48    6.18   0
   2  15  -9    6.96    4.10   0
   2 -15  -9   13.71    5.52   0
   2 -15  -9    3.38    7.74   0
  -1 -15   9    5.99    6.11   0
   1  15  -9    2.40    5.74   0
   1 -15  -9    4.75    7.36   0
   1 -15  -9   -0.19    6.43   0
   0  15  -9    5.54    5.63   0
   0 -15  -9    8.52    5.82   0
   0 -15  -9    1.66    5.07   0
   0 -15   9    1.57    6.27   0
  -1  15  -9    5.54    5.62   0
  -1 -15  -9    8.47    5.64   0
  -1 -15  -9   11.73    5.31   0
   1 -15   9   10.97    6.44   0
  -2  15  -9    4.87    5.65   0
  -2 -15  -9   10.11    5.82   0
  -2 -15  -9   10.93    5.47   0
   2 -15   9   13.53    6.54   0
  -3  15  -9    4.44    5.91   0
  -3 -15  -9    2.99    4.01   0
  -3 -15  -9    1.37    5.70   0
   3 -15   9    2.58    6.49   0
  -4  15  -9   14.16    5.90   0
  -4 -15  -9   11.99    4.15   0
   4 -15   9   12.08    6.32   0
  -4 -15  -9   16.29    5.53   0
  -4 -16   9  101.66    6.91   0
   4  16  -9   63.64    6.64   0
   3 -16  -9   15.08    8.49   0
  -3 -16   9   32.36    5.97   0
   3  16  -9   17.67    6.09   0
   3 -16  -9   24.82    7.41   0
  -2 -16   9   41.03    6.67   0
   2 -16  -9   30.12    5.84   0
   2  16  -9   21.51    4.48   0
   2 -16  -9   29.62    6.66   0
  -1 -16   9   -1.32    6.31   0
   1 -16  -9    5.91    6.75   0
   1  16  -9   -5.13    5.98   0
   1 -16  -9    2.76    5.98   0
   0 -16  -9  129.94    5.92   0
   0  16  -9  133.89    6.43   0
   0 -16  -9  107.53    6.39   0
   0 -16   9  121.70    6.95   0
  -1 -16  -9   14.11    5.33   0
  -1  16  -9   13.18    5.67   0
  -1 -16  -9   13.04    5.81   0
   1 -16   9   25.69    6.44   0
  -2 -16  -9   65.18    5.50   0
  -2  16  -9   54.07    6.28   0
  -2 -16  -9   53.07    6.19   0
   2 -16   9   59.22    7.16   0
  -3 -16  -9    5.18    4.05   0
  -3  16  -9    1.41    7.39   0
   3 -16   9   17.42    6.67   0
  -3 -16  -9    8.55    6.05   0
  -2 -17   9   96.39    7.12   0
   2  17  -9   84.69    5.18   0
   2 -17  -9   84.67    8.68   0
   2 -17  -9   79.94    8.22   0
   1 -17  -9   13.89    6.97   0
  -1 -17   9   20.35    6.23   0
   1  17  -9   20.34    5.88   0
   1 -17  -9   19.03    6.24   0
   0 -17  -9  124.80    6.22   0
   0  17  -9   91.34    5.18   0
   0 -17  -9  119.14    6.82   0
   0 -17   9  108.47    6.84   0
  -1 -17  -9    2.07    5.43   0
  -1 -17  -9    6.46    5.92   0
  -1  17  -9    4.97    5.52   0
   1 -17   9   -0.89    7.77   0
  -2 -17  -9   61.34    4.61   0
  -2 -17  -9   67.63    6.63   0
  -2  17  -9   52.27    6.66   0
   2 -17   9   68.00    7.47   0
  -8   0  10    3.19    6.00   0
   8   0 -10    7.57    6.76   0
  -7   0  10  135.90    6.43   0
   7   0 -10  122.48    7.21   0
   6   0 -10  928.46   10.03   0
  -6   0  10  934.73    8.30   0
   5   0 -10    1.64    4.33   0
  -5   0  10    7.80    5.41   0
   4   0 -10    2.92    5.78   0
  -4   0  10    7.60    5.64   0
   3   0 -10  270.59    5.73   0
  -3   0  10  277.30    5.46   0
   2   0 -10 2690.97   13.66   0
   2   0 -10 2561.21   12.62   0
  -2   0  10 2736.32   13.15   0
   1   0 -10    8.06    4.82   0
   1   0 -10    6.54    3.94   0
  -1   0  10   10.41    5.52   0
   0   0  10   80.12    5.84   0
   0   0 -10   73.12    5.40   0
   0   0 -10   81.61    5.84   0
  -1   0 -10    6.66    4.66   0
   1   0  10    7.13    5.53   0
  -1   0 -10    3.97    3.97   0
  -2   0 -10 3958.68   25.91   0
   2   0  10 4163.00   14.81   0
  -2   0 -10 3763.04   13.53   0
  -3   0 -10   42.12    9.93   0
  -3   0 -10   38.76    5.10   0
  -4   0 -10   38.20    5.12   0
  -5   0 -10   10.47    3.46   0
  -6   0 -10 1525.30    9.86   0
  -7   0 -10    8.42    5.25   0
  -7   0 -10   12.53    4.04   0
  -8   0 -10    2.01    4.56   0
  -8   0 -10    6.87    5.42   0
  -8  -1  10   -2.39    5.95   0
   8   1 -10   -0.09    4.74   0
   8  -1 -10    3.70    6.94   0
  -8   1  10    1.36    6.01   0
  -7  -1  10   11.87    4.35   0
   7  -1 -10   21.00    6.68   0
   7   1 -10   23.44    6.23   0
  -7   1  10   20.24    5.58   0
  -6  -1  10  307.25    7.11   0
   6  -1 -10  305.74    7.92   0
   6   1 -10  294.90    7.53   0
  -6   1  10  304.21    6.98   0
  -5  -1  10   18.37    5.61   0
   5  -1 -10   13.71    6.20   0
   5   1 -10    6.19    6.31   0
  -5   1  10    7.60    5.42   0
   4  -1 -10   11.35    5.94   0
   4   1 -10    9.48    5.89   0
  -4   1  10    8.60    5.11   0
  -4  -1  10    2.98    5.39   0
   3  -1 -10    7.70    4.69   0
   3  -1 -10    5.92    5.73   0
   3   1 -10    8.53    5.94   0
  -3   1  10    4.09    5.49   0
  -3  -1  10    4.98    5.64   0
   2  -1 -10  753.32    7.79   0
   2   1 -10  762.40    8.71   0
   2  -1 -10  752.20    7.68   0
  -2   1  10  801.28    8.47   0
  -2  -1  10  786.92    8.57   0
   1  -1 -10   10.68    5.83   0
   1   1 -10    8.80    5.71   0
   1  -1 -10    7.47    4.33   0
  -1   1  10    4.05    3.79   0
  -1  -1  10    3.37    5.60   0
   0   1 -10   17.24    4.02   0
   0   1  10   18.52    5.51   0
   0  -1  10   23.12    4.14   0
   0  -1 -10   18.43    6.01   0
   0  -1 -10   13.86    5.69   0
   1   1  10   37.82    4.00   0
   1  -1  10   40.68    3.97   0
  -1  -1 -10   43.79    5.49   0
  -1   1 -10   37.71    5.66   0
   2   1  10  530.16    7.27   0
   2  -1  10  529.59    7.57   0
  -2  -1 -10  502.00    7.02   0
  -2   1 -10  480.52    7.27   0
  -3  -1 -10   91.30    5.30   0
  -3   1 -10   87.41    5.39   0
  -4  -1 -10   27.90    5.18   0
  -4   1 -10   27.59    4.94   0
  -5  -1 -10   22.53    8.37   0
  -5  -1 -10   21.59    4.88   0
  -5   1 -10   28.68    5.02   0
  -6  -1 -10  362.74   10.45   0
  -6  -1 -10  370.33    6.76   0
  -6   1 -10  349.48    6.42   0
  -7  -1 -10    7.88    5.89   0
  -7  -1 -10    7.53    5.19   0
  -7   1 -10    0.65    5.28   0
  -8  -1 -10    3.23    4.15   0
  -8  -1 -10   -1.03    5.45   0
  -8   1 -10   -3.85    5.13   0
  -8   1 -10    2.31    6.13   0
  -8  -2  10    8.53    6.19   0
   8   2 -10    4.04    6.96   0
   8  -2 -10    0.34    6.77   0
  -8   2  10   -0.64    5.80   0
  -7  -2  10   59.20    6.07   0
   7  -2 -10   48.73    7.07   0
   7   2 -10   49.91    6.83   0
  -7   2  10   55.79    6.02   0
   6  -2 -10  271.86    7.70   0
  -6  -2  10  286.99    7.14   0
   6   2 -10  277.37    7.70   0
  -6   2  10  294.37    7.09   0
  -5  -2  10   26.05    5.66   0
   5  -2 -10   29.71    6.27   0
  -5   2  10   24.64    5.32   0
   5   2 -10   26.65    6.25   0
  -4  -2  10    8.61    5.60   0
   4  -2 -10    2.51    4.81   0
   4  -2 -10    1.63    6.10   0
   4   2 -10    3.65    6.00   0
  -4   2  10   11.93    5.24   0
   3  -2 -10   67.48    6.23   0
   3   2 -10   59.24    4.48   0
   3  -2 -10   67.80    5.08   0
  -3   2  10   61.51    4.08   0
  -3  -2  10   65.92    5.95   0
   2  -2 -10  865.76    8.32   0
   2  -2 -10  807.34    7.92   0
   2   2 -10  833.13    9.05   0
  -2   2  10  862.39    8.54   0
  -2  -2  10  856.24    7.84   0
   1  -2 -10   99.23    6.24   0
   1   2 -10  105.16    6.06   0
   1  -2 -10  104.34    5.27   0
  -1   2  10   96.06    5.71   0
  -1  -2  10  107.74    6.26   0
   0   2 -10   13.74    5.75   0
   0   2  10   18.45    5.18   0
   0  -2  10    1.38    5.97   0
   0  -2 -10   13.92    3.86   0
   1   2  10  111.10    5.74   0
   1  -2  10  109.34    4.58   0
  -1  -2 -10  105.57    5.70   0
  -1   2 -10  106.12    5.83   0
   2  -2  10  583.40    7.76   0
  -2  -2 -10  541.00    7.09   0
  -2   2 -10  529.75    7.37   0
   3  -2  10  223.09    6.20   0
  -3  -2 -10  210.29    5.81   0
  -3   2 -10  195.93    4.63   0
  -4  -2 -10   42.39    3.74   0
  -4   2 -10   38.26    4.99   0
  -5  -2 -10    9.36    4.97   0
  -5   2 -10   14.79    4.88   0
  -6  -2 -10  331.68    8.90   0
  -6  -2 -10  302.40    5.10   0
  -6   2 -10  305.64    6.23   0
  -7  -2 -10   19.96    6.61   0
  -7  -2 -10   21.55    5.46   0
  -7   2 -10   22.17    5.24   0
  -7  -2 -10   22.49    5.83   0
  -8   2 -10    4.37    6.00   0
  -8  -2 -10    2.22    4.15   0
  -8  -2 -10    0.69    5.65   0
  -8   2 -10    4.55    5.51   0
  -8  -3  10    7.29    6.44   0
   8   3 -10    6.81    7.01   0
   8  -3 -10   16.09    6.74   0
  -8   3  10   12.02    6.09   0
  -7  -3  10  142.26    6.69   0
   7  -3 -10  159.62    7.57   0
   7   3 -10  147.08    5.71   0
  -7   3  10  159.61    6.53   0
   6  -3 -10 1052.79   11.15   0
  -6  -3  10 1131.03    9.75   0
   6   3 -10 1016.89    9.18   0
  -6   3  10 1077.84   10.19   0
  -5  -3  10    4.49    5.63   0
   5  -3 -10    0.82    3.34   0
   5  -3 -10    8.29    6.42   0
  -5   3  10    3.09    5.33   0
   5   3 -10    4.56    6.10   0
  -4  -3  10    4.21    5.87   0
   4  -3 -10    7.45    4.83   0
   4  -3 -10   12.17    6.30   0
  -4   3  10    5.93    5.52   0
   4   3 -10    6.85    5.86   0
   3  -3 -10  282.83    5.95   0
   3  -3 -10  281.79    7.30   0
   3   3 -10  303.61    7.03   0
  -3   3  10  287.05    6.78   0
  -3  -3  10  288.39    6.78   0
   2  -3 -10 2141.72   12.45   0
   2   3 -10 2060.52   11.90   0
   2  -3 -10 2072.97   10.49   0
  -2   3  10 2093.99   11.71   0
  -2  -3  10 2099.25   11.83   0
   1   3 -10   90.71    4.75   0
  -1   3  10   94.20    5.41   0
  -1  -3  10   99.05    6.46   0
   1  -3 -10   84.59    5.89   0
   0   3 -10   19.86    5.63   0
   0   3  10    3.45    5.32   0
   0  -3  10   17.68    5.95   0
   0  -3 -10   12.87    4.03   0
  -1   3 -10  150.22    5.93   0
   1   3  10  160.40    5.76   0
   1  -3  10  160.59    4.82   0
  -1  -3 -10  157.92    5.86   0
   2  -3  10 2769.94   13.23   0
  -2  -3 -10 2639.01   11.91   0
  -2   3 -10 2604.29   12.42   0
   3  -3  10   54.64    4.18   0
  -3  -3 -10   48.30    3.98   0
  -3   3 -10   44.13    3.75   0
  -4  -3 -10    4.30    5.01   0
  -4   3 -10    8.87    4.82   0
  -5  -3 -10   15.61    5.01   0
  -5   3 -10   20.23    5.00   0
  -6  -3 -10 1231.90    7.95   0
  -6   3 -10 1272.26    9.34   0
  -7  -3 -10   44.85    4.30   0
  -7  -3 -10   45.21    7.23   0
  -7  -3 -10   54.87    5.35   0
  -7   3 -10   52.82    5.39   0
  -8  -3 -10    5.80    4.35   0
  -8  -3 -10    6.30    6.84   0
  -8   3 -10   -4.45    6.32   0
  -8  -3 -10    6.59    5.52   0
  -8   3 -10    1.87    5.51   0
  -8  -4  10    4.34    6.24   0
  -8   4  10   -2.26    5.77   0
   8   4 -10   -6.86    6.53   0
   8  -4 -10    0.50    6.73   0
  -7  -4  10   79.25    4.94   0
   7  -4 -10   76.55    7.45   0
   7   4 -10   78.72    5.27   0
  -7   4  10   85.09    6.00   0
   6  -4 -10  196.68    7.68   0
  -6  -4  10  224.84    6.51   0
   6   4 -10  219.33    6.96   0
   6  -4 -10  217.83    5.84   0
  -6   4  10  226.01    6.71   0
   5   4 -10    1.85    6.08   0
  -5  -4  10   10.02    5.80   0
  -5  -4  10    4.08    3.34   0
   5  -4 -10    4.02    4.85   0
   5  -4 -10    8.56    6.19   0
  -5   4  10    2.38    5.42   0
  -4  -4  10   -3.23    5.79   0
  -4  -4  10    2.67    3.41   0
   4  -4 -10   -5.08    4.91   0
   4  -4 -10    0.40    6.17   0
  -4   4  10    5.16    4.88   0
   4   4 -10    0.53    5.99   0
  -3  -4  10  154.20    4.98   0
  -3  -4  10  147.42    4.45   0
   3  -4 -10  148.55    5.40   0
   3  -4 -10  146.24    6.87   0
  -3   4  10  152.92    5.93   0
   3   4 -10  159.71    6.42   0
   2  -4 -10  567.64    8.19   0
   2   4 -10  577.97    6.73   0
  -2   4  10  559.96    6.46   0
  -2  -4  10  591.82    6.74   0
   1   4 -10    2.44    5.47   0
  -1   4  10    4.54    4.97   0
  -1  -4  10    6.38    3.85   0
   1  -4 -10    2.02    3.79   0
   0   4 -10    8.46    5.61   0
   0   4  10    0.33    5.12   0
   0  -4  10    1.85    3.95   0
   0  -4 -10    2.56    5.41   0
  -1   4 -10  113.67    6.08   0
   1  -4  10  116.33    6.47   0
  -1  -4 -10  111.69    4.27   0
  -2   4 -10  428.60    7.13   0
   2  -4  10  447.47    7.42   0
  -2  -4 -10  422.44    5.69   0
   3  -4  10    3.55    5.31   0
  -3  -4 -10    4.06    4.97   0
  -3   4 -10    5.45    5.24   0
  -4  -4 -10    4.29    4.91   0
  -4   4 -10    1.43    3.31   0
  -5  -4 -10   41.96    5.06   0
  -5   4 -10   37.47    5.24   0
  -6  -4 -10  215.25    6.43   0
  -6  -4 -10  219.89    4.88   0
  -6   4 -10  228.84    6.37   0
  -7  -4 -10    1.23    5.54   0
  -7  -4 -10    6.49    5.16   0
  -7   4 -10    4.94    5.21   0
  -8  -4 -10   10.07    6.02   0
  -8   4 -10    0.98    6.11   0
  -8  -4 -10    1.01    5.82   0
  -8  -4 -10    6.24    5.41   0
  -8   4 -10    3.93    5.47   0
  -8  -5  10   12.21    6.36   0
  -8   5  10    3.78    7.17   0
   8   5 -10    5.80    7.13   0
   8  -5 -10   -2.86    8.31   0
  -7  -5  10    1.08    6.15   0
   7  -5 -10    3.08    7.02   0
   7   5 -10    3.10    4.58   0
  -7   5  10    4.06    5.70   0
   6  -5 -10  184.64    9.12   0
  -6  -5  10  216.83    6.70   0
  -6  -5  10  201.79    6.04   0
   6   5 -10  197.77    7.01   0
   6  -5 -10  198.28    5.80   0
  -6   5  10  187.58    6.71   0
   5   5 -10   -0.21    6.00   0
  -5  -5  10    1.51    3.90   0
  -5  -5  10    3.40    4.86   0
   5  -5 -10    4.65    4.84   0
  -5   5  10   -0.61    5.19   0
   5  -5 -10    4.00    6.20   0
  -4  -5  10   -0.37    5.76   0
   4  -5 -10    2.62    4.95   0
  -4  -5  10    9.83    4.95   0
   4  -5 -10    6.95    5.88   0
  -4   5  10    0.87    4.99   0
   4   5 -10   10.38    5.99   0
  -3  -5  10    4.03    4.16   0
   3  -5 -10    5.48    6.11   0
  -3  -5  10   10.35    5.06   0
  -3   5  10    3.98    4.94   0
   3   5 -10    5.57    4.21   0
   2  -5 -10  589.82    8.50   0
  -2  -5  10  604.11    7.96   0
  -2   5  10  586.49    6.65   0
   2   5 -10  595.24    6.79   0
  -2  -5  10  596.41    7.92   0
  -1  -5  10    7.08    4.94   0
   1   5 -10    2.53    3.92   0
  -1   5  10    2.94    5.11   0
  -1  -5  10   -2.35    5.63   0
   1  -5 -10    9.30    5.50   0
   0   5 -10   13.10    5.37   0
   0   5  10    2.59    3.71   0
   0  -5 -10    0.52    5.48   0
   0  -5  10   13.11    6.08   0
  -1   5 -10    0.29    5.37   0
   1  -5  10    6.64    5.79   0
  -1  -5 -10   11.44    5.04   0
  -2   5 -10  517.41    6.23   0
   2  -5  10  525.08    7.77   0
  -2  -5 -10  497.97    5.88   0
  -3   5 -10   37.72    5.29   0
   3  -5  10   49.41    5.68   0
  -3  -5 -10   37.06    5.31   0
  -4  -5 -10   19.17    4.90   0
  -4   5 -10   19.39    5.22   0
  -5  -5 -10   13.01    5.20   0
  -5   5 -10    0.83    4.99   0
  -6  -5 -10  264.68    6.44   0
  -6  -5 -10  277.18    6.31   0
  -6   5 -10  272.38    6.55   0
  -7  -5 -10   31.42    4.01   0
  -7  -5 -10   31.64    5.89   0
  -7   5 -10   32.28    5.47   0
  -8   5 -10    7.95    6.34   0
  -8  -5 -10    4.76    7.21   0
  -8  -5 -10    9.08    5.71   0
  -8   5 -10    5.87    5.60   0
  -8  -5 -10    3.46    6.19   0
   8  -6 -10    7.86    8.48   0
  -8  -6  10   11.18    6.44   0
  -8   6  10   12.69    7.43   0
   8   6 -10    9.78    4.92   0
  -7  -6  10   79.36    6.13   0
  -7  -6  10   77.54    4.30   0
   7  -6 -10   68.43    4.24   0
   7  -6 -10   86.64    7.39   0
   7   6 -10   65.60    4.89   0
  -7   6  10   84.80    6.16   0
   6  -6 -10  929.23   13.09   0
  -6  -6  10  976.39    8.11   0
  -6  -6  10  988.23    8.57   0
   6  -6 -10  952.54    7.37   0
   6   6 -10  957.65    9.59   0
  -6   6  10  989.63   10.81   0
   5   6 -10    6.14    4.32   0
  -5  -6  10    2.68    5.83   0
   5  -6 -10   -4.61    3.67   0
  -5  -6  10   -8.63    4.93   0
  -5   6  10    0.76    6.17   0
   5  -6 -10   -1.41    6.14   0
  -4  -6  10   21.78    4.07   0
   4  -6 -10   23.99    5.03   0
  -4  -6  10   22.29    4.96   0
   4  -6 -10   20.30    7.35   0
  -4   6  10   25.03    4.96   0
   4   6 -10   21.26    5.80   0
  -3  -6  10  125.79    6.54   0
   3  -6 -10  140.45    6.89   0
  -3  -6  10  139.48    5.78   0
  -3   6  10  126.77    5.39   0
   3   6 -10  142.85    6.47   0
   2  -6 -10 2344.96   13.63   0
  -2  -6  10 2384.27   12.71   0
  -2   6  10 2367.82   12.26   0
   2   6 -10 2332.25   11.52   0
  -2  -6  10 2370.12   11.72   0
  -1  -6  10   44.79    5.13   0
  -1   6  10   46.58    4.97   0
   1   6 -10   48.78    5.65   0
   1  -6 -10   42.86    4.23   0
  -1  -6  10   41.22    5.81   0
   0  -6  10   12.42    6.33   0
   0   6 -10   17.46    5.51   0
   0  -6 -10   16.95    5.30   0
   0  -6  10   21.98    5.90   0
  -1   6 -10   72.29    4.28   0
  -1  -6 -10   75.60    5.47   0
   1  -6  10   75.64    6.07   0
  -2   6 -10 2721.61   13.09   0
  -2  -6 -10 2646.57   11.37   0
   2  -6  10 2768.80   13.56   0
  -3   6 -10   36.67    5.18   0
   3  -6  10   30.93    5.89   0
  -3  -6 -10   29.05    5.31   0
  -4   6 -10   18.50    5.06   0
   4  -6  10   15.67    5.54   0
  -4  -6 -10   10.23    3.56   0
  -5  -6 -10    3.31    3.76   0
  -5   6 -10    4.54    5.09   0
  -6  -6 -10 1245.25    8.26   0
  -6  -6 -10 1308.37    9.32   0
  -6   6 -10 1312.08   10.12   0
  -7  -6 -10   25.28    5.66   0
  -7  -6 -10   17.09    5.56   0
  -7   6 -10   22.56    5.56   0
  -8   6 -10    0.00    6.52   0
  -8  -6 -10    1.29    3.90   0
  -8  -6 -10    5.68    4.30   0
  -8   6 -10    6.28    5.88   0
  -7  -7  10   69.73    6.65   0
  -7  -7  10   54.95    5.71   0
   7  -7 -10   57.97    5.68   0
   7  -7 -10   45.02    8.57   0
  -7   7  10   51.66    7.19   0
   7   7 -10   64.13    6.91   0
   6  -7 -10  261.37    8.63   0
  -6  -7  10  286.70    5.69   0
  -6  -7  10  276.77    6.31   0
   6  -7 -10  258.11    6.24   0
   6   7 -10  268.81    7.33   0
  -6   7  10  263.48    8.32   0
  -5  -7  10    6.15    5.97   0
   5   7 -10    9.80    4.24   0
   5  -7 -10    1.86    5.14   0
  -5  -7  10    5.34    3.79   0
  -5   7  10    4.76    4.83   0
   5  -7 -10    4.81    6.17   0
   4   7 -10   63.60    4.34   0
  -4  -7  10   64.78    5.95   0
  -4  -7  10   53.61    5.45   0
   4  -7 -10   51.34    6.44   0
  -4   7  10   61.30    6.43   0
  -3  -7  10  172.49    4.91   0
   3  -7 -10  159.87    6.70   0
  -3  -7  10  176.72    5.80   0
  -3   7  10  168.41    5.56   0
   3   7 -10  165.59    5.01   0
  -2  -7  10  624.51    8.13   0
  -2   7  10  625.78    7.54   0
  -2  -7  10  615.25    7.76   0
   2   7 -10  588.73    6.90   0
   2  -7 -10  601.23    8.28   0
  -1  -7  10   -0.90    4.89   0
   1   7 -10    4.73    3.82   0
   1  -7 -10    6.18    4.10   0
  -1  -7  10    1.07    4.06   0
   0  -7  10   77.38    5.67   0
   0   7 -10   74.91    4.25   0
   0  -7 -10   73.10    5.51   0
   0  -7  10   79.75    6.00   0
   1  -7  10  251.87    8.44   0
  -1   7 -10  230.09    6.29   0
  -1  -7 -10  242.28    6.13   0
   1  -7  10  249.19    6.89   0
  -2   7 -10  534.33    6.57   0
  -2  -7 -10  531.49    7.32   0
   2  -7  10  540.48    7.98   0
  -3   7 -10    4.00    5.33   0
   3  -7  10    8.28    5.67   0
  -3  -7 -10    7.05    5.09   0
  -4   7 -10   55.22    5.49   0
   4  -7  10   66.82    5.94   0
  -4  -7 -10   62.58    5.07   0
  -5   7 -10  110.09    5.94   0
  -5  -7 -10  124.13    5.64   0
  -5  -7 -10  116.90    5.65   0
  -6  -7 -10  314.93    6.58   0
  -6   7 -10  288.49    6.89   0
  -6  -7 -10  294.81    6.56   0
  -7  -7 -10    5.89    5.76   0
  -7  -7 -10    5.99    5.37   0
  -7   7 -10   -1.45    6.79   0
  -7  -8  10   12.04    5.44   0
   7  -8 -10    2.05    5.55   0
  -7  -8  10   16.07    6.12   0
  -7   8  10   14.54    7.04   0
   7  -8 -10   15.18    8.46   0
   7   8 -10    9.66    6.36   0
   6  -8 -10   78.17    7.62   0
  -6  -8  10   71.49    6.52   0
   6  -8 -10   84.82    5.70   0
  -6  -8  10   81.66    4.14   0
  -6   8  10   84.63    7.13   0
   6   8 -10   72.87    6.79   0
  -5  -8  10   26.59    5.95   0
   5  -8 -10   17.51    3.76   0
  -5  -8  10   14.09    5.16   0
  -5   8  10   23.38    5.29   0
   5  -8 -10   14.78    8.31   0
   5   8 -10   20.96    6.02   0
   4   8 -10   15.14    5.78   0
  -4  -8  10   17.60    4.17   0
  -4  -8  10    7.43    5.52   0
   4  -8 -10   12.42    6.35   0
  -4   8  10   11.10    5.18   0
  -3  -8  10   22.47    4.21   0
   3  -8 -10   15.28    5.90   0
  -3  -8  10   16.44    5.20   0
   3   8 -10   18.67    5.75   0
  -2  -8  10  192.55    6.74   0
  -2  -8  10  204.57    6.41   0
   2   8 -10  194.73    5.04   0
   2  -8 -10  190.44    6.32   0
  -1  -8  10   68.64    5.37   0
   1   8 -10   72.42    5.93   0
   1  -8 -10   63.39    5.87   0
  -1  -8  10   72.33    6.45   0
   0  -8  10   78.90    5.73   0
   0   8 -10   72.45    4.06   0
   0  -8 -10   71.11    5.56   0
   0  -8  10   82.60    6.19   0
   1  -8  10    9.54    5.92   0
  -1   8 -10    5.30    5.18   0
  -1  -8 -10    6.29    3.62   0
   1  -8  10   11.78    4.09   0
  -2   8 -10  187.62    6.31   0
  -2  -8 -10  176.95    6.07   0
   2  -8  10  185.08    5.54   0
  -3   8 -10   99.86    5.71   0
  -3  -8 -10   93.10    4.07   0
   3  -8  10   86.22    6.18   0
  -4   8 -10   66.46    5.82   0
   4  -8  10   66.28    6.28   0
  -4  -8 -10   71.09    5.47   0
  -5   8 -10   11.36    5.41   0
  -5  -8 -10   10.97    5.34   0
  -5  -8 -10    8.10    3.67   0
  -6   8 -10  113.50    6.44   0
  -6  -8 -10  118.88    6.10   0
  -6  -8 -10  136.07    6.12   0
  -7   8 -10    8.11    5.71   0
  -7  -8 -10   15.37    5.64   0
  -7  -8 -10   13.25    5.82   0
  -7  -9  10   72.98    4.62   0
   7  -9 -10   64.35    4.58   0
   7   9 -10   77.84    4.92   0
   7  -9 -10   77.20    8.82   0
  -7  -9  10   81.87    6.68   0
   6  -9 -10  468.63   11.50   0
  -6  -9  10  424.78    7.87   0
   6  -9 -10  460.27    7.20   0
  -6  -9  10  418.31    6.13   0
   6   9 -10  403.19    8.00   0
  -5  -9  10   17.69    4.19   0
   5  -9 -10   12.20    3.72   0
  -5  -9  10   12.13    5.37   0
   5   9 -10   16.50    5.86   0
   5  -9 -10   11.75    8.22   0
  -4  -9  10    9.68    4.27   0
   4   9 -10   10.17    5.85   0
   4  -9 -10    7.64    7.84   0
  -4  -9  10   21.18    5.35   0
   3   9 -10  167.64    6.32   0
  -3  -9  10  170.92    4.96   0
   3  -9 -10  147.82    8.26   0
  -3  -9  10  178.22    6.00   0
  -2  -9  10 1081.42    9.40   0
   2   9 -10 1036.18    8.25   0
   2  -9 -10  989.37   10.12   0
   1   9 -10   29.45    4.17   0
   1  -9 -10   25.17    5.58   0
  -1  -9  10   44.03    5.96   0
   0   9 -10   12.86    5.45   0
   0  -9 -10    8.07    5.38   0
   0  -9  10    7.65    4.27   0
  -1   9 -10   50.11    4.13   0
  -1  -9 -10   53.60    5.48   0
   1  -9  10   59.11    6.06   0
   2  -9  10 1317.59   18.31   0
  -2   9 -10 1249.49   10.04   0
  -2  -9 -10 1221.06    9.09   0
   2  -9  10 1244.53   10.49   0
  -3   9 -10   20.02    5.66   0
  -3  -9 -10   19.37    3.57   0
   3  -9  10   21.38    5.98   0
  -4   9 -10    7.95    5.30   0
   4  -9  10   10.02    5.85   0
  -4  -9 -10   14.02    3.73   0
  -4  -9 -10   10.85    5.40   0
  -5   9 -10    8.48    5.53   0
  -5  -9 -10   17.83    5.34   0
  -5  -9 -10    5.08    5.33   0
  -6   9 -10  648.10    9.37   0
  -6  -9 -10  585.15    7.69   0
  -6  -9 -10  576.63    6.81   0
  -7   9 -10   20.31    6.29   0
  -7  -9 -10   20.93    4.24   0
  -7  -9 -10   15.38    4.19   0
  -7 -10  10   40.65    6.65   0
   7 -10 -10    0.26    8.31   0
   7 -10 -10   32.71    5.99   0
  -7 -10  10   44.80    4.39   0
   7  10 -10   41.40    6.79   0
   6 -10 -10  205.14   10.49   0
  -6 -10  10  203.05    7.16   0
   6 -10 -10  164.31    6.35   0
  -6 -10  10  185.74    6.46   0
   6  10 -10  218.48    7.19   0
  -5 -10  10    1.92    6.06   0
  -5 -10  10   12.92    5.24   0
   5  10 -10    7.42    5.96   0
   5 -10 -10    4.90    8.08   0
  -4 -10  10   37.47    6.08   0
   4  10 -10   18.54    5.95   0
   4 -10 -10   16.59    6.53   0
  -4 -10  10   27.54    5.53   0
   3  10 -10  141.30    4.91   0
   3 -10 -10  122.61    8.50   0
  -3 -10  10  162.24    6.49   0
  -2 -10  10  286.69    6.83   0
   2 -10 -10  255.03    7.33   0
   2  10 -10  266.03    6.56   0
   1 -10 -10    2.22    5.69   0
   1  10 -10    7.60    5.35   0
  -1 -10  10    7.57    6.10   0
   0 -10 -10    3.09    3.73   0
   0  10 -10    6.19    5.34   0
   0 -10  10    5.32    5.87   0
  -1 -10 -10  202.53    5.90   0
  -1  10 -10  191.03    6.52   0
   1 -10  10  199.00    6.85   0
  -2  10 -10  153.34    4.86   0
  -2 -10 -10  173.05    5.94   0
   2 -10  10  165.12    6.72   0
  -3  10 -10    8.38    5.27   0
  -3 -10 -10    6.55    3.70   0
   3 -10  10    2.78    5.90   0
  -3 -10 -10    5.38    4.97   0
  -4  10 -10    1.85    5.45   0
   4 -10  10    2.60    5.82   0
  -4 -10 -10    7.03    5.26   0
  -4 -10 -10   -0.36    5.01   0
  -5  10 -10   68.37    6.18   0
  -5 -10 -10   77.49    5.74   0
  -5 -10 -10   77.90    5.72   0
  -6 -10 -10   77.22    5.94   0
  -6  10 -10   97.23    6.54   0
  -6 -10 -10   94.34    5.96   0
  -6 -11  10   83.57    5.11   0
   6 -11 -10   78.55    5.96   0
  -6 -11  10  104.53    6.02   0
   6 -11 -10  101.03   10.58   0
   6  11 -10   78.97    6.54   0
  -5 -11  10    2.39    6.02   0
  -5 -11  10   -3.54    5.27   0
   5  11 -10   11.65    5.97   0
   5 -11 -10   -1.34    8.21   0
  -4 -11  10    9.87    5.97   0
   4  11 -10    6.52    3.96   0
   4 -11 -10    2.32    6.46   0
   3 -11 -10    7.23    6.26   0
  -3 -11  10    7.24    4.43   0
   3  11 -10   24.18    5.72   0
   2  11 -10  158.70    6.37   0
  -2 -11  10  180.33    5.30   0
   2 -11 -10  162.48    6.75   0
  -1 -11  10   13.36    6.13   0
   1 -11 -10   13.74    5.81   0
   1  11 -10   19.16    5.98   0
   0 -11 -10   38.40    4.28   0
   0  11 -10   43.03    5.56   0
   0 -11  10   50.67    4.65   0
  -1 -11 -10   47.38    5.51   0
  -1  11 -10   49.16    5.35   0
   1 -11  10   44.00    6.36   0
  -2 -11 -10  225.63    6.04   0
  -2 -11 -10  207.69    5.03   0
  -2  11 -10  196.90    6.73   0
   2 -11  10  206.13    7.34   0
  -3 -11 -10   19.42    5.23   0
  -3  11 -10   16.03    5.66   0
   3 -11  10   17.10    6.13   0
  -3 -11 -10   19.55    5.15   0
   4 -11  10   25.61    5.89   0
  -4  11 -10   15.83    5.56   0
  -4 -11 -10   24.87    5.47   0
  -4 -11 -10   21.97    5.28   0
  -5 -11 -10   29.84    4.14   0
  -5  11 -10   41.12    6.24   0
  -5 -11 -10   41.86    5.68   0
  -6  11 -10  101.73    8.38   0
  -6 -11 -10  110.88    4.81   0
  -6 -11 -10  117.80    4.79   0
   6 -12 -10    1.76   13.85   0
   6 -12 -10  264.50    6.35   0
  -6 -12  10  305.27    6.66   0
  -6 -12  10  273.15    6.34   0
   6 -12 -10    3.75   12.68   0
   6  12 -10  252.06    6.70   0
  -5 -12  10    5.82    6.19   0
  -5 -12  10    4.14    3.91   0
   5  12 -10    7.18    6.02   0
   5 -12 -10    5.00    9.75   0
  -4 -12  10   25.29    4.48   0
   4 -12 -10   21.19    6.80   0
   4  12 -10   38.19    5.93   0
   3 -12 -10   29.80    6.53   0
  -3 -12  10   42.44    6.12   0
   3  12 -10   36.36    5.80   0
  -2 -12  10 1003.37    9.22   0
   2  12 -10  919.22    7.82   0
   2 -12 -10  881.88   10.28   0
   1  12 -10    1.74    4.08   0
  -1 -12  10    6.11    6.22   0
   1 -12 -10    1.47    5.93   0
   0 -12 -10   25.14    5.62   0
   0  12 -10   23.95    5.66   0
   0 -12  10   27.59    6.33   0
  -1 -12 -10   56.69    5.20   0
  -1 -12 -10   52.94    5.68   0
  -1  12 -10   61.38    5.65   0
   1 -12  10   47.86    6.33   0
  -2 -12 -10  906.22    8.57   0
   2 -12  10  893.00    9.73   0
  -2  12 -10  904.71    9.33   0
  -2 -12 -10  848.40    8.07   0
  -3 -12 -10   20.20    4.00   0
   3 -12  10   20.27    6.06   0
  -3  12 -10   22.72    5.75   0
  -3 -12 -10   14.92    5.33   0
  -4 -12 -10   10.77    3.89   0
   4 -12  10    5.78    6.17   0
  -4 -12 -10    5.05    5.35   0
  -4  12 -10   10.82    5.86   0
  -5  12 -10   21.86    6.14   0
  -5 -12 -10   22.92    5.43   0
  -5 -12 -10   18.28    5.72   0
  -6 -12 -10  346.46    7.81   0
  -6 -12 -10  311.10    6.28   0
  -6  12 -10  319.59   10.39   0
  -5 -13  10    4.70    6.26   0
   5 -13 -10    4.54    7.85   0
   5  13 -10    1.73    6.04   0
   5 -13 -10    5.00   10.71   0
  -4 -13  10   25.76    4.54   0
   4 -13 -10   27.40    8.41   0
   4  13 -10   44.48    6.11   0
   4 -13 -10   35.80    6.74   0
   3 -13 -10  155.12    7.62   0
  -3 -13  10  198.60    6.89   0
   3  13 -10  187.24    6.51   0
   3 -13 -10  212.34    6.87   0
  -2 -13  10  316.96    7.48   0
   2  13 -10  294.60    5.81   0
   2 -13 -10  298.31    7.02   0
   2 -13 -10  278.35    7.85   0
  -1 -13  10   -0.21    5.99   0
   1 -13 -10    5.11    5.03   0
   1  13 -10   -0.04    5.52   0
   1 -13 -10    2.63    5.60   0
   0  13 -10  115.92    4.78   0
   0 -13 -10  117.25    5.53   0
   0 -13 -10  115.22    5.97   0
   0 -13  10  123.10    6.77   0
  -1 -13 -10  132.28    5.86   0
  -1 -13 -10  125.39    6.41   0
   1 -13  10  128.32    6.82   0
  -1  13 -10  130.27    6.32   0
  -2 -13 -10  405.63    7.31   0
   2 -13  10  399.12    8.27   0
  -2 -13 -10  384.07    6.96   0
  -2  13 -10  395.66    7.79   0
  -3 -13 -10   11.99    3.83   0
  -3 -13 -10   12.58    4.04   0
   3 -13  10   11.74    6.45   0
  -3  13 -10   18.45    5.71   0
   4 -13  10  124.01   12.66   0
   4 -13  10   69.63    6.73   0
  -4 -13 -10  131.27    6.36   0
  -4  13 -10  102.42    6.87   0
  -4 -13 -10  118.82    5.96   0
  -5 -13 -10   44.57    5.63   0
  -5 -13 -10   45.84    4.07   0
  -5  13 -10   47.15    7.76   0
   5 -14 -10    1.17   13.47   0
  -5 -14  10    9.06    6.29   0
   5 -14 -10    1.55   15.27   0
   5  14 -10   13.00    6.00   0
  -4 -14  10   22.56    5.91   0
   4 -14 -10   27.19    7.26   0
   4 -14 -10   26.15    9.95   0
   4  14 -10   24.07    4.51   0
   3 -14 -10    8.52    6.63   0
  -3 -14  10   -1.88    4.03   0
   3  14 -10    6.38    5.75   0
   3 -14 -10    1.70    6.57   0
  -2 -14  10   46.41    6.18   0
   2 -14 -10   44.03    6.59   0
   2  14 -10   40.51    4.21   0
   2 -14 -10   37.54    7.97   0
  -1 -14  10   29.91    6.47   0
   1 -14 -10   30.37    6.52   0
   1  14 -10   28.01    5.61   0
   1 -14 -10   33.42    5.97   0
   0  14 -10   40.31    5.92   0
   0 -14 -10   33.76    5.87   0
   0 -14 -10   38.78    3.87   0
   0 -14  10   37.37    4.68   0
  -1  14 -10   46.27    5.87   0
  -1 -14 -10   54.74    5.45   0
  -1 -14 -10   63.79    5.83   0
   1 -14  10   36.36    6.54   0
  -2 -14 -10  124.97    5.93   0
  -2 -14 -10  131.67    4.81   0
   2 -14  10  130.25    7.05   0
  -2  14 -10  141.85    6.39   0
  -3 -14 -10   11.65    5.28   0
   3 -14  10    8.20    6.26   0
  -3 -14 -10   -0.13    3.71   0
  -3  14 -10    5.70    5.65   0
   4 -14  10   12.65    6.44   0
  -4 -14 -10   17.66    5.84   0
  -4 -14 -10   20.76    5.65   0
  -4  14 -10   15.02    6.24   0
  -4 -15  10   14.13    6.44   0
   4 -15 -10   14.79    8.39   0
   4 -15 -10   10.83    8.38   0
   4  15 -10   12.46    5.98   0
   3 -15 -10   23.65    8.38   0
  -3 -15  10   39.93    6.44   0
   3  15 -10   34.28    4.48   0
   3 -15 -10   31.55    7.14   0
   2 -15 -10  409.32    7.72   0
  -2 -15  10  373.44    7.95   0
   2  15 -10  314.30    6.43   0
   2 -15 -10  288.65    9.98   0
  -1 -15  10    1.22    6.14   0
   1 -15 -10    5.18    5.55   0
   1  15 -10    3.20    4.13   0
   1 -15 -10    2.40    6.09   0
   0 -15 -10    9.79    5.21   0
   0 -15 -10   12.54    5.85   0
   0  15 -10    8.03    5.73   0
   0 -15  10    8.05    6.30   0
  -1  15 -10   37.78    4.67   0
  -1 -15 -10   53.77    6.06   0
   1 -15  10   35.54    6.74   0
  -1 -15 -10   56.77    5.65   0
  -2  15 -10  261.52    8.07   0
  -2 -15 -10  310.56    7.40   0
   2 -15  10  313.99    8.20   0
  -2 -15 -10  299.85    5.71   0
  -3  15 -10    6.38    6.06   0
  -3 -15 -10   11.00    4.19   0
  -3 -15 -10   12.07    3.77   0
   3 -15  10    0.40    8.13   0
  -4  15 -10    9.98    6.07   0
  -4 -15 -10    2.56    5.53   0
   4 -15  10    1.74    6.46   0
  -4 -15 -10   -7.78    5.99   0
   3 -16 -10   38.66    9.51   0
  -3 -16  10   70.03    6.68   0
   3 -16 -10   48.44    7.80   0
   3  16 -10   46.00    6.32   0
  -2 -16  10  142.18    7.66   0
   2 -16 -10  155.83    6.97   0
   2  16 -10  120.44    5.62   0
   2 -16 -10  136.69    7.66   0
  -1 -16  10    1.04    6.45   0
   1  16 -10    7.80    5.88   0
   1 -16 -10    4.23    5.56   0
   1 -16 -10    6.85    6.41   0
   0  16 -10   42.81    4.64   0
   0 -16 -10   66.71    5.78   0
   0 -16 -10   40.02    6.43   0
   0 -16  10   54.40    6.69   0
  -1  16 -10   48.53    6.13   0
  -1 -16 -10   53.60    5.76   0
  -1 -16 -10   63.71    6.27   0
   1 -16  10   36.05    6.81   0
  -2  16 -10  122.33    6.93   0
  -2 -16 -10  136.04    6.35   0
  -2 -16 -10  163.40    6.67   0
   2 -16  10  100.06    7.64   0
  -3  16 -10    7.60    7.38   0
  -3 -16 -10   12.52    4.10   0
  -3 -16 -10   10.54    6.15   0
   3 -16  10    7.25    6.88   0
   1 -17 -10    3.63    5.57   0
   1  17 -10    1.26    6.04   0
   1 -17 -10    2.79    6.45   0
  -1 -17  10    3.56    6.56   0
   0 -17 -10   25.82    6.04   0
   0  17 -10   25.36    6.12   0
   0 -17 -10   17.09    6.19   0
   0 -17  10   12.15    6.81   0
  -1 -17 -10   30.11    5.87   0
  -1  17 -10   25.80    6.34   0
  -1 -17 -10   27.50    6.49   0
   1 -17  10   28.65    7.08   0
   8   0 -11   -4.90    7.32   0
  -8   0  11   -2.07    4.46   0
   7   0 -11   -1.38    6.69   0
  -7   0  11   -5.19    5.76   0
   6   0 -11    6.65    6.65   0
  -6   0  11    5.54    5.80   0
   5   0 -11    0.34    6.40   0
  -5   0  11    3.79    4.22   0
   4   0 -11    3.97    5.71   0
  -4   0  11    5.60    5.05   0
   3   0 -11    6.84    5.77   0
  -3   0  11    0.34    5.24   0
   2   0 -11    1.31    5.70   0
   2   0 -11    3.67    4.64   0
  -2   0  11    7.26    5.42   0
   1   0 -11    2.04    5.36   0
   1   0 -11    1.10    4.65   0
  -1   0  11    6.96    5.30   0
   0   0 -11    2.87    3.99   0
   0   0 -11    4.91    4.64   0
   0   0  11   -2.64    3.70   0
   1   0  11   -3.22    5.36   0
  -1   0 -11    3.19    4.64   0
  -1   0 -11    2.13    5.36   0
  -2   0 -11    1.12    6.03   0
   2   0  11   -0.91    5.33   0
  -2   0 -11   -3.72    5.19   0
  -3   0 -11    1.95    5.07   0
  -4   0 -11    2.61    3.54   0
  -5   0 -11    7.70    4.96   0
  -6   0 -11   -2.27    5.41   0
  -7   0 -11   -2.66    5.36   0
  -8   0 -11    3.60    6.16   0
  -8   0 -11    0.93    5.64   0
  -8  -1  11   22.16    6.19   0
   8   1 -11   17.69    7.00   0
   8  -1 -11   19.83    7.06   0
  -8   1  11   24.31    4.44   0
  -7  -1  11   29.87    6.07   0
   7  -1 -11   25.97    6.84   0
   7   1 -11   28.22    7.07   0
  -7   1  11   29.99    5.84   0
   6  -1 -11 1164.24   11.29   0
   6   1 -11 1151.55   11.09   0
  -6   1  11 1253.46   10.48   0
  -6  -1  11 1248.00    9.22   0
   5  -1 -11   33.01    5.16   0
   5   1 -11   24.15    6.53   0
  -5   1  11   31.56    5.64   0
  -5  -1  11   35.94    5.91   0
   4  -1 -11  128.48    5.00   0
   4   1 -11  124.62    6.74   0
  -4   1  11  134.95    5.87   0
  -4  -1  11  139.13    6.22   0
   3  -1 -11   49.62    4.33   0
   3  -1 -11   49.93    5.12   0
   3   1 -11   46.18    6.01   0
  -3   1  11   43.68    5.30   0
  -3  -1  11   49.77    5.55   0
   2  -1 -11 3187.62   14.38   0
   2  -1 -11 3049.52   12.99   0
   2   1 -11 3217.12   14.05   0
  -2   1  11 3237.18   13.14   0
  -2  -1  11 3237.41   13.77   0
   1  -1 -11   53.24    5.69   0
   1   1 -11   41.52    5.57   0
   1  -1 -11   36.62    4.91   0
  -1   1  11   47.18    3.95   0
  -1  -1  11   43.28    4.10   0
   0   1 -11   55.05    5.74   0
   0  -1 -11   59.65    5.21   0
   0   1  11   60.48    5.41   0
   0  -1  11   63.58    4.16   0
   0  -1 -11   58.30    4.12   0
  -1  -1 -11   27.01    5.95   0
   1   1  11   30.82    5.33   0
   1  -1  11   25.12    5.30   0
  -1  -1 -11   28.24    5.42   0
  -1   1 -11   30.70    5.35   0
   2   1  11 4114.14   14.50   0
   2  -1  11 3981.35   13.96   0
  -2  -1 -11 3748.08   13.76   0
  -2   1 -11 3714.21   13.98   0
  -3  -1 -11   27.34    5.06   0
  -3   1 -11   16.02    3.76   0
  -4  -1 -11   32.51    5.25   0
  -4   1 -11   34.47    5.12   0
  -5  -1 -11    8.51    9.39   0
  -5  -1 -11   14.39    5.03   0
  -5   1 -11   16.79    5.06   0
  -6  -1 -11 1554.31    9.48   0
  -6   1 -11 1646.71   10.08   0
  -7  -1 -11    7.23    5.33   0
  -7   1 -11    4.06    5.35   0
  -7  -1 -11    3.27    5.79   0
  -8   1 -11   16.68    6.41   0
  -8  -1 -11    9.37    4.06   0
  -8   1 -11   17.70    5.71   0
  -8  -1 -11   12.84    6.28   0
  -8  -2  11    6.68    6.37   0
   8  -2 -11   12.29    6.90   0
   8   2 -11    9.86    7.20   0
  -8   2  11    4.98    6.01   0
  -7  -2  11   23.95    6.11   0
   7  -2 -11   21.56    6.83   0
   7   2 -11   15.66    6.83   0
  -7   2  11   23.09    4.24   0
  -6  -2  11 1743.59   11.18   0
   6   2 -11 1580.69   10.99   0
  -6   2  11 1765.42   11.76   0
   6  -2 -11 1538.54   12.48   0
   5  -2 -11    1.72    6.07   0
  -5   2  11    3.02    5.25   0
   5   2 -11   -0.54    6.44   0
  -5  -2  11   10.28    6.28   0
   4  -2 -11   18.32    4.83   0
   4  -2 -11   13.80    6.07   0
   4   2 -11   20.09    5.94   0
  -4   2  11   23.37    5.27   0
  -4  -2  11   21.18    5.53   0
   3  -2 -11   30.80    5.92   0
   3  -2 -11   35.42    4.69   0
   3   2 -11   36.82    4.50   0
  -3   2  11   34.46    5.51   0
  -3  -2  11   34.67    5.74   0
   2  -2 -11 3506.29   15.00   0
   2   2 -11 3502.64   14.37   0
   2  -2 -11 3352.66   14.01   0
  -2   2  11 3572.54   14.24   0
  -2  -2  11 3501.12   14.14   0
   1  -2 -11   15.43    4.08   0
   1   2 -11    7.73    5.28   0
   1  -2 -11   13.44    4.75   0
  -1   2  11   15.61    5.52   0
  -1  -2  11   12.81    5.49   0
   0   2 -11  188.40    6.10   0
   0   2  11  192.65    4.69   0
   0  -2  11  168.84    4.81   0
   0  -2 -11  170.35    4.82   0
  -1   2 -11   37.41    3.76   0
   1   2  11   39.64    3.78   0
   1  -2  11   43.57    5.31   0
  -1  -2 -11   47.04    5.18   0
   2  -2  11 2806.91   12.76   0
  -2  -2 -11 2702.02   12.02   0
  -2   2 -11 2667.77   12.18   0
   3  -2  11   10.66    5.51   0
  -3  -2 -11   23.94    3.70   0
  -3   2 -11   18.73    5.15   0
  -4  -2 -11  177.58    5.75   0
  -4   2 -11  180.38    5.72   0
  -5  -2 -11   31.91    5.21   0
  -5   2 -11   33.18    5.30   0
  -6  -2 -11 1350.76   16.40   0
  -6  -2 -11 1295.33    9.21   0
  -6   2 -11 1246.84    9.46   0
  -7  -2 -11    8.99    7.70   0
  -7  -2 -11   13.86    4.28   0
  -7  -2 -11    6.62    3.95   0
  -7   2 -11    2.72    5.60   0
  -8  -2 -11   26.40    5.67   0
  -8  -2 -11   26.06    6.72   0
  -8   2 -11   27.56    6.39   0
  -8   2 -11   13.44    5.57   0
  -8  -3  11    1.21    6.36   0
   8   3 -11    6.36    6.85   0
   8  -3 -11    8.45    6.99   0
  -8   3  11   -6.77    6.07   0
  -7  -3  11   20.39    6.11   0
   7  -3 -11   13.46    7.19   0
   7   3 -11   18.98    4.96   0
  -7   3  11   -1.04    6.01   0
  -6  -3  11   -3.92    5.91   0
   6   3 -11   -6.03    6.46   0
  -6   3  11    1.99    5.48   0
   6  -3 -11    3.99    6.58   0
  -5  -3  11    2.80    5.63   0
   5  -3 -11    1.71    3.40   0
   5  -3 -11    3.60    5.82   0
  -5   3  11   -2.30    4.85   0
   5   3 -11    5.33    4.23   0
   4  -3 -11    4.44    4.87   0
   4  -3 -11   14.19    6.10   0
  -4   3  11   13.40    5.12   0
   4   3 -11    2.48    4.31   0
  -4  -3  11    3.78    5.58   0
   3  -3 -11   63.55    3.59   0
   3  -3 -11   58.30    6.21   0
   3   3 -11   67.08    6.03   0
  -3   3  11   69.58    5.56   0
  -3  -3  11   73.42    4.56   0
   2  -3 -11   -2.68    5.82   0
   2  -3 -11   -4.68    4.56   0
  -2   3  11    8.48    5.28   0
   2   3 -11    4.60    5.69   0
  -2  -3  11   10.64    5.83   0
   1  -3 -11    6.03    5.71   0
   1   3 -11    8.87    3.99   0
  -1   3  11   13.72    5.15   0
  -1  -3  11    8.45    5.34   0
   0   3 -11   87.02    4.26   0
   0   3  11   95.41    5.43   0
   0  -3  11   93.56    4.52   0
   0  -3 -11   85.72    5.77   0
  -1   3 -11   93.17    5.64   0
   1   3  11   88.98    5.27   0
   1  -3  11   99.98    5.84   0
  -1  -3 -11   74.60    5.52   0
   2  -3  11   22.35    5.66   0
  -2  -3 -11   12.85    3.81   0
  -2   3 -11   11.88    3.83   0
   3  -3  11    3.35    3.55   0
  -3  -3 -11   -1.07    5.12   0
  -3   3 -11    4.52    5.12   0
  -4  -3 -11   71.73    5.46   0
  -4   3 -11   52.45    4.97   0
  -5  -3 -11   52.56    3.97   0
  -5   3 -11   59.09    5.57   0
  -6  -3 -11    1.60    5.32   0
  -6   3 -11    8.37    5.20   0
  -7  -3 -11    4.37    7.70   0
  -7  -3 -11    0.25    5.36   0
  -7   3 -11    4.96    3.71   0
  -7  -3 -11    1.66    5.85   0
  -8  -3 -11    5.91    7.98   0
  -8  -3 -11    6.37    6.24   0
  -8  -3 -11    1.15    4.06   0
  -8   3 -11    6.95    5.63   0
  -8   3 -11   -4.19    6.30   0
  -8  -4  11   38.70    6.50   0
   8  -4 -11   27.24    7.50   0
   8   4 -11   34.34    7.20   0
  -8   4  11   25.38    6.20   0
  -7  -4  11    8.45    5.73   0
   7  -4 -11   -1.17    6.83   0
   7   4 -11    2.33    4.47   0
  -7   4  11    6.56    5.51   0
  -6  -4  11  957.48    9.38   0
   6   4 -11  924.75    9.75   0
   6  -4 -11  825.10    7.93   0
  -6   4  11  919.86    9.72   0
   6  -4 -11  800.60   10.81   0
  -5  -4  11   -2.35    5.72   0
   5  -4 -11   -0.67    4.93   0
   5  -4 -11   -1.53    6.35   0
  -5   4  11    7.75    5.04   0
   5   4 -11    1.39    5.90   0
  -4  -4  11  247.87    6.75   0
   4  -4 -11  236.33    4.64   0
   4  -4 -11  236.82    5.82   0
  -4   4  11  244.27    6.35   0
   4   4 -11  239.55    5.70   0
   3  -4 -11   15.42    6.13   0
   3  -4 -11   15.49    4.73   0
  -3   4  11   19.97    5.36   0
   3   4 -11   14.37    4.12   0
  -3  -4  11   19.63    5.78   0
   2  -4 -11 2207.36   12.83   0
   2   4 -11 2139.30   11.03   0
  -2   4  11 2180.13   11.71   0
  -2  -4  11 2239.45   11.99   0
   1   4 -11   10.91    5.60   0
  -1   4  11   11.91    5.13   0
  -1  -4  11   11.59    4.07   0
   1  -4 -11    9.46    5.64   0
   0   4 -11  224.83    6.33   0
   0   4  11  247.07    5.97   0
   0  -4  11  242.79    6.42   0
   0  -4 -11  220.94    6.23   0
  -1   4 -11   31.92    5.34   0
   1  -4  11   22.59    4.02   0
  -1  -4 -11   30.82    3.70   0
  -2   4 -11 2352.29   11.90   0
   2  -4  11 2555.40   12.65   0
  -2  -4 -11 2403.81   11.51   0
   3  -4  11    1.44    5.34   0
  -3  -4 -11    4.22    5.17   0
  -3   4 -11   -0.83    3.47   0
  -4  -4 -11  152.26    5.60   0
  -4   4 -11  139.23    4.72   0
  -5  -4 -11    3.00    3.72   0
  -5   4 -11    3.16    3.38   0
  -6  -4 -11 1128.83    8.74   0
  -6   4 -11 1053.43    9.45   0
  -7  -4 -11   -2.48    3.90   0
  -7  -4 -11    2.44    3.78   0
  -7   4 -11    9.95    5.25   0
  -7  -5  11   24.22    6.47   0
   7  -5 -11   27.24    7.24   0
   7   5 -11   28.41    5.11   0
  -7   5  11   26.44    6.04   0
  -6  -5  11 1187.83   10.05   0
   6   5 -11 1165.35    9.58   0
   6  -5 -11 1243.64    8.84   0
  -6   5  11 1243.83   11.08   0
   6  -5 -11 1081.53   11.87   0
   5   5 -11   11.70    5.94   0
  -5  -5  11    3.17    4.17   0
  -5  -5  11    2.12    4.75   0
   5  -5 -11    0.13    5.14   0
  -5   5  11    6.44    5.19   0
   5  -5 -11    4.55    6.21   0
  -4  -5  11   25.76    5.66   0
  -4  -5  11   23.81    3.45   0
   4  -5 -11   18.95    3.52   0
   4  -5 -11   22.00    6.09   0
  -4   5  11   28.22    5.12   0
   4   5 -11   19.98    4.18   0
   3  -5 -11   42.74    6.22   0
   3  -5 -11   53.60    5.10   0
  -3  -5  11   40.54    3.77   0
  -3   5  11   40.50    3.86   0
   3   5 -11   45.57    5.92   0
  -3  -5  11   37.43    4.40   0
   2  -5 -11 2813.48   14.30   0
  -2   5  11 2823.04   13.18   0
   2   5 -11 2737.71   12.13   0
  -2  -5  11 2883.48   13.10   0
   1   5 -11    1.95    5.46   0
  -1   5  11   -1.58    4.79   0
  -1  -5  11   -2.09    4.12   0
   1  -5 -11    0.96    5.48   0
   0   5 -11   40.39    5.52   0
   0   5  11   43.31    5.01   0
   0  -5  11   36.92    5.87   0
   0  -5 -11   33.17    5.33   0
  -1   5 -11   38.75    5.50   0
   1  -5  11   38.00    4.18   0
  -1  -5 -11   39.44    3.83   0
  -2   5 -11 2913.36   13.04   0
   2  -5  11 3055.40   13.03   0
  -2  -5 -11 2982.06   12.55   0
  -3   5 -11   15.43    5.20   0
   3  -5  11   20.20    5.54   0
  -3  -5 -11    6.48    5.07   0
  -4  -5 -11   20.23    5.12   0
  -4   5 -11   12.53    5.31   0
  -5  -5 -11    2.41    5.08   0
  -5   5 -11    2.52    5.05   0
  -6  -5 -11 1282.76    9.01   0
  -6  -5 -11 1278.67    8.64   0
  -6   5 -11 1177.15   10.38   0
  -7  -5 -11    3.33    5.76   0
  -7  -5 -11    3.76    5.64   0
  -7   5 -11   -0.88    5.62   0
  -7  -6  11   20.71    4.53   0
   7  -6 -11   21.97    8.64   0
   7  -6 -11   28.47    5.42   0
   7   6 -11   20.19    6.70   0
  -7   6  11   23.63    7.19   0
  -6  -6  11    6.72    4.13   0
  -6  -6  11    4.93    5.20   0
   6   6 -11   -1.81    6.37   0
   6  -6 -11    2.25    3.80   0
  -6   6  11    8.77    5.43   0
   6  -6 -11    4.44    6.81   0
  -5  -6  11   34.05    6.18   0
   5   6 -11   32.38    6.23   0
  -5  -6  11   34.79    3.93   0
   5  -6 -11   23.83    3.75   0
  -5   6  11   27.35    5.57   0
   5  -6 -11   18.42    6.50   0
  -4  -6  11   34.39    4.34   0
   4  -6 -11   32.18    3.65   0
  -4  -6  11   29.64    5.25   0
   4  -6 -11   22.57    6.39   0
  -4   6  11   38.70    5.34   0
   4   6 -11   36.05    6.03   0
  -3  -6  11   94.99    6.11   0
   3  -6 -11   82.29    6.25   0
  -3  -6  11  100.37    5.48   0
  -3   6  11   97.38    5.47   0
   3   6 -11   90.98    4.49   0
   2  -6 -11    5.68    6.04   0
  -2  -6  11    2.46    4.92   0
  -2   6  11    7.08    5.08   0
   2   6 -11    4.40    3.98   0
  -2  -6  11   11.35    5.83   0
  -1  -6  11   87.82    5.40   0
  -1   6  11   90.32    5.24   0
   1   6 -11   87.04    5.95   0
  -1  -6  11   89.50    4.59   0
   1  -6 -11   84.72    5.94   0
   0   6 -11  102.56    5.96   0
   0  -6  11  111.14    6.49   0
   0  -6 -11  104.65    5.67   0
  -1   6 -11   84.66    5.77   0
   1  -6  11   91.08    4.71   0
  -1  -6 -11   98.54    4.38   0
  -2   6 -11    6.30    3.83   0
   2  -6  11    6.82    3.82   0
  -2  -6 -11    2.80    5.47   0
  -3   6 -11   41.00    5.46   0
   3  -6  11   43.42    4.15   0
  -3  -6 -11   46.61    5.22   0
  -4   6 -11   47.85    5.21   0
   4  -6  11   31.59    5.52   0
  -4  -6 -11   47.10    5.49   0
  -5  -6 -11   66.78    5.45   0
  -5   6 -11   65.69    5.67   0
  -6  -6 -11   -2.13    5.70   0
  -6  -6 -11   -7.48    4.11   0
  -6   6 -11   -1.82    5.41   0
  -7  -6 -11   35.15    5.56   0
  -7  -6 -11   35.52    5.99   0
  -7   6 -11   23.33    5.80   0
  -7  -7  11   10.31    4.54   0
  -7  -7  11   23.43    5.52   0
   7  -7 -11   17.51    5.58   0
   7  -7 -11   17.53    8.67   0
  -7   7  11   14.93    5.79   0
   7   7 -11   22.24    6.71   0
  -6  -7  11  719.07    7.77   0
  -6  -7  11  745.81    8.23   0
   6  -7 -11  775.89    8.13   0
   6   7 -11  714.66    8.14   0
  -6   7  11  846.98    9.76   0
   6  -7 -11  702.59   11.24   0
  -5  -7  11   96.50    6.30   0
   5   7 -11  101.41    6.59   0
   5  -7 -11   91.57    5.46   0
  -5  -7  11   99.57    5.65   0
  -5   7  11   95.63    6.03   0
   5  -7 -11   71.24    6.96   0
  -4  -7  11  122.97    6.36   0
   4  -7 -11   99.64    5.47   0
  -4  -7  11   99.26    4.35   0
   4  -7 -11   75.98    6.61   0
  -4   7  11  106.75    5.32   0
   4   7 -11  107.68    6.31   0
  -3  -7  11   22.07    4.28   0
   3  -7 -11   25.92    6.01   0
  -3  -7  11   27.04    3.91   0
  -3   7  11   29.76    4.99   0
   3   7 -11   31.43    5.65   0
   2  -7 -11 2215.24   13.05   0
  -2  -7  11 2266.18   12.71   0
  -2   7  11 2154.91   11.50   0
   2   7 -11 2204.09   11.83   0
  -2  -7  11 2270.85   11.16   0
  -1  -7  11   99.16    5.83   0
   1   7 -11   88.96    4.42   0
   1  -7 -11   88.90    6.27   0
  -1  -7  11   97.12    6.37   0
   0  -7  11  123.84    7.32   0
   0   7 -11  123.93    5.93   0
   0  -7 -11  120.11    5.92   0
   0  -7  11  111.87    6.38   0
  -1   7 -11    6.01    3.82   0
  -1  -7 -11   -0.59    5.24   0
   1  -7  11   10.07    4.15   0
  -2   7 -11 1973.89   11.44   0
   2  -7  11 2101.01   12.15   0
  -2  -7 -11 2022.63    9.99   0
  -3   7 -11   88.18    5.43   0
   3  -7  11   95.46    6.21   0
  -3  -7 -11   87.74    4.18   0
  -4   7 -11  118.83    4.59   0
   4  -7  11  115.78    6.28   0
  -4  -7 -11  134.52    5.80   0
  -5   7 -11    1.84    5.44   0
  -5  -7 -11    3.91    3.72   0
  -5  -7 -11    0.45    5.19   0
  -6   7 -11  873.87    9.90   0
  -6  -7 -11  931.44    7.85   0
  -6  -7 -11 1020.99    8.47   0
  -7   7 -11    6.20    5.81   0
  -7  -7 -11    7.16    4.19   0
  -7  -7 -11    7.22    4.01   0
  -7  -8  11   47.51    6.64   0
  -7  -8  11   44.69    5.99   0
   7  -8 -11   45.30    5.90   0
   7  -8 -11   45.83    9.24   0
  -7   8  11   53.82    7.25   0
   7   8 -11   43.49    5.11   0
  -6  -8  11  820.77    8.26   0
  -6  -8  11  746.92    7.37   0
   6  -8 -11  812.59    8.33   0
   6   8 -11  880.33    9.32   0
  -6   8  11  819.92   10.86   0
   6  -8 -11  880.98   12.16   0
  -5  -8  11   12.62    5.91   0
   5   8 -11    7.65    4.15   0
   5  -8 -11   -4.74    5.17   0
  -5  -8  11    4.14    3.62   0
  -5   8  11    6.67    6.32   0
   5  -8 -11    2.48    8.06   0
   4   8 -11    0.91    5.79   0
  -4  -8  11    4.49    5.90   0
  -4  -8  11    5.86    5.24   0
   4  -8 -11    2.60    6.20   0
  -4   8  11    5.41    4.98   0
  -3  -8  11  145.80    6.45   0
   3  -8 -11  109.77    6.86   0
  -3  -8  11  133.85    5.55   0
  -3   8  11  139.32    6.06   0
   3   8 -11  134.43    6.15   0
  -2  -8  11 1544.99   10.88   0
   2   8 -11 1562.94   10.48   0
  -2  -8  11 1639.83    9.91   0
   2  -8 -11 1569.44   11.79   0
  -1  -8  11    5.00    5.01   0
   1   8 -11    7.19    5.57   0
   1  -8 -11    6.39    5.49   0
  -1  -8  11   -0.16    4.22   0
   0  -8  11   27.60    5.74   0
   0   8 -11   24.45    3.92   0
   0  -8 -11   25.41    3.96   0
   0  -8  11   27.73    6.15   0
   1  -8  11  183.49    8.21   0
  -1   8 -11  171.58    4.82   0
  -1  -8 -11  175.47    5.90   0
   1  -8  11  171.48    6.73   0
  -2   8 -11 1716.95   10.94   0
  -2  -8 -11 1784.61   10.30   0
   2  -8  11 1755.02   11.52   0
  -3   8 -11   14.18    5.14   0
   3  -8  11   11.02    6.04   0
  -3  -8 -11    8.83    3.70   0
  -4   8 -11    3.25    5.30   0
   4  -8  11    0.26    5.76   0
  -4  -8 -11    4.30    5.25   0
  -5   8 -11   48.83    5.76   0
  -5  -8 -11   56.68    5.60   0
  -5  -8 -11   60.94    5.52   0
  -6   8 -11  657.35    9.48   0
  -6  -8 -11  777.75    8.22   0
  -6  -8 -11  656.74    7.36   0
  -7   8 -11   -1.67    6.22   0
  -7  -8 -11    1.85    5.89   0
  -7  -8 -11    6.46    4.11   0
  -7  -9  11   35.80    6.52   0
  -7  -9  11   50.58    6.03   0
   7  -9 -11   28.25    4.40   0
   7  -9 -11   34.58    9.06   0
   7   9 -11   27.41    6.93   0
   6  -9 -11    2.48    6.93   0
  -6  -9  11   11.73    6.04   0
   6  -9 -11    3.79    5.34   0
  -6  -9  11    7.06    3.83   0
   6   9 -11    8.27    4.33   0
  -5  -9  11   15.77    6.14   0
   5  -9 -11   24.11    5.35   0
   5   9 -11   36.25    4.43   0
  -5  -9  11   39.58    5.46   0
   5  -9 -11   23.04    8.21   0
  -4  -9  11   10.67    4.30   0
   4   9 -11   21.42    4.19   0
  -4  -9  11    9.01    5.38   0
   4  -9 -11   16.02    6.50   0
  -3  -9  11  117.88    4.82   0
   3  -9 -11  100.06    6.46   0
  -3  -9  11  123.40    5.79   0
   3   9 -11  107.19    6.19   0
  -2  -9  11   -0.98    5.44   0
   2   9 -11   -4.72    5.65   0
   2  -9 -11    2.15    6.04   0
  -2  -9  11   -0.88    4.22   0
  -1  -9  11  100.11    5.53   0
   1   9 -11  105.36    5.97   0
   1  -9 -11   89.59    6.22   0
  -1  -9  11  106.66    4.82   0
   0  -9  11   66.98    5.82   0
   0   9 -11   67.86    5.74   0
   0  -9 -11   62.31    5.45   0
   0  -9  11   66.47    4.76   0
   1  -9  11  132.15    7.53   0
  -1   9 -11  129.96    5.94   0
  -1  -9 -11  136.69    6.03   0
   1  -9  11  131.82    6.42   0
  -2   9 -11    3.04    5.51   0
  -2  -9 -11    8.78    5.22   0
   2  -9  11    6.88    6.29   0
  -3   9 -11   39.07    5.45   0
   3  -9  11   52.09    6.14   0
  -3  -9 -11   38.59    5.38   0
  -4   9 -11   38.75    5.58   0
   4  -9  11   26.14    5.94   0
  -4  -9 -11   36.97    5.46   0
  -4  -9 -11   39.42    5.26   0
  -5   9 -11  100.21    6.14   0
  -5  -9 -11  117.54    6.00   0
  -5  -9 -11  102.33    6.00   0
  -6   9 -11   -3.80    7.22   0
  -6  -9 -11    4.61    3.93   0
  -6  -9 -11    3.48    5.63   0
   6 -10 -11  482.38   12.31   0
  -6 -10  11  378.69    6.91   0
   6 -10 -11  327.77    6.26   0
  -6 -10  11  359.14    7.47   0
   6  10 -11  315.52    8.48   0
  -5 -10  11   11.82    6.09   0
  -5 -10  11   11.89    5.57   0
   5  10 -11   17.46    4.63   0
   5 -10 -11   14.36    6.96   0
  -4 -10  11  147.39    6.56   0
   4  10 -11  133.61    4.85   0
   4 -10 -11   73.43    8.46   0
  -4 -10  11  148.53    5.92   0
   3  10 -11   11.85    5.71   0
  -3 -10  11   23.60    6.01   0
   3 -10 -11   14.88    7.41   0
  -3 -10  11   19.88    5.16   0
  -2 -10  11 1278.28    8.95   0
  -2 -10  11 1248.46   10.19   0
   2  10 -11 1248.15    9.77   0
   2 -10 -11 1237.50   10.94   0
   1  10 -11    9.03    3.94   0
  -1 -10  11    6.72    5.08   0
   1 -10 -11   14.51    5.33   0
  -1 -10  11    9.81    4.16   0
   0 -10  11   90.69    6.01   0
   0  10 -11   84.15    5.59   0
   0 -10 -11   80.73    6.38   0
   0 -10  11   84.17    4.97   0
   1 -10  11   31.83    6.81   0
  -1  10 -11   30.03    6.03   0
  -1 -10 -11   25.21    5.81   0
   1 -10  11   32.09    6.39   0
   2 -10  11 1602.24   20.68   0
  -2  10 -11 1512.64   10.62   0
  -2 -10 -11 1567.32    9.77   0
   2 -10  11 1571.17   11.35   0
  -3  10 -11   28.88    5.62   0
  -3 -10 -11   36.57    3.94   0
   3 -10  11   30.17    6.03   0
  -4  10 -11   42.72    5.87   0
   4 -10  11   42.03    6.25   0
  -4 -10 -11   52.61    5.43   0
  -4 -10 -11   39.11    3.82   0
  -5  10 -11   -1.13    5.48   0
  -5 -10 -11   11.60    5.56   0
  -5 -10 -11    1.10    3.89   0
  -6 -10 -11  557.30    8.49   0
  -6  10 -11  660.48   10.01   0
  -6 -10 -11  564.75    7.27   0
   6 -11 -11  715.53   14.51   0
  -6 -11  11  735.07    9.16   0
   6 -11 -11  629.07    8.17   0
  -6 -11  11  665.56    8.31   0
   6  11 -11  530.47    9.27   0
  -5 -11  11   10.97    4.46   0
  -5 -11  11   10.85    4.17   0
   5  11 -11    6.71    4.46   0
   5 -11 -11   13.09    8.39   0
  -4 -11  11   52.47    4.54   0
   4  11 -11   57.81    6.13   0
   4 -11 -11   23.67    8.17   0
  -4 -11  11   47.88    5.56   0
  -3 -11  11  117.77    6.42   0
   3 -11 -11   82.44    6.81   0
   3  11 -11   91.31    4.80   0
  -3 -11  11  107.12    5.78   0
  -2 -11  11 1386.73   10.25   0
   2 -11 -11 1206.63   11.27   0
   2  11 -11 1350.86    9.80   0
   1 -11 -11   25.65    5.86   0
   1  11 -11   23.33    5.63   0
  -1 -11  11   14.75    5.82   0
   0 -11 -11   11.23    5.35   0
   0  11 -11   12.58    4.01   0
   0 -11  11   10.20    6.32   0
  -1 -11 -11  124.77    5.78   0
  -1  11 -11  127.06    6.32   0
   1 -11  11  137.98    6.94   0
   2 -11  11 1124.64   16.38   0
  -2 -11 -11 1029.72    8.98   0
  -2  11 -11 1085.26    9.63   0
   2 -11  11 1062.85   10.24   0
  -3 -11 -11   32.33    3.84   0
  -3  11 -11   38.06    5.52   0
  -3 -11 -11   36.24    5.46   0
   3 -11  11   31.18    5.92   0
  -4 -11 -11    1.64    5.23   0
   4 -11  11    2.28    5.93   0
  -4  11 -11    6.45    5.77   0
  -4 -11 -11    0.43    3.93   0
  -5 -11 -11   67.72    5.58   0
  -5  11 -11   53.08    6.31   0
  -5 -11 -11   53.19    5.77   0
  -6  11 -11  510.39    9.07   0
  -6 -11 -11  503.93    7.73   0
  -6 -11 -11  352.86    7.72   0
  -5 -12  11   37.18    6.37   0
  -5 -12  11   40.20    6.33   0
   5  12 -11   23.69    4.78   0
   5 -12 -11   28.78    9.16   0
  -4 -12  11    6.43    6.10   0
   4 -12 -11    4.49    7.99   0
   4  12 -11    8.13    5.92   0
  -4 -12  11   12.47    5.62   0
  -3 -12  11  121.24    6.61   0
   3 -12 -11   86.22    6.80   0
   3  12 -11  112.74    6.11   0
  -2 -12  11   10.74    5.94   0
   2  12 -11    2.66    5.58   0
   2 -12 -11    7.29    5.79   0
   1 -12 -11  116.21    6.41   0
  -1 -12  11  102.89    6.47   0
   1  12 -11  109.79    6.23   0
   0 -12 -11  104.57    6.07   0
   0  12 -11   94.79    5.96   0
   0 -12  11  111.75    6.48   0
  -1 -12 -11   95.77    5.97   0
  -1  12 -11   97.86    6.00   0
   1 -12  11  107.13    6.86   0
  -2 -12 -11   11.50    3.53   0
  -2 -12 -11   18.06    5.45   0
  -2  12 -11   13.35    5.42   0
   2 -12  11   12.30    6.29   0
  -3 -12 -11   81.22    4.11   0
  -3 -12 -11   85.43    4.31   0
   3 -12  11   70.03    6.53   0
  -3  12 -11   79.55    6.19   0
   4 -12  11   57.99    6.65   0
  -4 -12 -11  113.60    6.05   0
  -4 -12 -11  114.93    5.69   0
  -4  12 -11   93.67    6.49   0
  -5 -12 -11   54.32    4.55   0
  -5  12 -11   57.17    6.50   0
  -5 -12 -11   49.53    4.44   0
  -5 -13  11   27.97    6.53   0
  -5 -13  11   26.56    4.57   0
   5  13 -11   30.03    4.56   0
   5 -13 -11   34.81   10.14   0
   5 -13 -11   25.56    7.11   0
  -4 -13  11   71.40    6.54   0
   4 -13 -11   41.94    7.11   0
   4  13 -11   48.91    4.69   0
  -3 -13  11    8.70    6.01   0
   3 -13 -11    4.00    6.33   0
   3  13 -11    8.04    4.21   0
  -2 -13  11  642.52    7.35   0
   2  13 -11  670.40    8.04   0
   2 -13 -11  583.06    9.57   0
   1  13 -11   48.94    5.77   0
   1 -13 -11   43.10    6.14   0
  -1 -13  11   56.52    6.44   0
   0 -13 -11   54.64    6.03   0
   0 -13  11   39.45    6.45   0
   0 -13 -11   51.15    5.26   0
   0  13 -11   45.87    6.04   0
  -1 -13 -11    3.15    5.38   0
  -1 -13 -11    8.92    5.66   0
   1 -13  11   10.23    6.36   0
  -1  13 -11    6.00    5.75   0
  -2 -13 -11  734.45    8.21   0
  -2 -13 -11  688.70    7.65   0
   2 -13  11  706.70    9.56   0
  -2  13 -11  730.47    9.12   0
  -3 -13 -11   21.12    5.88   0
  -3 -13 -11   27.22    4.17   0
   3 -13  11   22.14    6.19   0
  -3  13 -11   26.48    5.97   0
  -4 -13 -11   26.14    3.90   0
   4 -13  11   10.28    7.91   0
  -4 -13 -11   29.09    5.71   0
  -4  13 -11   25.28    6.29   0
  -5 -13 -11    3.99    5.75   0
  -5  13 -11    1.30    7.78   0
  -5 -13 -11   -1.20    5.77   0
   4 -14 -11    8.72    6.88   0
  -4 -14  11    6.16    6.12   0
   4 -14 -11   -1.12    8.48   0
   4  14 -11   -1.02    5.97   0
  -3 -14  11   64.50    6.37   0
   3 -14 -11   59.17    8.65   0
   3  14 -11   51.28    6.07   0
   3 -14 -11   84.22    6.02   0
  -2 -14  11  471.92    7.21   0
   2 -14 -11  399.50    9.17   0
   2  14 -11  433.07    8.18   0
   2 -14 -11  466.41    9.06   0
   1  14 -11   13.10    4.22   0
   1 -14 -11   16.45    5.94   0
   1 -14 -11   21.97    5.26   0
  -1 -14  11   20.33    6.50   0
   0  14 -11    6.03    5.74   0
   0 -14 -11    7.17    5.29   0
   0 -14 -11   12.92    5.66   0
   0 -14  11    1.26    6.35   0
  -1  14 -11   94.06    6.25   0
  -1 -14 -11  112.92    6.41   0
   1 -14  11  103.57    6.60   0
  -1 -14 -11  114.45    5.76   0
  -2 -14 -11  520.97    7.56   0
  -2 -14 -11  464.21    7.88   0
   2 -14  11  462.33    9.20   0
  -2  14 -11  465.74    8.81   0
  -3 -14 -11   15.91    3.93   0
  -3 -14 -11   19.72    5.76   0
   3 -14  11   21.22    6.45   0
  -3  14 -11   12.34    5.96   0
   4 -14  11    3.02    8.14   0
  -4 -14 -11    4.12    5.99   0
  -4  14 -11   11.60    6.08   0
  -4 -14 -11   10.22    5.59   0
  -3 -15  11   78.88    6.63   0
   3 -15 -11   65.86    8.92   0
   3 -15 -11   58.98    7.57   0
   3  15 -11   90.80    6.46   0
  -2 -15  11    9.04    4.54   0
   2  15 -11    3.50    6.01   0
   2 -15 -11    3.64    5.56   0
   2 -15 -11    1.25    6.48   0
   1  15 -11   77.19    6.64   0
   1 -15 -11   92.67    6.02   0
   1 -15 -11   81.79    6.76   0
  -1 -15  11  102.73    6.89   0
   0  15 -11   41.89    5.68   0
   0 -15 -11   37.58    5.62   0
   0 -15 -11   30.44    6.24   0
   0 -15  11   36.76    6.37   0
  -1  15 -11   60.93    6.08   0
  -1 -15 -11   73.61    5.74   0
  -1 -15 -11   71.56    6.55   0
   1 -15  11   68.06    7.03   0
  -2  15 -11    7.57    6.12   0
  -2 -15 -11   17.27    5.88   0
   2 -15  11   13.49    6.96   0
  -2 -15 -11    7.15    3.68   0
  -3  15 -11   67.73    6.47   0
  -3 -15 -11   67.63    6.34   0
   3 -15  11   62.29    7.07   0
  -3 -15 -11   63.40    6.31   0
  -2 -16  11  337.45    8.26   0
   2  16 -11  208.43    6.71   0
   2 -16 -11  228.21    9.43   0
   2 -16 -11  207.88   10.10   0
   1  16 -11   25.20    6.06   0
   1 -16 -11    9.91    7.72   0
   1 -16 -11   14.01    6.98   0
  -1 -16  11    6.42    6.51   0
   0  16 -11   11.07    4.31   0
   0 -16 -11    8.41    6.29   0
   0 -16 -11    7.15    5.77   0
   0 -16  11   13.81    6.71   0
  -1  16 -11   -0.14    4.11   0
  -1 -16 -11   -3.01    6.18   0
  -1 -16 -11    3.87    3.82   0
   1 -16  11    2.95    6.49   0
   7   0 -12    0.94    6.92   0
  -7   0  12   -1.01    4.19   0
   6   0 -12  957.39   10.46   0
  -6   0  12 1112.50    9.82   0
   5   0 -12   79.66    4.91   0
  -5   0  12   83.85    5.94   0
   4   0 -12   17.69    4.30   0
  -4   0  12   10.01    5.16   0
   3   0 -12   26.52    4.41   0
  -3   0  12   32.28    5.50   0
   2   0 -12 1865.64   10.50   0
  -2   0  12 1938.13   10.28   0
   1   0 -12  287.48    6.63   0
   1   0 -12  290.36    6.29   0
  -1   0  12  297.63    6.53   0
   0   0 -12   63.02    5.62   0
   0   0 -12   61.03    5.24   0
   0   0  12   79.96    5.71   0
  -1   0 -12  257.75    7.78   0
   1   0  12  278.19    5.21   0
  -1   0 -12  266.49    6.38   0
  -2   0 -12 1778.43   17.63   0
   2   0  12 1847.43    9.75   0
  -2   0 -12 1746.56    9.52   0
  -3   0 -12   74.43    5.41   0
  -4   0 -12    5.00    3.52   0
  -5   0 -12   18.90    5.35   0
  -6   0 -12  954.07    8.62   0
  -7   0 -12   10.75    5.46   0
   7  -1 -12   -1.38    6.91   0
   7   1 -12    8.34    6.95   0
  -7   1  12   -1.16    3.92   0
  -7  -1  12    0.76    6.31   0
   6   1 -12  192.43    7.47   0
  -6   1  12  217.12    6.72   0
  -6  -1  12  231.51    6.50   0
   6  -1 -12  182.89    7.66   0
   5  -1 -12    5.43    6.02   0
   5   1 -12   13.29    5.99   0
  -5   1  12   16.23    5.55   0
  -5  -1  12   19.11    5.34   0
   4  -1 -12   11.87    5.94   0
   4   1 -12    7.67    5.96   0
  -4   1  12    8.77    5.35   0
  -4  -1  12    1.95    5.40   0
   3  -1 -12    2.41    5.94   0
   3  -1 -12    7.87    4.74   0
   3   1 -12   11.78    5.93   0
  -3   1  12    2.80    5.38   0
  -3  -1  12    9.71    5.55   0
   2  -1 -12  795.65    8.77   0
   2   1 -12  763.27    8.34   0
   2  -1 -12  732.94    7.90   0
  -2   1  12  783.33    8.17   0
  -2  -1  12  785.83    7.17   0
   1  -1 -12   22.26    5.46   0
   1   1 -12   15.84    5.51   0
   1  -1 -12   15.02    4.68   0
  -1   1  12   16.30    5.50   0
  -1  -1  12   14.44    5.55   0
   0   1 -12   29.63    5.63   0
   0  -1 -12   34.73    4.90   0
   0   1  12   42.58    5.39   0
   0  -1  12   39.14    5.64   0
   0  -1 -12   32.58    5.53   0
  -1  -1 -12   80.66    5.45   0
   1   1  12   94.51    4.35   0
   1  -1  12   91.70    5.76   0
  -1  -1 -12   78.91    5.73   0
  -1   1 -12   83.42    5.55   0
  -2  -1 -12  915.54   11.96   0
   2   1  12  959.57    8.51   0
   2  -1  12  982.35    8.69   0
  -2  -1 -12  888.15    7.23   0
  -2   1 -12  870.34    7.31   0
  -3  -1 -12   22.92    5.26   0
  -3   1 -12   20.61    5.16   0
  -4  -1 -12    4.07    5.07   0
  -4   1 -12    3.54    3.50   0
  -5  -1 -12    4.22    3.38   0
  -5   1 -12    1.61    5.04   0
  -6  -1 -12  261.36    6.49   0
  -6   1 -12  300.25    6.54   0
  -7  -1 -12   -5.32    5.43   0
  -7   1 -12    2.11    5.42   0
   7  -2 -12    2.62    6.99   0
   7   2 -12    0.07    6.54   0
  -7   2  12   -2.20    5.64   0
  -7  -2  12    1.78    6.00   0
   6   2 -12  215.85    7.53   0
  -6   2  12  230.68    6.77   0
   6  -2 -12  201.16    7.67   0
  -6  -2  12  219.85    6.95   0
   5  -2 -12  190.84    7.11   0
  -5   2  12  209.11    5.05   0
   5   2 -12  189.43    5.77   0
  -5  -2  12  195.15    6.29   0
   4  -2 -12   36.46    5.07   0
   4  -2 -12   30.14    6.38   0
   4   2 -12   30.24    5.99   0
  -4   2  12   23.26    5.70   0
  -4  -2  12   32.07    3.84   0
   3  -2 -12   56.75    6.06   0
   3  -2 -12   51.46    4.89   0
   3   2 -12   48.91    5.98   0
  -3   2  12   50.12    3.84   0
  -3  -2  12   49.60    5.75   0
   2  -2 -12  613.10    8.01   0
   2  -2 -12  602.64    7.30   0
   2   2 -12  584.32    8.01   0
  -2   2  12  620.20    7.28   0
  -2  -2  12  672.28    7.95   0
   1  -2 -12  192.89    6.25   0
   1   2 -12  195.48    6.40   0
   1  -2 -12  182.63    5.64   0
  -1   2  12  203.75    4.72   0
  -1  -2  12  201.49    6.43   0
   0   2 -12   -5.93    5.58   0
   0  -2 -12    1.83    4.60   0
   0   2  12   -1.62    3.70   0
   0  -2  12    5.30    3.93   0
   0  -2 -12    0.28    3.75   0
  -1   2 -12   12.78    5.33   0
   1   2  12   14.28    5.21   0
   1  -2  12   19.37    5.65   0
  -1  -2 -12   15.47    5.36   0
   2  -2  12  695.62    6.86   0
  -2  -2 -12  643.13    7.43   0
  -2   2 -12  639.27    7.53   0
   3  -2  12   91.13    5.87   0
  -3  -2 -12   83.37    5.37   0
  -3   2 -12   79.17    5.60   0
  -4  -2 -12    9.35    3.59   0
  -4   2 -12   10.45    5.07   0
  -5  -2 -12   33.27    5.41   0
  -5   2 -12   29.60    5.08   0
  -6  -2 -12  197.93   11.03   0
  -6  -2 -12  178.40    4.68   0
  -6   2 -12  202.47    6.11   0
  -7  -2 -12   22.09    5.85   0
  -7  -2 -12   19.52    5.51   0
  -7   2 -12   31.27    5.40   0
  -7  -3  12   16.26    6.37   0
   7  -3 -12    9.37    6.92   0
   7   3 -12   13.47    7.26   0
  -7   3  12    7.24    5.68   0
   6   3 -12 1006.45   10.55   0
  -6   3  12 1119.18    9.98   0
   6  -3 -12  955.66   10.72   0
  -6  -3  12  977.56    9.81   0
   5  -3 -12  176.71    4.60   0
   5  -3 -12  148.55    7.21   0
  -5   3  12  187.57    6.28   0
   5   3 -12  165.31    6.91   0
  -5  -3  12  185.34    4.99   0
   4  -3 -12   12.00    3.48   0
   4  -3 -12   17.33    6.17   0
  -4   3  12    6.04    5.40   0
   4   3 -12    6.55    5.88   0
  -4  -3  12   19.60    5.55   0
   3  -3 -12   41.37    6.07   0
   3  -3 -12   52.25    4.87   0
   3   3 -12   49.00    5.94   0
  -3   3  12   50.70    5.38   0
  -3  -3  12   50.83    5.73   0
   2  -3 -12 1781.75   10.57   0
   2  -3 -12 1750.86   10.26   0
   2   3 -12 1765.94   10.94   0
  -2   3  12 1845.61   10.65   0
  -2  -3  12 1854.80   11.03   0
   1  -3 -12  259.69    5.14   0
   1  -3 -12  255.77    6.08   0
   1   3 -12  253.47    5.20   0
  -1   3  12  266.00    6.17   0
  -1  -3  12  270.17    6.63   0
   0   3 -12   76.58    5.77   0
   0   3  12   91.98    5.38   0
   0  -3  12   99.54    6.02   0
   0  -3 -12   86.84    5.71   0
  -1   3 -12  145.44    6.21   0
   1   3  12  182.36    5.82   0
   1  -3  12  168.53    6.60   0
  -1  -3 -12  161.05    5.93   0
  -2   3 -12 1425.90    9.68   0
   2  -3  12 1504.76   10.06   0
  -2  -3 -12 1359.99    8.47   0
   3  -3  12  100.92    5.98   0
  -3  -3 -12   95.10    3.99   0
  -3   3 -12   99.85    5.55   0
  -4  -3 -12   34.67    5.26   0
  -4   3 -12   34.11    5.34   0
  -5  -3 -12   63.75    5.40   0
  -5   3 -12   64.78    5.47   0
  -6  -3 -12  592.52    6.49   0
  -6   3 -12  541.37    7.87   0
  -7  -3 -12    3.17    7.87   0
  -7  -3 -12   10.38    4.14   0
  -7  -3 -12   11.20    5.44   0
  -7   3 -12    7.04    5.69   0
  -7  -4  12   33.05    6.24   0
   7  -4 -12   25.97    7.10   0
   7   4 -12   37.49    6.81   0
  -7   4  12   28.75    5.81   0
  -6  -4  12  197.86    6.83   0
   6   4 -12  186.32    5.70   0
  -6   4  12  211.16    6.47   0
   6  -4 -12  144.82    8.97   0
   5  -4 -12   36.39    3.89   0
   5  -4 -12   33.09    6.44   0
  -5   4  12   36.52    5.47   0
   5   4 -12   39.47    6.24   0
  -5  -4  12   35.71    6.28   0
   4  -4 -12   15.70    4.83   0
   4  -4 -12    1.80    5.80   0
  -4   4  12    4.31    3.52   0
   4   4 -12   -4.51    5.94   0
  -4  -4  12   -1.39    5.65   0
   3  -4 -12  127.65    5.11   0
   3  -4 -12  132.46    4.06   0
  -3   4  12  139.53    4.57   0
   3   4 -12  142.33    6.23   0
  -3  -4  12  139.47    6.34   0
   2  -4 -12  309.07    5.77   0
   2  -4 -12  305.20    6.05   0
   2   4 -12  316.81    6.85   0
  -2   4  12  329.01    6.26   0
  -2  -4  12  333.50    6.86   0
   1   4 -12   32.63    4.22   0
  -1   4  12   44.50    5.37   0
  -1  -4  12   39.15    4.38   0
   1  -4 -12   42.98    5.61   0
   0   4 -12    0.91    3.84   0
   0   4  12    4.33    3.47   0
   0  -4  12    3.23    4.20   0
   0  -4 -12    5.84    5.22   0
  -1   4 -12  124.08    5.90   0
   1  -4  12  124.64    4.76   0
  -1  -4 -12  135.23    4.52   0
  -2   4 -12  283.80    6.47   0
   2  -4  12  308.67    6.86   0
  -2  -4 -12  273.81    5.03   0
   3  -4  12   12.74    5.48   0
  -3  -4 -12    6.08    5.08   0
  -3   4 -12    9.86    5.38   0
  -4  -4 -12    2.19    5.15   0
  -4   4 -12    3.00    3.86   0
  -5  -4 -12   72.56    5.46   0
  -5   4 -12   66.85    5.73   0
  -6  -4 -12  127.00    4.53   0
  -6   4 -12  135.35    6.09   0
  -7  -4 -12    2.30    8.18   0
  -7  -4 -12   -1.30    5.19   0
  -7   4 -12   -3.18    5.55   0
  -7  -4 -12    0.17    5.51   0
  -7  -5  12   28.57    4.42   0
   7  -5 -12   16.64    7.20   0
   7   5 -12   32.52    7.11   0
  -7   5  12   20.45    6.11   0
  -6  -5  12  308.75    5.95   0
   6   5 -12  332.66    7.51   0
   6  -5 -12  316.36    6.52   0
  -6   5  12  275.87    7.36   0
   6  -5 -12  268.80    8.46   0
  -5  -5  12   23.07    5.99   0
   5   5 -12   23.69    6.39   0
   5  -5 -12   16.33    5.18   0
  -5   5  12   29.36    5.46   0
   5  -5 -12   13.79    6.52   0
   4  -5 -12   11.01    4.71   0
   4  -5 -12    1.42    6.33   0
  -4   5  12    9.55    5.20   0
   4   5 -12    7.98    4.31   0
  -4  -5  12    3.52    4.07   0
   3  -5 -12   46.62    6.41   0
   3  -5 -12   27.52    4.95   0
  -3   5  12   43.83    5.43   0
   3   5 -12   33.59    5.70   0
  -3  -5  12   41.83    5.68   0
   2  -5 -12  629.50    7.26   0
  -2   5  12  667.75    7.61   0
   2   5 -12  651.15    8.00   0
  -2  -5  12  665.12    7.91   0
   1   5 -12   36.37    5.63   0
  -1   5  12   24.51    5.03   0
  -1  -5  12   36.20    4.28   0
   1  -5 -12   23.05    5.61   0
   0   5 -12    5.36    5.46   0
   0   5  12    6.21    5.10   0
   0  -5  12    5.21    4.07   0
   0  -5 -12    2.52    5.38   0
  -1   5 -12   16.46    5.44   0
   1  -5  12   21.17    5.83   0
  -1  -5 -12   27.04    3.99   0
  -2   5 -12  525.28    7.28   0
   2  -5  12  569.54    7.75   0
  -2  -5 -12  530.35    6.09   0
  -3   5 -12   10.76    5.49   0
   3  -5  12   15.00    5.81   0
  -3  -5 -12   15.06    3.52   0
  -4  -5 -12    0.91    3.69   0
  -4   5 -12    5.43    5.25   0
  -5  -5 -12    2.14    5.12   0
  -5   5 -12   -5.30    5.06   0
  -6  -5 -12  226.53    6.19   0
  -6   5 -12  206.76    6.56   0
  -7  -5 -12    8.38    5.93   0
  -7  -5 -12   -3.74    3.89   0
  -7   5 -12    1.54    5.36   0
  -7  -6  12    4.12    6.30   0
   7  -6 -12    3.75    7.04   0
   7  -6 -12    6.16    5.54   0
   7   6 -12    4.17    6.71   0
  -7   6  12    8.43    6.89   0
  -6  -6  12  843.16    8.74   0
   6   6 -12  685.11    8.13   0
   6  -6 -12  697.38    8.13   0
  -6   6  12  733.87    9.68   0
   6  -6 -12  680.43   10.79   0
  -5  -6  12  114.45    6.23   0
   5   6 -12  112.36    4.98   0
   5  -6 -12  104.41    5.49   0
  -5   6  12  111.74    6.08   0
   5  -6 -12   84.49    7.17   0
  -4  -6  12    6.15    5.80   0
  -4  -6  12   -0.30    5.31   0
   4  -6 -12    6.64    5.02   0
   4  -6 -12    8.00    6.23   0
  -4   6  12    9.12    5.12   0
   4   6 -12    7.79    4.19   0
   3  -6 -12    8.97    5.95   0
  -3  -6  12   13.14    5.11   0
  -3   6  12   14.57    3.74   0
   3   6 -12   16.86    4.21   0
  -3  -6  12   18.46    4.08   0
   2  -6 -12 1862.35   11.94   0
  -2   6  12 1921.74   10.97   0
   2   6 -12 1813.05   10.14   0
  -2  -6  12 1933.26   10.34   0
  -1   6  12  146.24    5.55   0
   1   6 -12  146.61    6.21   0
  -1  -6  12  157.22    4.79   0
   1  -6 -12  142.20    6.19   0
   0   6 -12    2.91    5.37   0
   0  -6  12    1.59    4.25   0
   0  -6 -12    9.51    5.03   0
  -1   6 -12   70.85    5.68   0
   1  -6  12   70.48    4.49   0
  -1  -6 -12   64.61    5.64   0
  -2   6 -12 1915.64   11.15   0
   2  -6  12 1991.69   11.70   0
  -2  -6 -12 1816.71    9.60   0
  -3   6 -12   61.00    5.59   0
   3  -6  12   68.28    6.04   0
  -3  -6 -12   62.56    5.51   0
  -4   6 -12    8.76    5.50   0
   4  -6  12   11.29    5.88   0
  -4  -6 -12    1.22    5.28   0
  -5   6 -12   43.49    5.55   0
  -5  -6 -12   39.69    5.46   0
  -6  -6 -12  815.10    8.64   0
  -6  -6 -12  765.84    7.30   0
  -6   6 -12  737.23    9.19   0
  -7  -6 -12    1.47    5.63   0
  -7  -6 -12   -2.62    5.69   0
  -7   6 -12   -2.29    5.95   0
  -7  -7  12   18.71    6.43   0
   7  -7 -12   26.55    7.57   0
   7  -7 -12   23.44    5.69   0
   7   7 -12   23.13    4.90   0
  -7   7  12   19.78    7.20   0
  -6  -7  12  172.44    6.54   0
  -6  -7  12  130.45    6.34   0
   6   7 -12  172.05    6.94   0
   6  -7 -12  110.68    4.62   0
  -6   7  12  141.84    7.76   0
   6  -7 -12  122.67    8.00   0
  -5  -7  12   -2.87    4.34   0
   5   7 -12    4.72    6.42   0
  -5  -7  12   -2.83    5.44   0
   5  -7 -12    4.27    3.67   0
  -5   7  12   -0.50    5.17   0
   5  -7 -12    3.39    7.96   0
  -4  -7  12   43.86    5.97   0
   4  -7 -12   39.21    5.20   0
  -4  -7  12   48.79    5.46   0
   4  -7 -12   35.62    6.28   0
  -4   7  12   45.29    5.38   0
   4   7 -12   39.75    4.49   0
   3  -7 -12   62.82    6.61   0
  -3  -7  12   75.82    5.57   0
  -3   7  12   65.77    5.20   0
   3   7 -12   62.88    6.13   0
  -3  -7  12   61.93    6.20   0
   2  -7 -12  461.44    7.81   0
  -2  -7  12  439.99    7.49   0
  -2   7  12  466.03    7.02   0
   2   7 -12  438.34    5.94   0
  -2  -7  12  478.54    7.38   0
  -1  -7  12   17.95    6.37   0
   1   7 -12   16.46    5.58   0
  -1  -7  12   22.45    6.00   0
   1  -7 -12   15.58    3.93   0
   0   7 -12  118.38    4.63   0
   0  -7  12  119.61    6.42   0
   0  -7 -12  132.93    6.16   0
  -1   7 -12   46.59    4.06   0
   1  -7  12   67.29    5.94   0
  -1  -7 -12   58.99    5.30   0
  -2   7 -12  507.74    7.48   0
   2  -7  12  502.14    6.80   0
  -2  -7 -12  499.70    6.93   0
  -3   7 -12   16.12    5.40   0
   3  -7  12   24.15    5.72   0
  -3  -7 -12   27.48    5.26   0
  -4   7 -12   64.11    5.90   0
   4  -7  12   64.36    6.25   0
  -4  -7 -12   58.78    4.10   0
  -5   7 -12   62.08    5.70   0
  -5  -7 -12   55.95    4.02   0
  -6   7 -12  222.43    6.92   0
  -6  -7 -12  172.41    5.19   0
  -6  -7 -12  197.09    6.48   0
  -6  -8  12  109.64    6.55   0
  -6  -8  12   88.52    4.45   0
   6  -8 -12   76.80    4.49   0
   6   8 -12   89.82    5.26   0
  -6   8  12   90.62    7.37   0
   6  -8 -12   72.67    9.36   0
  -5  -8  12   87.36    4.66   0
   5   8 -12   83.08    6.29   0
   5  -8 -12   77.23    4.28   0
  -5  -8  12   93.27    5.77   0
  -5   8  12   85.93    5.95   0
   5  -8 -12   58.63    7.21   0
   4   8 -12   43.54    6.02   0
  -4  -8  12   53.28    5.96   0
   4  -8 -12   44.43    3.84   0
  -4  -8  12   43.45    4.19   0
   4  -8 -12   43.78    7.86   0
  -4   8  12   46.47    6.46   0
   3  -8 -12   14.94    4.49   0
  -3  -8  12   12.55    5.18   0
  -3   8  12   11.23    5.08   0
   3   8 -12   22.76    4.00   0
  -3  -8  12   15.45    5.86   0
   2  -8 -12  349.93    7.68   0
  -2  -8  12  397.16    6.95   0
   2   8 -12  354.69    7.05   0
  -2  -8  12  387.08    7.34   0
  -1  -8  12   72.99    5.75   0
   1   8 -12   77.42    5.62   0
  -1  -8  12   79.75    6.22   0
   1  -8 -12   77.26    6.09   0
   0  -8  12    9.74    5.39   0
   0   8 -12    1.55    5.55   0
   0  -8  12    8.75    4.38   0
   0  -8 -12   14.76    5.61   0
  -1   8 -12   23.24    5.90   0
   1  -8  12   19.57    6.17   0
  -1  -8 -12   18.76    3.79   0
  -2   8 -12  388.50    7.16   0
   2  -8  12  397.05    7.50   0
  -2  -8 -12  365.91    6.53   0
  -3   8 -12   24.20    5.49   0
   3  -8  12   18.42    5.92   0
  -3  -8 -12   26.70    5.36   0
  -4   8 -12    2.34    5.55   0
   4  -8  12    0.32    6.01   0
  -4  -8 -12   10.05    5.37   0
  -5   8 -12   -3.21    5.49   0
  -5  -8 -12    6.03    3.67   0
  -5  -8 -12   -0.24    3.89   0
  -6   8 -12   99.73    6.70   0
  -6  -8 -12  108.81    6.02   0
  -6  -8 -12   99.65    6.12   0
  -6  -9  12  487.30    7.55   0
  -6  -9  12  484.49    7.00   0
   6  -9 -12  441.10    6.92   0
   6   9 -12  461.50    9.25   0
   6  -9 -12  458.26   12.47   0
  -5  -9  12   61.38    6.27   0
   5  -9 -12   40.55    4.24   0
   5   9 -12   50.51    6.47   0
  -5  -9  12   45.33    5.70   0
   5  -9 -12   29.25    7.07   0
  -4  -9  12   -2.94    6.07   0
   4   9 -12    9.59    5.83   0
  -4  -9  12    9.15    5.37   0
   4  -9 -12   -1.79    6.26   0
  -3  -9  12    5.91    5.78   0
   3  -9 -12    9.91    6.11   0
  -3  -9  12    5.89    5.25   0
   3   9 -12   24.38    5.76   0
  -2  -9  12 1019.02    9.62   0
   2   9 -12 1035.01    9.13   0
  -2  -9  12 1086.68    9.44   0
   2  -9 -12  992.60   10.13   0
  -1  -9  12   71.28    5.76   0
   1   9 -12   70.42    5.77   0
   1  -9 -12   68.02    5.82   0
  -1  -9  12   69.09    6.11   0
   0  -9  12   14.15    5.64   0
   0   9 -12   12.66    3.81   0
   0  -9 -12   11.33    5.79   0
   0  -9  12   15.74    4.28   0
  -1   9 -12   51.78    5.88   0
  -1  -9 -12   43.63    5.82   0
   1  -9  12   48.82    5.93   0
  -2   9 -12  885.31    8.60   0
   2  -9  12  900.42    9.47   0
  -2  -9 -12  881.53    7.31   0
  -3   9 -12   19.38    5.32   0
   3  -9  12   24.73    5.80   0
  -3  -9 -12   17.36    5.27   0
  -4   9 -12   -2.74    5.59   0
   4  -9  12   12.68    5.89   0
  -4  -9 -12    4.10    5.60   0
  -5   9 -12   15.23    5.61   0
  -5  -9 -12   14.41    3.96   0
  -5  -9 -12   13.21    5.54   0
  -6   9 -12  322.92    8.34   0
  -6  -9 -12  321.48    6.43   0
  -6  -9 -12  375.21    7.68   0
  -6 -10  12   70.70    6.62   0
   6 -10 -12   57.08    5.95   0
  -6 -10  12   69.57    6.40   0
   6  10 -12   73.37    6.87   0
   6 -10 -12   70.91    9.50   0
  -5 -10  12   12.17    6.11   0
   5 -10 -12   -2.75    5.35   0
  -5 -10  12    7.45    5.86   0
   5  10 -12    9.84    6.15   0
   5 -10 -12    3.11    8.26   0
  -4 -10  12   27.41    4.52   0
   4  10 -12   36.53    6.33   0
  -4 -10  12   42.11    5.59   0
   4 -10 -12   21.30    8.24   0
  -3 -10  12   93.89    6.36   0
   3 -10 -12   80.02    6.98   0
  -3 -10  12   82.46    4.48   0
   3  10 -12   71.18    4.46   0
  -2 -10  12  237.49    6.49   0
   2  10 -12  246.93    6.74   0
  -2 -10  12  254.33    6.89   0
   2 -10 -12  218.50    7.25   0
  -1 -10  12   20.61    5.50   0
   1  10 -12   17.63    5.65   0
   1 -10 -12   18.33    4.18   0
  -1 -10  12   21.97    6.09   0
   0 -10  12   69.57    7.22   0
   0  10 -12   76.10    6.00   0
   0 -10 -12   62.70    5.84   0
   0 -10  12   64.21    4.84   0
   1 -10  12   98.02    7.43   0
  -1  10 -12   98.63    5.84   0
  -1 -10 -12   95.76    6.04   0
   1 -10  12  109.29    6.37   0
  -2  10 -12  240.33    6.78   0
   2 -10  12  245.89    7.44   0
  -2 -10 -12  230.16    6.41   0
  -3  10 -12   16.08    5.47   0
   3 -10  12    6.17    6.19   0
  -3 -10 -12   22.12    5.28   0
  -4 -10 -12   31.18    5.36   0
  -4  10 -12   34.02    5.82   0
   4 -10  12   19.92    6.22   0
  -4 -10 -12   29.08    4.11   0
  -5 -10 -12   57.33    5.75   0
  -5  10 -12   66.96    6.28   0
  -5 -10 -12   63.62    6.09   0
  -5 -11  12   25.73    6.51   0
  -5 -11  12   23.79    5.80   0
   5  11 -12   17.00    6.30   0
   5 -11 -12   27.62    7.39   0
  -4 -11  12   15.58    6.19   0
   4  11 -12   15.44    4.45   0
   4 -11 -12   12.33    6.33   0
  -4 -11  12   19.57    5.47   0
  -3 -11  12   57.88    6.38   0
   3  11 -12   71.46    6.14   0
   3 -11 -12   56.07    6.87   0
  -3 -11  12   66.37    5.83   0
  -2 -11  12  231.39    6.58   0
  -2 -11  12  232.58    5.38   0
   2  11 -12  219.92    6.66   0
   2 -11 -12  222.19    7.21   0
  -1 -11  12   52.56    5.75   0
   1  11 -12   39.68    4.16   0
   1 -11 -12   44.58    5.72   0
  -1 -11  12   52.91    6.31   0
   0 -11  12   42.57    5.76   0
   0  11 -12   44.44    4.49   0
   0 -11 -12   37.67    6.07   0
   0 -11  12   47.57    6.09   0
   1 -11  12   39.39    6.99   0
  -1  11 -12   40.52    5.37   0
  -1 -11 -12   34.15    4.08   0
   1 -11  12   30.75    6.52   0
  -2  11 -12  149.03    6.43   0
  -2 -11 -12  145.41    6.01   0
   2 -11  12  147.36    6.88   0
  -3  11 -12   27.02    5.68   0
   3 -11  12   29.62    6.30   0
  -3 -11 -12   28.74    4.00   0
  -3 -11 -12   28.51    5.28   0
   4 -11  12   14.41    6.24   0
  -4  11 -12   15.44    5.85   0
  -4 -11 -12   22.31    5.19   0
  -4 -11 -12   18.45    5.58   0
  -5  11 -12    9.55    5.86   0
  -5 -11 -12    0.65    5.86   0
  -5 -11 -12    3.34    4.06   0
  -5 -12  12   30.13    4.76   0
[truncated: 84,605 more chars]
