# Supplementary material for: Synthesis and crystal structure of catena-poly[[[aqua­(2,3-di­methyl­pyrazine-κN)cadmium(II)]-di-μ-bromido] 2,3-di­methyl­pyrazine monosolvate hemihydrate]
Source: Acta Crystallogr E Crystallogr Commun. 2026 May 29;82(Pt 6):743–6. doi: 10.1107/S2056989026005372 (PMC13239023; doi:10.1107/S2056989026005372)
Supplement: Supplementary file 2 [file e-82-00743-Isup2.hkl]

data_I                                                                          
_shelx_title ' ab6ml.res'                                                       
_shelx_refln_list_code          4                                               
_shelx_F_calc_maximum      322.07                                               
_exptl_crystal_F_000       996.00                                               
_reflns_d_resolution_high  0.7569                                               
                                                                                
loop_                                                                           
 _space_group_symop_operation_xyz                                               
 'x, y, z'                                                                      
 '-x, y, -z+1/2'                                                                
 '-x, -y, -z'                                                                   
 'x, -y, z-1/2'                                                                 
                                                                                
_cell_length_a     7.7459                                                       
_cell_length_b    15.4368                                                       
_cell_length_c    14.1867                                                       
_cell_angle_alpha  90.000                                                       
_cell_angle_beta   90.621                                                       
_cell_angle_gamma  90.000                                                       
                                                                                
_shelx_F_squared_multiplier     1.000                                           
                                                                                
loop_                                                                           
 _refln_index_h                                                                 
 _refln_index_k                                                                 
 _refln_index_l                                                                 
 _refln_F_squared_calc                                                          
 _refln_F_squared_meas                                                          
 _refln_F_squared_sigma                                                         
 _refln_observed_status                                                         
   1   0   0        233.74        274.19        77.19 o                         
   2   0   0      43484.94      44404.10       153.31 o                         
   3   0   0         18.36         19.86        26.97 o                         
   5   0   0         80.91         97.67        27.08 o                         
   6   0   0        510.91        506.19        34.72 o                         
   7   0   0          0.81         51.83        27.01 o                         
   8   0   0      23117.37      25351.63       137.50 o                         
   9   0   0          5.19         21.44        53.15 o                         
  10   0   0        143.37        179.44        62.50 o                         
   1   1   0        130.13        151.38        50.02 o                         
   2   1   0         51.70         73.56        29.58 o                         
   3   1   0        958.12        929.39        27.58 o                         
   4   1   0      36487.29      34882.67       151.20 o                         
   5   1   0         21.00         17.29        20.93 o                         
   6   1   0        760.78        753.97        28.65 o                         
   7   1   0        177.08        175.46        29.37 o                         
   8   1   0       8189.82       8616.65       215.63 o                         
   9   1   0          0.77         76.23        41.28 o                         
  10   1   0         47.76         28.89        41.14 o                         
   0   2   0       8567.64       9436.47       171.13 o                         
   1   2   0         13.31          2.30        49.82 o                         
   2   2   0       9988.55      10139.89        77.48 o                         
   3   2   0        892.46        877.32        28.40 o                         
   4   2   0      16923.97      15907.91       247.35 o                         
   5   2   0        337.29        354.74        29.82 o                         
   6   2   0        774.62        728.23        29.48 o                         
   7   2   0        402.45        408.49        30.33 o                         
   8   2   0       4054.49       4247.50        51.91 o                         
   9   2   0         50.84         73.50        30.75 o                         
  10   2   0        179.17        138.42        42.31 o                         
   1   3   0         11.19          2.41        44.05 o                         
   2   3   0      10996.26      10669.48        77.72 o                         
   3   3   0          0.37         14.60        25.11 o                         
   4   3   0      67161.60      66258.03       125.94 o                         
   5   3   0          8.21         32.53        28.99 o                         
   6   3   0       2464.36       2413.20        28.04 o                         
   7   3   0          0.78         11.55        24.76 o                         
   8   3   0      17687.32      19112.95       466.72 o                         
   9   3   0         42.24         38.24        26.38 o                         
  10   3   0        229.14        170.76        35.47 o                         
   0   4   0      33321.18      33513.18       184.40 o                         
   1   4   0        730.55        714.93        43.70 o                         
   2   4   0        147.03        161.35        46.34 o                         
   3   4   0        749.54        655.52        31.38 o                         
   4   4   0      16966.87      16326.18        83.42 o                         
   5   4   0        778.88        760.16        25.51 o                         
   6   4   0        159.90        180.52        29.19 o                         
   7   4   0        106.24        103.86        25.21 o                         
   8   4   0       3374.96       3715.64        46.16 o                         
   9   4   0        209.57        216.34        33.50 o                         
  10   4   0         20.05          6.84        30.55 o                         
   0   5   0      44349.85      44377.67       186.83 o                         
   1   5   0       2846.93       2756.00        41.43 o                         
   2   5   0       2166.93       1963.68        54.54 o                         
   3   5   0        370.10        352.07        32.42 o                         
   4   5   0      20087.68      19231.88        71.62 o                         
   5   5   0       1283.50       1259.17        30.56 o                         
   6   5   0       1125.85       1061.60        28.46 o                         
   7   5   0         68.79        103.49        29.87 o                         
   8   5   0       4074.83       4124.60       115.48 o                         
   9   5   0        224.14        238.09        26.10 o                         
   1   6   0        328.94        317.37        27.93 o                         
   2   6   0        646.12        699.03        35.58 o                         
   3   6   0         10.91          8.81        28.70 o                         
   4   6   0      71034.01      71345.30       272.65 o                         
   5   6   0        241.62        279.51        25.78 o                         
   6   6   0        182.69        206.65        24.70 o                         
   7   6   0          0.18          6.42        33.90 o                         
   8   6   0      16167.74      17507.88       312.25 o                         
   9   6   0        107.28        116.55        30.91 o                         
   0   7   0      18509.48      17350.64       143.47 o                         
   1   7   0       1724.77       1602.69        32.09 o                         
   2   7   0         20.24         36.76        29.39 o                         
   3   7   0       1071.44       1071.95        39.86 o                         
   4   7   0      16241.86      15678.01       321.55 o                         
   5   7   0       1020.40       1019.54        30.45 o                         
   6   7   0        215.50        211.48        29.52 o                         
   7   7   0        353.41        381.30        28.05 o                         
   8   7   0       4015.29       3859.64       183.02 o                         
   9   7   0        246.92        237.52        29.80 o                         
   0   8   0      13309.14      11404.76        80.27 o                         
   1   8   0       2004.83       1907.88        35.18 o                         
   2   8   0       6694.09       6480.06        81.04 o                         
   3   8   0       3258.61       3157.55        38.24 o                         
   4   8   0      11444.64      11179.42       247.36 o                         
   5   8   0        263.98        258.93        29.28 o                         
   6   8   0       1086.64       1049.82        31.54 o                         
   7   8   0       1201.81       1293.49        64.80 o                         
   8   8   0       3309.33       3392.87        66.76 o                         
   9   8   0         38.27        115.54        39.32 o                         
   0   9   0      66446.19      66391.71       861.51 o                         
   1   9   0        191.01        170.43        24.37 o                         
   2   9   0        421.17        308.75        27.46 o                         
   3   9   0        196.80        206.08        30.25 o                         
   4   9   0      32872.94      33076.77       329.15 o                         
   5   9   0         21.62         37.86        46.23 o                         
   6   9   0        640.84        656.14        30.33 o                         
   7   9   0        125.95        189.23        36.87 o                         
   8   9   0       8510.70       8675.42        76.11 o                         
   9   9   0         19.03         33.91        55.35 o                         
   0  10   0       9580.10       9362.07        72.95 o                         
   1  10   0       2411.28       2315.85        34.23 o                         
   2  10   0        246.84        248.21        23.77 o                         
   3  10   0       2003.81       1905.15        62.84 o                         
   4  10   0       7293.78       7595.72        50.29 o                         
   5  10   0       1702.74       1701.82        67.95 o                         
   6  10   0        405.70        490.00        30.39 o                         
   7  10   0        397.00        466.96        38.66 o                         
   8  10   0       2709.12       2684.01       295.43 o                         
   0  11   0       8435.43       7977.52        68.70 o                         
   1  11   0       2205.49       2185.37        31.50 o                         
   2  11   0       3137.59       3137.20        37.22 o                         
   3  11   0        893.81        889.07        31.80 o                         
   4  11   0       4953.42       4934.63        44.59 o                         
   5  11   0       1056.27       1117.07        29.12 o                         
   6  11   0       1184.08       1230.42        55.58 o                         
   7  11   0        388.97        520.51        38.35 o                         
   8  11   0       1546.83       1745.50        85.17 o                         
   0  12   0      27310.25      27252.58       106.11 o                         
   1  12   0        158.76        160.95        30.05 o                         
   2  12   0        479.68        457.71        32.48 o                         
   3  12   0          8.96         14.97        36.15 o                         
   4  12   0      21396.93      21897.15       371.43 o                         
   5  12   0        170.41        239.02        30.84 o                         
   6  12   0         32.02         80.64        50.77 o                         
   7  12   0          4.50         30.69        37.48 o                         
   8  12   0       6639.38       7161.65        59.85 o                         
   0  13   0      10657.15      10645.95       132.34 o                         
   1  13   0       2738.30       2823.11        39.64 o                         
   2  13   0       2823.19       2775.61        60.93 o                         
   3  13   0       2181.96       2228.56        40.83 o                         
   4  13   0       3786.21       4116.32        82.38 o                         
   5  13   0       1510.77       1582.40        31.95 o                         
   6  13   0        250.78        224.27        37.49 o                         
   7  13   0        661.98        646.72        86.04 o                         
   0  14   0       7154.91       6978.50        85.53 o                         
   1  14   0       1063.92       1082.19        33.85 o                         
   2  14   0        541.34        643.07        32.43 o                         
   3  14   0        898.48        948.36        36.86 o                         
   4  14   0       2303.11       2400.37        40.39 o                         
   5  14   0        528.15        486.94        52.98 o                         
   6  14   0       1010.61        954.09        56.76 o                         
   7  14   0        332.34        325.95        33.72 o                         
   0  15   0      12157.48      13341.06       109.04 o                         
   1  15   0         88.27        138.91        40.60 o                         
   2  15   0        109.29         73.64        33.85 o                         
   3  15   0         77.41        101.63        50.59 o                         
   4  15   0      10369.60      11142.17        80.01 o                         
   5  15   0         71.29        124.36        34.73 o                         
   6  15   0         37.43         69.28        37.85 o                         
   0  16   0       3850.51       3735.15        73.05 o                         
   1  16   0       2001.58       2159.45        46.64 o                         
   2  16   0       1558.76       1623.55        40.65 o                         
   3  16   0       1367.06       1549.17        56.68 o                         
   4  16   0       1860.34       1835.14        58.99 o                         
   5  16   0       1198.86       1198.86        60.25 o                         
   6  16   0        476.82        535.67        53.71 o                         
   0  17   0       1882.60       1983.63        63.95 o                         
   1  17   0        667.93        703.53        44.09 o                         
   2  17   0        645.24        772.50       104.19 o                         
   3  17   0        602.67        575.88        53.63 o                         
   4  17   0       1017.85       1019.74        54.65 o                         
   5  17   0        314.99        300.26        55.45 o                         
   0  18   0       6866.29       6840.95       103.18 o                         
   1  18   0        106.42        124.11        40.87 o                         
   2  18   0        192.35        222.41        43.90 o                         
   3  18   0        149.52        194.74        53.89 o                         
   4  18   0       4774.28       5448.01        75.45 o                         
   0  19   0       2264.43       2602.12        72.22 o                         
   1  19   0       1029.07        892.33        48.02 o                         
   2  19   0       1229.36       1380.27       123.66 o                         
   3  19   0        707.67        840.20        59.77 o                         
   0  20   0        830.92        708.88        76.10 o                         
   1  20   0        386.46        367.21        45.54 o                         
   2  20   0        298.06        186.05        69.89 o                         
 -10   1   1         54.13         42.19        42.12 o                         
  -9   1   1         48.40        101.78        41.01 o                         
  -8   1   1       9351.76       9798.37       185.16 o                         
  -7   1   1        816.29        862.77        29.60 o                         
  -6   1   1        505.77        464.41        24.99 o                         
  -5   1   1         20.16         36.96        19.16 o                         
  -4   1   1      34996.99      33282.04       143.89 o                         
  -3   1   1       4454.10       4146.23        37.96 o                         
  -2   1   1       3838.44       3955.23        46.77 o                         
  -1   1   1        645.06        707.22        54.87 o                         
   0   1   1      64718.00      86747.95      1957.87 o                         
   1   1   1        491.57        502.59        67.75 o                         
   2   1   1        795.57        854.65        51.79 o                         
   3   1   1          3.11         29.94        26.72 o                         
   4   1   1      37966.11      35955.58       101.40 o                         
   5   1   1        778.06        786.73        22.85 o                         
   6   1   1         45.83         73.11        26.88 o                         
   7   1   1          5.58         45.10        23.66 o                         
   8   1   1       7928.68       8802.55        61.04 o                         
   9   1   1        379.29        377.22        41.41 o                         
  10   1   1         37.96         58.19        41.66 o                         
 -10   2   1         14.98          4.65        41.24 o                         
  -9   2   1          1.21         18.00        42.89 o                         
  -8   2   1       9871.30      10398.68        68.88 o                         
  -7   2   1        294.42        312.34        22.78 o                         
  -6   2   1         31.02         50.56        21.17 o                         
  -5   2   1          5.25         29.02        21.83 o                         
  -4   2   1      33129.46      30875.92        74.05 o                         
  -3   2   1        346.55        401.05        27.72 o                         
  -2   2   1       1326.00       1529.41        42.58 o                         
  -1   2   1        398.81        439.49        42.92 o                         
   0   2   1      36998.16      41695.01       262.21 o                         
   1   2   1       2312.63       2249.53        65.78 o                         
   2   2   1       4374.67       4587.19        58.53 o                         
   3   2   1        783.01        742.15        31.48 o                         
   4   2   1      18161.90      16524.05        89.68 o                         
   5   2   1        173.12        160.11        34.62 o                         
   6   2   1        118.24        131.75        27.33 o                         
   7   2   1        539.15        568.61        32.25 o                         
   8   2   1       6232.38       6505.80        83.57 o                         
   9   2   1        365.94        368.96        33.00 o                         
  10   2   1         65.54         80.80        42.70 o                         
 -10   3   1          3.67         37.65        41.31 o                         
  -9   3   1          7.40         53.87        30.44 o                         
  -8   3   1         47.67         31.25        26.85 o                         
  -7   3   1        159.91        188.61        21.23 o                         
  -6   3   1         21.60         44.71        24.82 o                         
  -5   3   1        127.88        129.87        24.82 o                         
  -4   3   1        260.79        301.02        21.01 o                         
  -3   3   1        142.93        127.89        24.44 o                         
  -2   3   1        997.43       1038.91        46.54 o                         
  -1   3   1       1294.57       1327.94        47.96 o                         
   0   3   1       1141.64       1078.64        58.64 o                         
   1   3   1        262.74        269.81        43.63 o                         
   2   3   1        477.43        488.96        36.60 o                         
   3   3   1         18.43         15.76        22.74 o                         
   4   3   1         36.99         42.07        27.41 o                         
   5   3   1        265.94        333.97        30.50 o                         
   6   3   1         14.76         57.43        31.82 o                         
   7   3   1         28.19         36.99        24.76 o                         
   8   3   1         10.55         29.51        26.87 o                         
   9   3   1         22.18         58.01        27.27 o                         
  10   3   1          1.18         10.70        25.19 o                         
 -10   4   1         21.33         47.20        35.39 o                         
  -9   4   1        370.00        362.89        31.65 o                         
  -8   4   1       9980.71      10345.94        88.30 o                         
  -7   4   1        262.56        298.14        26.10 o                         
  -6   4   1        210.64        231.33        31.63 o                         
  -5   4   1       1208.11       1146.82        28.66 o                         
  -4   4   1      38748.44      36976.67        84.95 o                         
  -3   4   1        729.14        685.66        38.86 o                         
  -2   4   1       1451.24       1451.40        45.99 o                         
  -1   4   1       1078.86        998.79        49.71 o                         
   0   4   1      57067.05      58943.43       190.63 o                         
   1   4   1        763.41        820.94        42.65 o                         
   2   4   1       1660.70       1658.24        46.08 o                         
   3   4   1         13.29         27.20        25.51 o                         
   4   4   1      33944.29      32615.62       218.51 o                         
   5   4   1         61.57         79.08        26.31 o                         
   6   4   1        116.80        117.80        40.25 o                         
   7   4   1         53.50         81.69        28.58 o                         
   8   4   1       8202.03       8416.96        99.41 o                         
   9   4   1         79.60        101.05        24.38 o                         
  10   4   1         63.54         33.57        24.15 o                         
  -9   5   1         43.84          1.78        25.13 o                         
  -8   5   1       9456.25      10021.62        91.95 o                         
  -7   5   1        229.49        214.53        23.67 o                         
  -6   5   1        258.94        310.57        26.18 o                         
  -5   5   1        517.82        479.90        26.77 o                         
  -4   5   1      29683.61      28845.84       287.30 o                         
  -3   5   1        360.95        375.19        39.32 o                         
  -2   5   1       1024.65        964.77        45.88 o                         
  -1   5   1       4602.55       4560.04        58.11 o                         
   0   5   1      73319.28      75365.11       197.09 o                         
   1   5   1         12.47         21.59        32.81 o                         
   2   5   1       4018.20       3683.05        47.74 o                         
   3   5   1       2021.48       1916.04        31.97 o                         
   4   5   1      29524.92      28293.01        98.44 o                         
   5   5   1        301.24        273.97        24.26 o                         
   6   5   1        246.03        275.03        33.01 o                         
   7   5   1        734.17        765.57        34.22 o                         
   8   5   1       6772.47       7241.26       130.45 o                         
   9   5   1        237.89        243.08        24.04 o                         
  -9   6   1        178.76        120.14        31.20 o                         
  -8   6   1          9.66         27.58        28.92 o                         
  -7   6   1        175.44        175.57        25.19 o                         
  -6   6   1        781.11        793.46        26.54 o                         
  -5   6   1       1007.84       1052.76        24.99 o                         
  -4   6   1        978.54        938.50        34.70 o                         
  -3   6   1        181.31        114.45        36.07 o                         
  -2   6   1       4887.89       4792.29        57.01 o                         
  -1   6   1       2464.60       2289.95        47.00 o                         
   0   6   1       1105.30       1121.88        39.84 o                         
   1   6   1         17.20         15.61        26.88 o                         
   2   6   1        888.93        817.28        27.81 o                         
   3   6   1        796.55        819.66        26.68 o                         
   4   6   1        542.86        594.28        33.25 o                         
   5   6   1        202.93        175.34        25.90 o                         
   6   6   1        751.42        766.32        26.68 o                         
   7   6   1         60.99         86.20        33.12 o                         
   8   6   1        214.91        237.40        34.10 o                         
   9   6   1         36.92         49.82        29.76 o                         
  -9   7   1        126.68        137.49        31.00 o                         
  -8   7   1       5042.06       5259.14       132.02 o                         
  -7   7   1        766.34        857.92        31.71 o                         
  -6   7   1        378.92        367.16        26.56 o                         
  -5   7   1        125.57        145.13        35.48 o                         
  -4   7   1      28116.98      27141.08        88.39 o                         
  -3   7   1       1147.98       1003.18        39.88 o                         
  -2   7   1         50.62         70.58        29.58 o                         
  -1   7   1        372.23        354.14        35.28 o                         
   0   7   1      37296.56      35260.86       117.31 o                         
   1   7   1         49.94         45.09        24.75 o                         
   2   7   1        647.18        626.80        32.63 o                         
   3   7   1         98.12        106.01        25.50 o                         
   4   7   1      21277.13      20558.54        76.52 o                         
   5   7   1        240.10        254.41        34.71 o                         
   6   7   1        139.01        157.87        26.50 o                         
   7   7   1          9.03         42.72        30.81 o                         
   8   7   1       5704.21       5596.29       248.22 o                         
   9   7   1        263.24        232.88        32.99 o                         
  -9   8   1         49.34          3.04        71.98 o                         
  -8   8   1       7098.62       7272.03        71.26 o                         
  -7   8   1         11.43         32.10        26.35 o                         
  -6   8   1        194.32        215.41        30.41 o                         
  -5   8   1         48.84         81.07        28.22 o                         
  -4   8   1      17232.86      16853.09        85.53 o                         
  -3   8   1        168.27        208.93        36.55 o                         
  -2   8   1        100.05         70.75        27.01 o                         
  -1   8   1        167.88        161.09        28.09 o                         
   0   8   1      37023.46      35605.81       180.34 o                         
   1   8   1        891.32        802.28        29.94 o                         
   2   8   1        987.63        938.71        29.28 o                         
   3   8   1        203.41        205.64        29.60 o                         
   4   8   1      17817.60      17747.23        71.74 o                         
   5   8   1        805.52        894.63        52.54 o                         
   6   8   1         11.08         34.41        28.55 o                         
   7   8   1        239.12        245.33        36.76 o                         
   8   8   1       4182.43       4414.39        72.50 o                         
   9   8   1        332.48        266.60        32.97 o                         
  -9   9   1        146.03        117.48        50.68 o                         
  -8   9   1        123.64        231.97        38.61 o                         
  -7   9   1        899.08        958.39        32.82 o                         
  -6   9   1        423.28        437.90        31.33 o                         
  -5   9   1        891.31        951.34        59.24 o                         
  -4   9   1         50.73         61.26        29.54 o                         
  -3   9   1       1485.13       1372.34        40.95 o                         
  -2   9   1        860.27        709.99        30.41 o                         
  -1   9   1       2259.53       2328.12        39.20 o                         
   0   9   1        688.01        760.50        32.90 o                         
   1   9   1       1085.51        970.84        30.73 o                         
   2   9   1        196.20        199.01        28.61 o                         
   3   9   1       1210.47       1242.96        30.68 o                         
   4   9   1          7.06         47.01        33.79 o                         
   5   9   1        630.42        600.35        38.60 o                         
   6   9   1        728.10        822.86        55.06 o                         
   7   9   1        108.10        145.68        37.00 o                         
   8   9   1        134.30        137.56        53.79 o                         
   9   9   1         82.06         98.79        57.92 o                         
  -8  10   1       3690.37       3390.68       154.12 o                         
  -7  10   1        106.31        133.83        23.61 o                         
  -6  10   1        135.88        177.75        36.79 o                         
  -5  10   1        342.32        330.70        30.50 o                         
  -4  10   1      13666.04      13883.80       191.20 o                         
  -3  10   1        428.02        444.46        46.43 o                         
  -2  10   1        162.97        186.55        32.48 o                         
  -1  10   1          7.08         24.05        28.77 o                         
   0  10   1      17764.96      17446.43        79.38 o                         
   1  10   1        156.37        165.04        27.89 o                         
   2  10   1         34.04         43.64        27.32 o                         
   3  10   1          0.99        -25.63        25.63 o                         
   4  10   1      13768.67      13277.49        69.46 o                         
   5  10   1        166.39        132.52        49.40 o                         
   6  10   1        334.73        363.03        36.99 o                         
   7  10   1          0.54         27.08        35.77 o                         
   8  10   1       3831.48       3968.82        64.25 o                         
  -8  11   1       4187.11       3857.02        48.89 o                         
  -7  11   1          9.20          2.82        26.07 o                         
  -6  11   1        436.53        498.82        50.60 o                         
  -5  11   1        192.73        232.72        28.89 o                         
  -4  11   1      12671.28      12948.40        85.23 o                         
  -3  11   1        182.43        290.71        36.00 o                         
  -2  11   1        768.41        824.20        46.98 o                         
  -1  11   1        201.42        205.10        29.22 o                         
   0  11   1      21902.69      21741.80       108.00 o                         
   1  11   1        424.60        427.17        31.05 o                         
   2  11   1        652.72        654.83        25.66 o                         
   3  11   1        791.65        710.78        31.69 o                         
   4  11   1      10753.65      10919.23        84.22 o                         
   5  11   1         66.57         93.38        34.18 o                         
   6  11   1         86.84        163.76        51.32 o                         
   7  11   1        605.98        601.53        36.35 o                         
   8  11   1       3528.53       3308.71       496.46 o                         
  -8  12   1         51.13         88.47        41.11 o                         
  -7  12   1        817.33        776.66        39.06 o                         
  -6  12   1        566.98        645.08        43.45 o                         
  -5  12   1        839.44        888.09        91.19 o                         
  -4  12   1          3.36         31.47        36.04 o                         
  -3  12   1       1674.45       1651.84        71.94 o                         
  -2  12   1       2002.50       2058.73        37.14 o                         
  -1  12   1       1160.11       1150.47        32.89 o                         
   0  12   1         82.49        114.55        29.20 o                         
   1  12   1       2407.47       2344.99        37.73 o                         
   2  12   1       2359.85       2342.69        42.55 o                         
   3  12   1        196.11        169.92        34.19 o                         
   4  12   1        584.87        627.26        51.52 o                         
   5  12   1       1616.13       1737.46        58.07 o                         
   6  12   1       1059.05       1203.68        54.10 o                         
   7  12   1          4.38        -23.23        38.95 o                         
   8  12   1        137.00        191.16        41.61 o                         
  -7  13   1        284.12        273.51        32.09 o                         
  -6  13   1         72.24        106.76        37.03 o                         
  -5  13   1         29.96         55.12        30.11 o                         
  -4  13   1       7402.68       7945.90       133.38 o                         
  -3  13   1        703.91        741.08        36.92 o                         
  -2  13   1         19.90         11.58        25.08 o                         
  -1  13   1         21.04         27.97        31.65 o                         
   0  13   1      11197.95      11289.62        88.76 o                         
   1  13   1        315.27        337.53        32.78 o                         
   2  13   1         60.17         82.20        40.02 o                         
   3  13   1          5.68        -22.23        33.13 o                         
   4  13   1       7891.86       8271.11        77.43 o                         
   5  13   1         31.64         65.98        52.51 o                         
   6  13   1        175.20        183.84        51.41 o                         
   7  13   1          0.28         39.20        44.17 o                         
  -7  14   1          7.12          8.56        45.50 o                         
  -6  14   1        925.98        810.17        34.36 o                         
  -5  14   1        391.07        420.74        36.81 o                         
  -4  14   1       6993.76       7081.54        52.91 o                         
  -3  14   1        110.92        155.86        49.49 o                         
  -2  14   1       1127.10       1148.74        34.42 o                         
  -1  14   1        718.52        783.98        33.38 o                         
   0  14   1      10767.92      11125.30       144.68 o                         
   1  14   1        499.28        505.60        35.34 o                         
   2  14   1       1024.11       1018.11        55.80 o                         
   3  14   1        320.28        246.89        47.17 o                         
   4  14   1       5848.59       6371.01        70.67 o                         
   5  14   1        499.97        544.41        38.96 o                         
   6  14   1        210.14        300.24        52.88 o                         
   7  14   1        168.37        185.49        40.17 o                         
  -6  15   1        459.01        369.86        54.81 o                         
  -5  15   1        536.12        535.28        44.32 o                         
  -4  15   1          8.94         14.27        35.25 o                         
  -3  15   1       1208.21       1207.64        39.40 o                         
  -2  15   1        991.75       1101.44        35.59 o                         
  -1  15   1        566.47        654.91        27.81 o                         
   0  15   1          7.53         48.80        30.98 o                         
   1  15   1        835.18        849.94        39.80 o                         
   2  15   1        600.78        618.22        42.63 o                         
   3  15   1        789.22        814.09        53.82 o                         
   4  15   1        167.70        176.33        37.03 o                         
   5  15   1        123.03        130.68        49.76 o                         
   6  15   1        473.67        354.92        55.00 o                         
  -6  16   1         30.01         39.22        55.90 o                         
  -5  16   1         71.21        107.40        53.88 o                         
  -4  16   1       3481.75       3572.50       143.23 o                         
  -3  16   1        143.53        180.91        42.80 o                         
  -2  16   1         23.61         30.98        32.68 o                         
  -1  16   1        160.47        190.89        30.05 o                         
   0  16   1       4193.05       4424.83        70.36 o                         
   1  16   1         40.78         64.55        37.89 o                         
   2  16   1         48.18         69.34        40.74 o                         
   3  16   1          2.62         48.57        49.67 o                         
   4  16   1       2854.86       2912.32        51.14 o                         
   5  16   1          1.40        -37.02        49.12 o                         
   6  16   1         23.67        142.95        53.61 o                         
  -5  17   1        260.62        144.81        54.53 o                         
  -4  17   1       2165.00       1993.24        48.82 o                         
  -3  17   1        173.03        188.68        31.77 o                         
  -2  17   1        468.72        537.17        34.32 o                         
  -1  17   1        761.12        741.49        43.68 o                         
   0  17   1       3218.59       3582.80        54.46 o                         
   1  17   1        252.36        245.43        39.36 o                         
   2  17   1        537.03        574.15        41.76 o                         
   3  17   1        480.72        501.68        53.26 o                         
   4  17   1       2519.88       2308.68        49.93 o                         
   5  17   1        228.84        244.98        54.44 o                         
  -4  18   1         58.63         78.53        54.25 o                         
  -3  18   1        642.12        653.99        41.07 o                         
  -2  18   1        834.99        853.42        41.70 o                         
  -1  18   1        207.34        212.02        43.07 o                         
   0  18   1        188.85        202.57        39.79 o                         
   1  18   1        786.00        850.69        42.67 o                         
   2  18   1        707.33        726.94        45.68 o                         
   3  18   1         95.50        127.38        53.52 o                         
   4  18   1        245.11        304.28        56.00 o                         
  -3  19   1         79.11         96.31        38.03 o                         
  -2  19   1         31.90         50.06        38.29 o                         
  -1  19   1         34.30         37.73        42.74 o                         
   0  19   1       1619.39       1482.48        55.52 o                         
   1  19   1         21.19         47.37        39.65 o                         
   2  19   1          3.55         16.93        44.95 o                         
   3  19   1          9.91         27.67        40.59 o                         
  -1  20   1        367.03        405.25        43.26 o                         
   0  20   1       1787.89       1439.12       131.00 o                         
   1  20   1        193.61        224.04        46.04 o                         
 -10   0   2       1904.56       1322.17        81.65 o                         
  -9   0   2        149.04        152.04        56.54 o                         
  -8   0   2       5002.34       5286.69        77.89 o                         
  -7   0   2       1611.21       1656.31        41.39 o                         
  -6   0   2       9414.12       9427.27       111.61 o                         
  -5   0   2        610.42        583.95        30.17 o                         
  -4   0   2      10231.07       9364.17        63.79 o                         
  -3   0   2        831.51        790.95        36.26 o                         
  -2   0   2      11083.21      10649.65        64.46 o                         
  -1   0   2        623.96        733.93        46.11 o                         
   0   0   2      24696.12      27160.21       177.86 o                         
   1   0   2         49.58        110.99        80.47 o                         
   3   0   2        105.72        143.44        52.15 o                         
   4   0   2      27134.81      26199.65       242.42 o                         
   5   0   2        392.82        374.81        33.94 o                         
   6   0   2      20155.97      19644.55       212.06 o                         
   7   0   2        344.11        344.75        33.63 o                         
   8   0   2       2764.71       2919.51        67.85 o                         
   9   0   2        295.34        240.13        56.28 o                         
  10   0   2       3245.45       3422.40        78.23 o                         
 -10   1   2        384.49        264.31        44.72 o                         
  -9   1   2        128.19        107.57        39.43 o                         
  -8   1   2        635.18        697.77        40.42 o                         
  -7   1   2         27.24         64.23        21.05 o                         
  -6   1   2       4081.19       4115.68        30.90 o                         
  -5   1   2        116.14        119.97        20.59 o                         
  -4   1   2      12003.33      11932.13        93.78 o                         
  -3   1   2         21.30         42.05        20.00 o                         
  -2   1   2      64646.63      67485.31       350.41 o                         
  -1   1   2        202.83        220.99        44.18 o                         
   0   1   2      34359.28      38410.50       407.49 o                         
   1   1   2          0.83         34.00        47.54 o                         
   2   1   2      19572.24      19204.64       162.20 o                         
   3   1   2        931.17        919.91        40.59 o                         
   4   1   2       1968.33       1841.80        34.08 o                         
   5   1   2         85.68         87.35        22.64 o                         
   6   1   2       4083.18       3977.25        46.62 o                         
   7   1   2        217.73        243.63        28.00 o                         
   8   1   2        545.42        621.32        47.39 o                         
   9   1   2         31.22         44.04        39.12 o                         
  10   1   2        924.08        782.79        61.71 o                         
 -10   2   2        125.47         99.12        41.96 o                         
  -9   2   2         41.46         24.14        39.42 o                         
  -8   2   2        287.96        319.30        26.12 o                         
  -7   2   2        317.68        327.98        25.10 o                         
  -6   2   2       1457.36       1504.08        34.37 o                         
  -5   2   2         11.49         14.79        22.06 o                         
  -4   2   2       4333.39       4248.16        38.63 o                         
  -3   2   2        702.35        629.55        23.61 o                         
  -2   2   2      26105.12      26024.15       100.74 o                         
  -1   2   2        573.70        581.76        41.96 o                         
   0   2   2       9256.59       9473.39       137.69 o                         
   1   2   2          3.59         38.37        58.63 o                         
   2   2   2       7409.70       6754.03        64.54 o                         
   3   2   2        585.91        553.25        38.42 o                         
   4   2   2        199.74        152.16        29.85 o                         
   5   2   2        522.94        541.90        39.17 o                         
   6   2   2       2161.29       2123.29        30.53 o                         
   7   2   2         50.51         61.96        28.47 o                         
   8   2   2         46.05         75.88        30.32 o                         
   9   2   2        256.42        274.83        31.27 o                         
  10   2   2        446.97        478.94        31.54 o                         
 -10   3   2       1337.47       1058.79        52.85 o                         
  -9   3   2        195.39        227.20        31.31 o                         
  -8   3   2       3082.75       3077.32        45.12 o                         
  -7   3   2        988.39        997.45        24.99 o                         
  -6   3   2       7089.99       6901.75        49.51 o                         
  -5   3   2        459.37        426.63        22.58 o                         
  -4   3   2       7690.32       7193.50        40.63 o                         
  -3   3   2        679.87        700.45        34.26 o                         
  -2   3   2      18050.91      17138.90        83.61 o                         
  -1   3   2          0.95         73.18        37.36 o                         
   0   3   2      17158.03      17014.58       131.36 o                         
   1   3   2        120.51        181.54        64.28 o                         
   2   3   2      35016.49      34005.04       704.33 o                         
   3   3   2         78.73         87.71        30.25 o                         
   4   3   2       6846.40       6527.52        47.72 o                         
   5   3   2        298.59        291.02        40.13 o                         
   6   3   2      10253.89      10338.11       214.67 o                         
   7   3   2        420.78        431.33        29.55 o                         
   8   3   2       1189.37       1292.64        34.75 o                         
   9   3   2        408.92        453.11        26.67 o                         
  10   3   2       2727.43       2358.02       122.78 o                         
  -9   4   2          7.17         44.77        27.47 o                         
  -8   4   2        760.43        759.18        25.88 o                         
  -7   4   2        214.45        244.40        24.86 o                         
  -6   4   2       2259.94       2276.85        35.51 o                         
  -5   4   2         98.18        107.15        23.97 o                         
  -4   4   2       2861.53       2784.98        28.89 o                         
  -3   4   2          5.20         20.05        28.65 o                         
  -2   4   2       7508.94       6981.34        61.68 o                         
  -1   4   2       2155.92       2121.85        51.63 o                         
   0   4   2       2834.88       2652.70        67.00 o                         
   1   4   2        911.24        909.24        43.97 o                         
   2   4   2       5735.01       5236.90        59.06 o                         
   3   4   2        104.97        100.91        29.94 o                         
   4   4   2       3012.66       2762.88        34.84 o                         
   5   4   2         77.59         65.31        25.95 o                         
   6   4   2       3502.43       3511.90        40.85 o                         
   7   4   2          1.96          9.18        30.50 o                         
   8   4   2        744.27        815.98        29.00 o                         
   9   4   2         25.26         28.65        26.40 o                         
  -9   5   2        150.40        149.08        32.53 o                         
  -8   5   2        831.46        882.65        39.32 o                         
  -7   5   2        157.50        157.69        23.29 o                         
  -6   5   2       1108.52       1167.65        26.37 o                         
  -5   5   2        406.20        400.68        26.62 o                         
  -4   5   2       2609.10       2630.48        49.06 o                         
  -3   5   2         30.55         27.90        31.99 o                         
  -2   5   2       4413.09       4262.48        54.54 o                         
  -1   5   2        183.02        181.12        34.44 o                         
   0   5   2       2018.38       1943.31        45.24 o                         
   1   5   2         43.23         84.28        32.46 o                         
   2   5   2       4709.41       4428.54        73.14 o                         
   3   5   2        519.41        479.88        41.27 o                         
   4   5   2       1591.74       1629.43        32.75 o                         
   5   5   2         31.48         47.23        26.03 o                         
   6   5   2       3460.47       3483.27        48.01 o                         
   7   5   2        290.36        311.22        32.95 o                         
   8   5   2        265.11        307.72        27.08 o                         
   9   5   2         72.14         72.27        29.20 o                         
  -9   6   2        173.12        140.26        30.02 o                         
  -8   6   2       2228.66       2337.71        72.35 o                         
  -7   6   2        501.83        563.40        30.38 o                         
  -6   6   2       6969.98       7319.53        42.36 o                         
  -5   6   2        253.79        286.67        27.76 o                         
  -4   6   2       7665.97       7454.17       127.78 o                         
  -3   6   2         96.98         57.94        35.90 o                         
  -2   6   2      26794.97      25199.09        97.30 o                         
  -1   6   2         86.90        113.26        34.91 o                         
   0   6   2      18885.62      17655.13       114.62 o                         
   1   6   2        654.91        710.10        36.31 o                         
   2   6   2      37378.88      35740.34       311.24 o                         
   3   6   2         41.15         35.12        31.55 o                         
   4   6   2       6747.30       6524.75        56.39 o                         
   5   6   2        702.08        702.44        26.70 o                         
   6   6   2       9956.17      10073.11       101.84 o                         
   7   6   2        269.33        243.97        27.07 o                         
   8   6   2       1169.86       1291.56        38.30 o                         
   9   6   2        361.78        349.19        29.91 o                         
  -9   7   2         38.34         36.77        29.84 o                         
  -8   7   2        846.18        917.42        29.46 o                         
  -7   7   2         88.23        130.71        29.28 o                         
  -6   7   2       3188.86       3241.98        33.71 o                         
  -5   7   2        100.92        144.68        34.66 o                         
  -4   7   2       6845.58       7066.78        55.75 o                         
  -3   7   2        171.95        164.52        30.95 o                         
  -2   7   2      16293.87      16420.80       164.42 o                         
  -1   7   2        814.35        761.91        36.17 o                         
   0   7   2      17512.97      17223.16       164.18 o                         
   1   7   2         11.34         40.33        26.40 o                         
   2   7   2      11237.93      10529.71        76.09 o                         
   3   7   2        242.58        240.49        42.43 o                         
   4   7   2       5650.46       5425.04        79.50 o                         
   5   7   2          0.64         13.99        28.56 o                         
   6   7   2       3049.86       3219.64        47.63 o                         
   7   7   2         39.78         44.11        28.63 o                         
   8   7   2       1253.88       1302.53        57.68 o                         
   9   7   2          3.75         14.89        31.66 o                         
  -9   8   2         67.14         68.67        38.61 o                         
  -8   8   2        300.65        299.82        27.71 o                         
  -7   8   2        460.46        483.39        30.89 o                         
  -6   8   2        438.01        499.23        36.00 o                         
  -5   8   2          5.68         36.76        35.69 o                         
  -4   8   2       2742.48       2700.26        68.63 o                         
  -3   8   2       1367.89       1403.54        40.81 o                         
  -2   8   2       6001.80       5954.16        86.72 o                         
  -1   8   2        431.92        456.69        28.96 o                         
   0   8   2       5008.17       4938.48        70.47 o                         
   1   8   2        502.78        532.79        35.93 o                         
   2   8   2       3289.20       3021.72        41.29 o                         
   3   8   2        351.18        371.26        30.54 o                         
   4   8   2        124.59        170.91        42.41 o                         
   5   8   2         82.83         44.45        35.37 o                         
   6   8   2        636.61        714.10        30.87 o                         
   7   8   2        195.86        177.00        30.37 o                         
   8   8   2         11.59        -18.97        53.79 o                         
   9   8   2        150.30        100.81        57.92 o                         
  -9   9   2          4.22         44.97        39.19 o                         
  -8   9   2       2053.69       2161.87       119.36 o                         
  -7   9   2        881.69        879.54        37.07 o                         
  -6   9   2       4974.69       5189.62        53.40 o                         
  -5   9   2          7.99        -15.09        29.12 o                         
  -4   9   2       3673.50       3681.22        41.98 o                         
  -3   9   2        377.99        362.71        37.76 o                         
  -2   9   2       8949.60       8462.26        58.01 o                         
  -1   9   2         55.58         84.88        27.52 o                         
   0   9   2       3562.55       3413.63        69.68 o                         
   1   9   2          3.08          6.72        29.55 o                         
   2   9   2      14029.86      13395.40        95.55 o                         
   3   9   2        268.65        279.21        38.03 o                         
   4   9   2       4369.78       4322.41        64.03 o                         
   5   9   2        183.92        162.22        49.40 o                         
   6   9   2       7737.51       8215.78        69.31 o                         
   7   9   2        204.63        293.04        36.93 o                         
   8   9   2       1205.66       1072.97        59.61 o                         
   9   9   2        168.29        138.66        59.75 o                         
  -8  10   2        607.28        606.72        30.45 o                         
  -7  10   2         61.89         71.53        53.68 o                         
  -6  10   2       2390.34       2554.36        39.07 o                         
  -5  10   2          0.63         60.66        35.64 o                         
  -4  10   2       2657.52       2852.31        71.37 o                         
  -3  10   2        416.70        411.92        36.06 o                         
  -2  10   2       5878.16       6006.58        46.44 o                         
  -1  10   2         12.96         11.59        26.00 o                         
   0  10   2       4402.02       4437.53        44.34 o                         
   1  10   2        620.77        557.93        31.51 o                         
   2  10   2       3564.54       3501.90        46.18 o                         
   3  10   2        121.85        153.02        37.05 o                         
   4  10   2       1602.60       1616.13        54.32 o                         
   5  10   2        438.41        479.51        51.15 o                         
   6  10   2        824.78        904.04        51.76 o                         
   7  10   2         50.21         46.07        36.44 o                         
   8  10   2        518.16        506.18        58.30 o                         
  -8  11   2        216.32        181.48        32.32 o                         
  -7  11   2          2.75         16.65        30.84 o                         
  -6  11   2        135.55        136.81        31.79 o                         
  -5  11   2        481.31        516.21        30.70 o                         
  -4  11   2        174.28        211.47        30.49 o                         
  -3  11   2        215.73        280.29        35.48 o                         
  -2  11   2        420.88        457.43        29.04 o                         
  -1  11   2        651.09        623.64        30.58 o                         
   0  11   2        101.36        146.36        49.96 o                         
   1  11   2        881.54        871.11        32.54 o                         
   2  11   2       1279.46       1222.01        38.00 o                         
   3  11   2         19.73          0.35        29.18 o                         
   4  11   2         40.99         -9.99        49.58 o                         
   5  11   2        211.35        228.30        34.83 o                         
   6  11   2        805.28        865.01        71.65 o                         
   7  11   2        274.52        248.79        38.61 o                         
   8  11   2          1.43         21.53        38.94 o                         
  -8  12   2       1013.48        854.15        38.10 o                         
  -7  12   2        114.75        125.97        43.88 o                         
  -6  12   2       3021.57       3109.30        97.10 o                         
  -5  12   2        294.39        353.97        42.07 o                         
  -4  12   2       4835.57       5138.17        49.00 o                         
  -3  12   2         39.06         98.99        34.67 o                         
  -2  12   2      11074.07      11127.50        80.07 o                         
  -1  12   2        141.16        137.65        29.92 o                         
   0  12   2       7310.05       7416.57        50.21 o                         
   1  12   2          6.23          8.26        28.67 o                         
   2  12   2       8112.90       8264.09       144.57 o                         
   3  12   2          2.34         24.80        34.45 o                         
   4  12   2       2211.00       2328.54        56.55 o                         
   5  12   2        133.15        153.23        48.75 o                         
   6  12   2       3190.97       3123.50        62.82 o                         
   7  12   2         18.46        -20.74        39.08 o                         
   8  12   2        809.36        879.22       195.55 o                         
  -7  13   2         99.18         69.54        37.54 o                         
  -6  13   2       2750.79       2678.10        45.89 o                         
  -5  13   2         70.89         85.81        45.36 o                         
  -4  13   2       1645.07       1740.55        92.21 o                         
  -3  13   2        181.63        184.79        25.37 o                         
  -2  13   2       4091.26       4239.47        41.91 o                         
  -1  13   2         19.75         18.37        31.36 o                         
   0  13   2       3836.06       3930.96        41.53 o                         
   1  13   2         66.72        105.23        29.23 o                         
   2  13   2       6900.53       7165.09       110.35 o                         
   3  13   2          3.25         23.92        42.12 o                         
   4  13   2       4944.97       5476.70        68.52 o                         
   5  13   2         26.03         63.60        50.31 o                         
   6  13   2       2761.21       2960.36        63.44 o                         
   7  13   2          6.61         18.78        63.73 o                         
  -7  14   2        100.25         67.11        33.08 o                         
  -6  14   2          5.99         -7.20        44.31 o                         
  -5  14   2         12.91        -15.85        43.85 o                         
  -4  14   2         76.58         41.65        35.70 o                         
  -3  14   2         14.60         31.92        30.85 o                         
  -2  14   2         32.25         15.23        27.05 o                         
  -1  14   2         46.55         68.89        33.84 o                         
   0  14   2        127.33        119.15        30.14 o                         
   1  14   2        517.84        543.28        34.89 o                         
   2  14   2        648.24        665.88        34.36 o                         
   3  14   2          2.11         11.87        32.59 o                         
   4  14   2         28.65         46.64        49.39 o                         
   5  14   2        473.82        448.33        52.25 o                         
   6  14   2        557.84        539.47        40.88 o                         
   7  14   2         57.83         98.14        32.22 o                         
  -6  15   2       1181.24       1114.31       157.32 o                         
  -5  15   2         17.77        112.28        43.12 o                         
  -4  15   2       2057.08       2256.12        42.53 o                         
  -3  15   2        153.35        145.08        45.87 o                         
  -2  15   2       4569.43       4556.31        67.65 o                         
  -1  15   2         46.81         91.08        31.83 o                         
   0  15   2       2986.90       3038.90        40.54 o                         
   1  15   2          1.06         -1.42        29.91 o                         
   2  15   2       3018.73       3103.10        45.41 o                         
   3  15   2         30.34         28.60        43.24 o                         
   4  15   2       1066.73       1221.47        55.30 o                         
   5  15   2         99.62        173.20        50.22 o                         
   6  15   2       1455.01       1521.42        59.62 o                         
  -6  16   2       1006.17        623.15        41.14 o                         
  -5  16   2          4.67         31.30        29.98 o                         
  -4  16   2        335.11        469.93        38.26 o                         
  -3  16   2          7.50          7.17        29.74 o                         
  -2  16   2        934.43       1073.34        49.71 o                         
  -1  16   2          0.82         35.58        30.51 o                         
   0  16   2        667.77        797.33        31.30 o                         
   1  16   2        103.85        161.91        32.56 o                         
   2  16   2       1234.74       1308.55        45.77 o                         
   3  16   2          3.86          5.03        43.53 o                         
   4  16   2        882.41       1053.69        54.28 o                         
   5  16   2         96.13        133.70        49.76 o                         
   6  16   2        433.35        380.75        54.81 o                         
  -5  17   2        104.04         82.94        61.86 o                         
  -4  17   2         28.64         77.08        36.38 o                         
  -3  17   2         27.30         46.81        30.67 o                         
  -2  17   2         68.15         97.75        29.56 o                         
  -1  17   2          6.52          6.15        41.64 o                         
   0  17   2         12.17         19.54        30.35 o                         
   1  17   2         56.97         51.09        37.29 o                         
   2  17   2        285.74        293.55        33.09 o                         
   3  17   2         74.85         63.07        45.00 o                         
   4  17   2          3.62         49.67        51.59 o                         
   5  17   2         33.52         29.51        52.97 o                         
  -4  18   2       1092.38        884.22        86.33 o                         
  -3  18   2          9.36          5.99        39.11 o                         
  -2  18   2       2215.25       2209.06       118.56 o                         
  -1  18   2         23.33         22.59        30.03 o                         
   0  18   2       1317.26       1350.02        43.84 o                         
   1  18   2          0.26         16.68        42.85 o                         
   2  18   2       1915.86       2088.95       105.28 o                         
   3  18   2          0.72         81.65        49.85 o                         
   4  18   2       1081.41        916.50        47.50 o                         
  -3  19   2         90.08         85.78        53.98 o                         
  -2  19   2       1633.28       1585.66       126.53 o                         
  -1  19   2          5.46          3.41        53.01 o                         
   0  19   2       1928.74       2173.13       292.03 o                         
   1  19   2         85.74        104.77        42.79 o                         
   2  19   2       1895.09       1767.88       118.16 o                         
   3  19   2         15.87         34.00        54.43 o                         
  -1  20   2          1.83         -4.01        35.50 o                         
   0  20   2         17.58         48.98        40.26 o                         
   1  20   2         23.86         -3.81        41.05 o                         
 -10   1   3       4006.15       3596.19       713.08 o                         
  -9   1   3          5.89         48.78        45.86 o                         
  -8   1   3         34.02         37.66        25.57 o                         
  -7   1   3        620.47        664.32        24.46 o                         
  -6   1   3      25221.95      25061.01       207.14 o                         
  -5   1   3         21.25         34.57        22.13 o                         
  -4   1   3        138.41        173.88        20.10 o                         
  -3   1   3        331.91        348.27        24.51 o                         
  -2   1   3     103729.86     108989.76       688.20 o                         
  -1   1   3         17.62         10.03        35.24 o                         
   0   1   3        113.35        103.82        31.55 o                         
   1   1   3         32.53         57.67        37.49 o                         
   3   1   3        123.69         95.09        36.98 o                         
   4   1   3       1179.29       1105.01        28.55 o                         
   5   1   3        130.72        127.75        22.92 o                         
   6   1   3      24983.28      24710.05       133.40 o                         
   7   1   3          3.27          9.89        22.42 o                         
   8   1   3        275.09        297.24        29.40 o                         
   9   1   3        214.26        271.63        40.13 o                         
  10   1   3       5155.80       4592.28       415.68 o                         
 -10   2   3       4214.63       2915.07       223.47 o                         
  -9   2   3        113.87        102.19        45.55 o                         
  -8   2   3         73.38         69.78        25.59 o                         
  -7   2   3        383.85        385.26        20.98 o                         
  -6   2   3      20241.02      20715.83       114.77 o                         
  -5   2   3          3.33         13.15        20.68 o                         
  -4   2   3       2038.51       1833.65        25.35 o                         
  -3   2   3       1341.99       1297.16        28.73 o                         
  -2   2   3      60541.41      60078.06       545.29 o                         
  -1   2   3        301.63        342.71        41.14 o                         
   0   2   3       2815.17       2945.52        44.42 o                         
   1   2   3         29.50         33.71        31.74 o                         
   3   2   3          5.47          8.72        35.34 o                         
   4   2   3        262.11        228.07        33.30 o                         
   5   2   3         19.92         42.04        26.60 o                         
   6   2   3      27471.78      27514.73       213.08 o                         
   7   2   3        157.98        159.22        24.36 o                         
   8   2   3        204.13        230.34        25.16 o                         
   9   2   3          2.74         26.13        25.02 o                         
  10   2   3       5077.15       4171.33       151.04 o                         
 -10   3   3          7.49         21.94        47.68 o                         
  -9   3   3         39.03         64.66        21.95 o                         
  -8   3   3        120.41        195.31        26.23 o                         
  -7   3   3         46.86         55.75        22.44 o                         
  -6   3   3         41.82         58.55        22.70 o                         
  -5   3   3        888.27        909.36        22.04 o                         
  -4   3   3       1316.60       1225.50        24.75 o                         
  -3   3   3        102.56         92.78        26.20 o                         
  -2   3   3        144.97        190.65        33.19 o                         
  -1   3   3       1087.37       1063.12        35.47 o                         
   0   3   3       1013.97       1008.45        38.25 o                         
   1   3   3       3774.72       3763.81        67.79 o                         
   2   3   3       2166.75       2103.82        86.11 o                         
   3   3   3          7.67         21.87        23.72 o                         
   4   3   3          7.02         14.83        32.12 o                         
   5   3   3       1340.22       1268.69        33.53 o                         
   6   3   3        148.42        203.85        28.71 o                         
   7   3   3        146.24        183.52        23.72 o                         
   8   3   3        143.02        164.54        22.48 o                         
   9   3   3         42.68         57.21        26.27 o                         
  -9   4   3          6.93          8.54        24.72 o                         
  -8   4   3         64.10        115.60        35.66 o                         
  -7   4   3        279.19        281.44        23.77 o                         
  -6   4   3      17004.74      17129.30       103.18 o                         
  -5   4   3         39.96         58.82        23.16 o                         
  -4   4   3        821.89        796.43        25.31 o                         
  -3   4   3        137.77        127.23        26.70 o                         
  -2   4   3      47617.61      44895.54       956.99 o                         
  -1   4   3          1.40         28.95        37.79 o                         
   0   4   3       5333.74       5320.34        55.10 o                         
   1   4   3        242.38        292.96        46.69 o                         
   2   4   3      35471.10      32695.14       293.84 o                         
   3   4   3       1789.31       1696.96        32.18 o                         
   4   4   3       4273.22       4223.20        68.72 o                         
   5   4   3        110.93         79.17        27.89 o                         
   6   4   3      18069.28      18042.46       168.85 o                         
   7   4   3        400.83        432.18        29.73 o                         
   8   4   3        323.49        307.41        25.07 o                         
   9   4   3         61.14         93.68        28.17 o                         
  -9   5   3         41.20         51.64        24.80 o                         
  -8   5   3         18.24          6.16        24.02 o                         
  -7   5   3        893.49        966.30        38.13 o                         
  -6   5   3      20740.79      21203.07       117.30 o                         
  -5   5   3          8.41         14.47        21.50 o                         
  -4   5   3         43.68         58.97        29.49 o                         
  -3   5   3       1915.99       1762.88        33.62 o                         
  -2   5   3      57460.94      55217.56       304.43 o                         
  -1   5   3        379.32        392.69        32.04 o                         
   0   5   3       1276.81       1311.44        51.51 o                         
   1   5   3       1380.72       1322.93        54.74 o                         
   2   5   3      64771.07      63199.88       210.15 o                         
   3   5   3          5.58         -1.76        29.01 o                         
   4   5   3         52.02         53.99        23.61 o                         
   5   5   3          1.81         10.32        24.93 o                         
   6   5   3      21758.46      21926.86       226.95 o                         
   7   5   3         22.16         25.99        28.47 o                         
   8   5   3        103.15        130.42        26.52 o                         
   9   5   3          4.74         11.83        24.53 o                         
  -9   6   3         17.49         16.40        22.99 o                         
  -8   6   3         65.97         57.17        27.43 o                         
  -7   6   3        531.11        580.09        21.08 o                         
  -6   6   3         71.54        108.07        23.12 o                         
  -5   6   3        122.01        131.61        22.02 o                         
  -4   6   3        216.79        171.49        30.93 o                         
  -3   6   3       2665.67       2576.67        39.51 o                         
  -2   6   3          0.69         27.10        29.46 o                         
  -1   6   3        901.55        821.47        32.27 o                         
   0   6   3       3053.81       2809.20        55.69 o                         
   1   6   3       2504.51       2213.78        83.89 o                         
   2   6   3          7.29         -0.01        31.01 o                         
   3   6   3       1167.15       1021.76        46.95 o                         
   4   6   3        623.95        503.60        32.12 o                         
   5   6   3       1058.26       1044.25        28.28 o                         
   6   6   3         49.66        141.72        45.91 o                         
   7   6   3        448.27        484.25        34.04 o                         
   8   6   3        252.75        248.88        33.71 o                         
   9   6   3        224.37        188.46        30.00 o                         
  -9   7   3          6.35         37.54        26.78 o                         
  -8   7   3         47.82         84.88        27.63 o                         
  -7   7   3        225.95        244.73        25.07 o                         
  -6   7   3      12486.84      13060.72       168.90 o                         
  -5   7   3        187.98        181.76        25.21 o                         
  -4   7   3        661.92        628.45        39.27 o                         
  -3   7   3        294.95        300.22        36.07 o                         
  -2   7   3      47322.97      45014.49       467.21 o                         
  -1   7   3        621.41        628.07        26.12 o                         
   0   7   3         83.87         96.38        31.35 o                         
   1   7   3        174.98        139.37        30.85 o                         
   2   7   3      48200.56      45902.86       761.46 o                         
   3   7   3        233.25        198.00        33.60 o                         
   4   7   3       1245.61       1159.75        42.21 o                         
   5   7   3        539.58        527.84        25.31 o                         
   6   7   3      15958.46      16816.85       265.09 o                         
   7   7   3        120.29        130.53        35.17 o                         
   8   7   3        288.71        319.84        30.04 o                         
   9   7   3        212.48        182.04        23.57 o                         
  -9   8   3        136.54        131.90        28.18 o                         
  -8   8   3         38.83         57.24        23.00 o                         
  -7   8   3        922.01       1009.13        29.17 o                         
  -6   8   3      14294.18      14745.93       114.92 o                         
  -5   8   3        140.73        179.86        30.40 o                         
  -4   8   3        104.74         95.66        36.29 o                         
  -3   8   3       2805.22       2720.70        41.40 o                         
  -2   8   3      28958.68      27265.41       344.06 o                         
  -1   8   3         17.15         13.63        25.37 o                         
   0   8   3        198.66        240.26        30.64 o                         
   1   8   3       2589.91       2403.76        40.86 o                         
   2   8   3      35080.70      33456.93       545.55 o                         
   3   8   3        114.57        128.67        32.54 o                         
   4   8   3        366.72        368.49        41.26 o                         
   5   8   3        416.47        463.25        29.94 o                         
   6   8   3      15628.21      16750.41       276.47 o                         
   7   8   3         38.03         41.55        38.22 o                         
   8   8   3         53.79         54.00        31.48 o                         
   9   8   3         63.51         57.77        47.21 o                         
  -9   9   3         84.21         74.86        32.83 o                         
  -8   9   3        332.02        346.02        32.05 o                         
  -7   9   3        170.65        199.29        29.96 o                         
  -6   9   3        115.03        131.62        25.99 o                         
  -5   9   3       1053.38       1046.15        39.48 o                         
  -4   9   3       1012.81        963.55        33.46 o                         
  -3   9   3        472.45        461.70        38.40 o                         
  -2   9   3        393.79        419.93        29.74 o                         
  -1   9   3       2068.95       1976.45        36.39 o                         
   0   9   3       1490.78       1345.88        33.69 o                         
   1   9   3       2100.01       1986.38        38.29 o                         
   2   9   3        161.86        180.78        30.50 o                         
   3   9   3        570.90        576.52        28.87 o                         
   4   9   3        119.62        118.30        39.44 o                         
   5   9   3       1995.95       2055.27        48.45 o                         
   6   9   3         77.72         79.65        39.73 o                         
   7   9   3        327.06        346.67        48.12 o                         
   8   9   3        316.96        276.52        40.42 o                         
   9   9   3        310.77        281.56        56.92 o                         
  -8  10   3         81.78         82.21        28.15 o                         
  -7  10   3         11.45         12.35        26.56 o                         
  -6  10   3       7705.13       8171.35        56.85 o                         
  -5  10   3         13.10         44.20        35.44 o                         
  -4  10   3        802.31        784.06        73.36 o                         
  -3  10   3        107.10        147.22        46.65 o                         
  -2  10   3      21200.51      21027.15       221.66 o                         
  -1  10   3        441.63        409.81        31.54 o                         
   0  10   3       3429.18       3276.49        94.47 o                         
   1  10   3         34.75         47.48        25.66 o                         
   2  10   3      14244.21      13550.25       270.57 o                         
   3  10   3       1748.54       1622.61        41.92 o                         
   4  10   3       4012.35       3980.46        90.48 o                         
   5  10   3         53.93         56.18        48.94 o                         
   6  10   3       7834.50       8038.16        56.40 o                         
   7  10   3        294.42        315.07        33.29 o                         
   8  10   3        275.74        189.90        55.54 o                         
  -8  11   3         17.03         59.60        32.16 o                         
  -7  11   3        596.60        550.58        29.20 o                         
  -6  11   3       6024.57       6316.72       543.53 o                         
  -5  11   3        561.58        607.30        49.09 o                         
  -4  11   3         28.38         32.91        36.84 o                         
  -3  11   3       1312.14       1395.74        39.07 o                         
  -2  11   3      12333.83      12367.41        97.90 o                         
  -1  11   3       1353.10       1302.80        30.08 o                         
   0  11   3         78.38        103.24        29.47 o                         
   1  11   3        388.78        401.68        30.32 o                         
   2  11   3      20372.30      19699.23       444.95 o                         
   3  11   3       2639.48       2524.23       137.72 o                         
   4  11   3        793.89        773.48        36.58 o                         
   5  11   3          6.27         19.15        47.10 o                         
   6  11   3       8493.96       9220.28       201.55 o                         
   7  11   3        523.11        532.91        38.82 o                         
   8  11   3         69.28         18.51        55.53 o                         
  -8  12   3         75.39         95.18        33.28 o                         
  -7  12   3        356.32        325.85        25.76 o                         
  -6  12   3          6.70          7.79        29.85 o                         
  -5  12   3        640.27        669.25        38.80 o                         
  -4  12   3        468.27        520.48        86.26 o                         
  -3  12   3        649.83        783.51        37.98 o                         
  -2  12   3         40.83         97.84        28.84 o                         
  -1  12   3       2430.70       2411.80        37.80 o                         
   0  12   3        740.07        742.07        31.13 o                         
   1  12   3        931.87        899.65        28.42 o                         
   2  12   3        220.63        225.70        29.69 o                         
   3  12   3       1666.39       1616.96       108.09 o                         
   4  12   3        194.85        178.81        50.13 o                         
   5  12   3        813.02        785.60        52.90 o                         
   6  12   3         27.72        -19.34        50.58 o                         
   7  12   3        965.28        963.36        97.84 o                         
   8  12   3        400.55        369.56        57.74 o                         
  -7  13   3        113.06        128.02        27.83 o                         
  -6  13   3       5945.87       5899.71       199.86 o                         
  -5  13   3        345.41        351.37        30.83 o                         
  -4  13   3         25.02         42.25        50.54 o                         
  -3  13   3        193.44        187.77        35.66 o                         
  -2  13   3      14709.47      15000.47       188.63 o                         
  -1  13   3       1218.10       1235.83        33.73 o                         
   0  13   3        223.85        246.13        29.35 o                         
   1  13   3         79.26         62.94        29.65 o                         
   2  13   3      11479.07      11298.35       175.04 o                         
   3  13   3       1407.26       1360.86       146.44 o                         
   4  13   3        629.40        759.00        50.61 o                         
   5  13   3          3.68        -34.00        34.00 o                         
   6  13   3       5376.11       5524.85        62.35 o                         
   7  13   3        316.91        312.50        40.99 o                         
  -7  14   3        665.57        605.15        81.25 o                         
  -6  14   3       4920.98       4687.77       153.05 o                         
  -5  14   3        142.41        147.15        49.03 o                         
  -4  14   3        535.99        651.76        37.99 o                         
  -3  14   3       1654.58       1691.56        37.84 o                         
  -2  14   3      10808.14      11322.22       205.98 o                         
  -1  14   3        150.86        144.05        30.81 o                         
   0  14   3        829.65        808.22        30.88 o                         
   1  14   3       1988.52       2134.86        36.57 o                         
   2  14   3      12203.15      12489.28       247.88 o                         
   3  14   3        183.81        189.19        36.96 o                         
   4  14   3        929.62        956.48        54.65 o                         
   5  14   3        592.37        669.30        37.59 o                         
   6  14   3       5118.99       4641.90        61.87 o                         
   7  14   3        104.01         92.30        33.10 o                         
  -6  15   3         63.46         36.88        31.68 o                         
  -5  15   3        535.52        470.72        32.14 o                         
  -4  15   3        557.02        569.17        32.17 o                         
  -3  15   3        807.86        884.25        33.60 o                         
  -2  15   3         19.76         36.17        29.03 o                         
  -1  15   3       1763.43       1875.78        35.81 o                         
   0  15   3       1148.36       1253.13        32.14 o                         
   1  15   3        825.50        941.40        33.17 o                         
   2  15   3          4.25         13.96        33.17 o                         
   3  15   3       1577.74       1547.88       214.24 o                         
   4  15   3        709.89        840.06        40.89 o                         
   5  15   3        879.44        894.69        42.18 o                         
   6  15   3          2.60         17.69        52.78 o                         
  -6  16   3       1952.70       1508.18       190.18 o                         
  -5  16   3         54.16        101.30        30.82 o                         
  -4  16   3         65.56         88.30        25.79 o                         
  -3  16   3         49.98         98.29        36.90 o                         
  -2  16   3       4722.31       4856.38        64.88 o                         
  -1  16   3        191.45        174.58        30.15 o                         
   0  16   3         63.39         87.64        29.50 o                         
   1  16   3         11.06         13.23        29.87 o                         
   2  16   3       5093.89       5435.51        98.19 o                         
   3  16   3        124.34         90.37        42.16 o                         
   4  16   3         84.13         93.57        48.94 o                         
   5  16   3         36.93          3.76        35.74 o                         
   6  16   3       2365.31       2551.81        62.77 o                         
  -5  17   3        336.93        316.65        39.70 o                         
  -4  17   3        520.71        474.93        33.49 o                         
  -3  17   3        272.76        285.58        31.43 o                         
  -2  17   3       5411.68       5776.95       109.44 o                         
  -1  17   3        631.59        677.19        28.10 o                         
   0  17   3        558.19        574.97        35.32 o                         
   1  17   3        445.53        488.57        32.80 o                         
   2  17   3       5035.10       5129.36       190.03 o                         
   3  17   3        367.77        390.08        44.74 o                         
   4  17   3        466.03        535.77        53.53 o                         
   5  17   3        217.87        183.66        53.89 o                         
  -4  18   3        573.86        419.04        34.80 o                         
  -3  18   3        903.81        876.70        70.05 o                         
  -2  18   3         72.02        129.12        26.14 o                         
  -1  18   3        583.13        668.10        52.89 o                         
   0  18   3       1063.89       1190.78        83.28 o                         
   1  18   3       1004.76       1012.01        52.54 o                         
   2  18   3         25.86        -10.07        42.04 o                         
   3  18   3        682.76        645.16        65.36 o                         
   4  18   3        760.21        616.81        57.02 o                         
  -3  19   3         18.41         51.95        32.55 o                         
  -2  19   3       1825.38       1716.77       133.48 o                         
  -1  19   3         73.44         55.91        29.76 o                         
   0  19   3         40.06         41.28        33.97 o                         
   1  19   3          4.15         57.70        42.98 o                         
   2  19   3       1445.24       1661.99        49.93 o                         
   3  19   3        103.63         28.98        48.94 o                         
  -1  20   3        205.52        124.20        32.47 o                         
   0  20   3        802.60        722.80        45.45 o                         
   1  20   3        348.39        252.61        46.55 o                         
 -10   0   4       6131.46       3884.20        91.60 o                         
  -9   0   4        157.25        190.99        49.67 o                         
  -8   0   4        523.99        559.36        40.54 o                         
  -7   0   4        474.47        500.88        38.14 o                         
  -6   0   4      44044.82      44717.90       127.99 o                         
  -5   0   4       1755.73       1676.94        52.19 o                         
  -4   0   4        241.35        326.13        29.48 o                         
  -3   0   4       3400.44       3280.59        42.80 o                         
  -1   0   4       1474.23       1350.91        40.20 o                         
   0   0   4       3513.13       3605.82        69.92 o                         
   1   0   4       1769.48       1573.52        54.15 o                         
   3   0   4        200.10        218.07        49.96 o                         
   4   0   4       1121.45       1055.69        53.59 o                         
   5   0   4         13.07         26.19        29.10 o                         
   6   0   4      35789.45      35792.73       260.62 o                         
   7   0   4        148.13        204.19        33.01 o                         
   8   0   4        307.17        307.96        53.98 o                         
   9   0   4        105.57        137.99        37.25 o                         
 -10   1   4       2187.24       2010.26       363.30 o                         
  -9   1   4         19.62         50.44        33.60 o                         
  -8   1   4        199.50        199.29        25.07 o                         
  -7   1   4          2.23          2.70        25.59 o                         
  -6   1   4       5756.59       5703.17        55.07 o                         
  -5   1   4         41.31         57.40        22.77 o                         
  -4   1   4       6054.07       5732.63        53.86 o                         
  -3   1   4        444.59        474.63        23.88 o                         
  -2   1   4      15523.46      14463.60       163.85 o                         
  -1   1   4        563.45        574.44        30.94 o                         
   0   1   4       2734.65       2641.22        38.45 o                         
   1   1   4       1022.23        986.16        29.99 o                         
   2   1   4      32666.83      31386.72       828.48 o                         
   3   1   4          0.50         -0.85        36.59 o                         
   4   1   4        426.60        381.51        38.00 o                         
   5   1   4         80.36         90.02        22.71 o                         
   6   1   4      10012.99      10046.06       126.14 o                         
   7   1   4         33.91         79.99        23.79 o                         
   8   1   4         44.25         81.46        24.73 o                         
   9   1   4          1.24         11.02        30.77 o                         
  -9   2   4        219.75        221.67        36.50 o                         
  -8   2   4        407.72        427.85        21.57 o                         
  -7   2   4          1.46          2.64        20.43 o                         
  -6   2   4       7023.88       7033.72        70.44 o                         
  -5   2   4        867.88        830.93        20.51 o                         
  -4   2   4       3999.10       3787.11        32.27 o                         
  -3   2   4          8.86         11.95        21.04 o                         
  -2   2   4      28451.07      27141.77       120.72 o                         
  -1   2   4       3302.23       3176.75        37.48 o                         
   0   2   4        416.47        390.13        31.35 o                         
   1   2   4         20.64         41.38        30.88 o                         
   2   2   4      42229.70      40351.66       620.28 o                         
   3   2   4        932.74        790.03        53.49 o                         
   4   2   4        409.14        364.47        32.52 o                         
   5   2   4          4.32         16.60        26.61 o                         
   6   2   4      10166.33      10005.53       137.65 o                         
   7   2   4          5.02         13.80        23.22 o                         
   8   2   4        118.17        131.62        24.69 o                         
   9   2   4         65.67         65.40        27.20 o                         
  -9   3   4         69.13         78.76        32.85 o                         
  -8   3   4        306.55        320.28        24.32 o                         
  -7   3   4         12.34         48.09        20.23 o                         
  -6   3   4      38576.25      39048.38       276.63 o                         
  -5   3   4         39.52         37.22        19.34 o                         
  -4   3   4        832.39        794.33        22.86 o                         
  -3   3   4         11.92          6.85        27.89 o                         
  -2   3   4      92277.30      90763.77       283.40 o                         
  -1   3   4          7.50          8.47        26.69 o                         
   0   3   4      10897.01      11000.39        66.99 o                         
   1   3   4        713.78        703.61        38.57 o                         
   3   3   4         73.51         51.87        43.71 o                         
   4   3   4       2318.77       2037.12        41.54 o                         
   5   3   4        311.63        291.33        28.33 o                         
   6   3   4      30844.92      30960.22       181.74 o                         
   7   3   4          8.92         29.49        22.88 o                         
   8   3   4        621.50        714.98        27.53 o                         
   9   3   4        307.04        275.70        27.19 o                         
  -9   4   4          0.96         33.48        24.61 o                         
  -8   4   4          8.53         34.61        24.27 o                         
  -7   4   4        677.25        686.63        22.62 o                         
  -6   4   4       7049.83       7184.98        48.67 o                         
  -5   4   4         22.07         53.96        17.92 o                         
  -4   4   4         32.70         58.95        21.81 o                         
  -3   4   4       3264.34       3138.59        39.25 o                         
  -2   4   4      28662.88      27631.83       138.35 o                         
  -1   4   4         12.82         38.25        29.05 o                         
   0   4   4        783.63        785.40        38.82 o                         
   1   4   4       2332.04       2212.06        53.68 o                         
   2   4   4      22714.14      20713.11       399.66 o                         
   3   4   4        186.36        171.13        25.35 o                         
   4   4   4        142.24        166.91        37.12 o                         
   5   4   4       1095.84       1023.36        27.80 o                         
   6   4   4       6615.66       6689.43        47.11 o                         
   7   4   4        183.41        221.17        30.31 o                         
   8   4   4         18.44         34.24        26.78 o                         
   9   4   4         70.66         85.29        26.35 o                         
  -9   5   4         48.67         42.31        24.15 o                         
  -8   5   4        457.42        428.64        25.51 o                         
  -7   5   4        566.80        592.69        22.42 o                         
  -6   5   4       6282.35       6428.40        41.20 o                         
  -5   5   4        102.72        123.94        20.03 o                         
  -4   5   4       2273.40       2191.38        36.95 o                         
  -3   5   4       1994.30       1907.09        35.40 o                         
  -2   5   4      19441.13      18017.53       196.96 o                         
  -1   5   4         22.41         42.26        34.97 o                         
   0   5   4       3491.33       3293.32        48.56 o                         
   1   5   4       3451.96       3271.44        59.24 o                         
   2   5   4      13596.17      12095.94        85.73 o                         
   3   5   4         79.69        100.30        29.04 o                         
   4   5   4       2764.51       2591.24        38.36 o                         
   5   5   4        204.44        161.45        27.44 o                         
   6   5   4       5869.54       5875.30       127.65 o                         
   7   5   4         78.37         92.18        32.69 o                         
   8   5   4        137.12        117.26        26.87 o                         
   9   5   4         63.38         59.12        27.90 o                         
  -9   6   4         82.27         86.57        29.02 o                         
  -8   6   4        286.58        320.05        28.70 o                         
  -7   6   4         37.15         55.67        20.02 o                         
  -6   6   4      30434.37      31559.38       303.52 o                         
  -5   6   4        170.66        193.96        24.87 o                         
  -4   6   4        377.53        328.24        30.30 o                         
  -3   6   4          5.71         13.76        29.07 o                         
  -2   6   4      91445.94      89646.44       852.10 o                         
  -1   6   4         86.77         54.42        30.52 o                         
   0   6   4        259.38        230.07        33.38 o                         
   1   6   4          2.98         46.31        40.73 o                         
   3   6   4         67.03         68.32        30.45 o                         
   4   6   4         99.35        128.19        32.40 o                         
   5   6   4         15.58         16.38        28.62 o                         
   6   6   4      32060.58      32947.14       195.56 o                         
   7   6   4        108.67        114.87        31.05 o                         
   8   6   4        131.33        135.57        27.87 o                         
   9   6   4         27.44         -3.47        29.93 o                         
  -9   7   4        144.21        151.91        32.08 o                         
  -8   7   4         62.62         61.38        25.12 o                         
  -7   7   4        481.58        545.64        25.05 o                         
  -6   7   4       4543.06       4745.25        62.69 o                         
  -5   7   4       1240.40       1263.70        34.59 o                         
  -4   7   4        143.17        159.13        29.60 o                         
  -3   7   4       1312.88       1218.77        31.31 o                         
  -2   7   4      15180.01      14441.34       213.07 o                         
  -1   7   4       3742.92       3613.94        44.08 o                         
   0   7   4       2118.57       2082.89        49.37 o                         
   1   7   4       1378.05       1214.18        35.49 o                         
   2   7   4      18128.71      17308.09       121.77 o                         
   3   7   4       2822.23       2763.72        40.25 o                         
   4   7   4        857.67        856.81        37.89 o                         
   5   7   4        818.43        818.20        32.76 o                         
   6   7   4       6580.47       6513.77       228.08 o                         
   7   7   4        785.61        910.65        44.98 o                         
   8   7   4        228.22        216.94        29.18 o                         
   9   7   4        172.30        171.50        27.26 o                         
  -9   8   4        476.38        358.45        34.75 o                         
  -8   8   4        561.61        568.50        38.71 o                         
  -7   8   4        139.99        144.53        26.93 o                         
  -6   8   4       3658.12       3645.48        45.47 o                         
  -5   8   4       1219.15       1158.07        34.05 o                         
  -4   8   4       2982.73       2842.41        39.07 o                         
  -3   8   4        499.12        507.06        31.04 o                         
  -2   8   4       9895.17       9179.93       126.19 o                         
  -1   8   4       1486.87       1400.41        34.59 o                         
   0   8   4       1798.87       1641.99        35.59 o                         
   1   8   4        960.35        905.67        33.82 o                         
   2   8   4      15312.04      14119.22       229.76 o                         
   3   8   4        740.97        683.41        35.08 o                         
   4   8   4        501.54        471.31        32.87 o                         
   5   8   4        475.57        467.54        43.77 o                         
   6   8   4       5282.82       5630.48        52.19 o                         
   7   8   4        109.18        113.22        33.49 o                         
   8   8   4        258.26        279.44        30.71 o                         
   9   8   4        110.49        100.39        34.87 o                         
  -8   9   4         89.58        111.00        24.06 o                         
  -7   9   4         65.82         74.97        39.09 o                         
  -6   9   4      19902.17      21254.65       154.65 o                         
  -5   9   4        123.64        121.05        36.55 o                         
  -4   9   4        119.30        133.61        30.33 o                         
  -3   9   4         66.81         45.99        26.44 o                         
  -2   9   4      52872.70      52734.86       113.71 o                         
  -1   9   4          7.08         45.89        24.98 o                         
   0   9   4        624.93        565.43        31.01 o                         
   1   9   4         68.47         95.81        28.63 o                         
   2   9   4      40267.34      39032.23       600.10 o                         
   3   9   4          5.02        -12.91        29.86 o                         
   4   9   4       1395.20       1349.49        48.03 o                         
   5   9   4        279.94        341.32        32.12 o                         
   6   9   4      14451.05      15440.06       186.62 o                         
   7   9   4          1.37          6.62        38.39 o                         
   8   9   4        189.89        185.95        39.13 o                         
  -8  10   4        215.57        181.41        28.25 o                         
  -7  10   4       1097.66       1166.02        30.68 o                         
  -6  10   4       3269.97       3282.85        54.93 o                         
  -5  10   4        635.05        640.08        32.77 o                         
  -4  10   4        310.20        340.61        30.95 o                         
  -3  10   4       3074.49       3055.59        90.59 o                         
  -2  10   4       6857.06       6761.54        74.47 o                         
  -1  10   4       1229.74       1100.85        27.05 o                         
   0  10   4        772.13        771.79        31.85 o                         
   1  10   4       3838.90       3767.67        46.87 o                         
   2  10   4       9432.68       9088.07       157.78 o                         
   3  10   4       1162.95       1091.72        47.76 o                         
   4  10   4        984.17        962.48        43.01 o                         
   5  10   4       1649.04       1735.11        43.29 o                         
   6  10   4       4383.78       4623.91        53.90 o                         
   7  10   4        490.60        507.78        32.29 o                         
   8  10   4        204.52        237.37        54.90 o                         
  -8  11   4        309.88        265.79        29.44 o                         
  -7  11   4        754.64        801.38        34.25 o                         
  -6  11   4       3420.40       3483.02        47.38 o                         
  -5  11   4        427.84        468.38        65.72 o                         
  -4  11   4       1349.90       1440.64        44.22 o                         
  -3  11   4       2252.75       2207.34        90.13 o                         
  -2  11   4       6777.21       6669.21        92.91 o                         
  -1  11   4        772.76        767.13        26.41 o                         
   0  11   4       2701.89       2570.10        37.26 o                         
   1  11   4       2573.85       2387.71        99.97 o                         
   2  11   4       6657.22       6409.99       151.39 o                         
   3  11   4        479.63        432.39        29.92 o                         
   4  11   4       1060.02       1069.36        46.77 o                         
   5  11   4        921.78        974.91        45.56 o                         
   6  11   4       3239.04       3450.83        77.33 o                         
   7  11   4        220.85        254.57        37.86 o                         
   8  11   4        181.41        118.96        53.89 o                         
  -8  12   4         18.14         30.44        33.64 o                         
  -7  12   4         68.98         49.70        26.51 o                         
  -6  12   4       9845.89      10275.79       501.32 o                         
  -5  12   4         10.85         35.39        26.08 o                         
  -4  12   4         58.11         74.97        35.77 o                         
  -3  12   4         57.50         74.91        31.49 o                         
  -2  12   4      26394.18      26852.11       327.72 o                         
  -1  12   4        125.53        118.29        27.36 o                         
   0  12   4        339.73        332.29        29.58 o                         
   1  12   4        254.73        260.26        29.23 o                         
   2  12   4      31099.45      30948.03       544.53 o                         
   3  12   4         28.69         53.00        31.76 o                         
   4  12   4        189.68        221.27        40.02 o                         
   5  12   4        315.89        364.61        49.49 o                         
   6  12   4      11166.11      11503.02       267.86 o                         
   7  12   4         40.72         37.65        31.55 o                         
  -7  13   4        830.95        721.88        31.64 o                         
  -6  13   4       3646.71       3529.36       193.58 o                         
  -5  13   4        429.83        435.95        38.40 o                         
  -4  13   4       2406.80       2551.48       108.09 o                         
  -3  13   4       2793.01       2836.66       190.52 o                         
  -2  13   4       8481.32       8756.40       147.75 o                         
  -1  13   4        809.18        870.14        30.02 o                         
   0  13   4       1840.81       1941.56        51.10 o                         
   1  13   4       2611.76       2613.47        38.08 o                         
   2  13   4       5612.12       5869.88        73.67 o                         
   3  13   4       1183.55       1081.52       106.84 o                         
   4  13   4        733.43        712.37        71.51 o                         
   5  13   4       1093.88       1133.38        52.91 o                         
   6  13   4       2747.49       2809.23        50.95 o                         
   7  13   4        377.10        408.81       105.27 o                         
  -7  14   4        331.02        308.23        38.97 o                         
  -6  14   4       1378.76       1421.53       109.51 o                         
  -5  14   4        828.95        947.99        39.57 o                         
  -4  14   4       1006.06       1094.70        38.28 o                         
  -3  14   4       1227.49       1226.38        87.02 o                         
  -2  14   4       3081.68       3178.67        49.82 o                         
  -1  14   4        746.54        795.36        25.19 o                         
   0  14   4       2966.61       3040.13        60.25 o                         
   1  14   4       2641.27       2745.57        44.08 o                         
   2  14   4       1600.08       1659.55        38.55 o                         
   3  14   4        131.51        141.79        27.09 o                         
   4  14   4       1966.61       1989.88        92.91 o                         
   5  14   4       1484.25       1542.64        45.22 o                         
   6  14   4        892.31        877.26        42.63 o                         
   7  14   4         54.13         81.43        40.70 o                         
  -6  15   4       3168.52       2695.39       447.45 o                         
  -5  15   4         48.31         70.06        36.61 o                         
  -4  15   4        285.69        339.93        36.25 o                         
  -3  15   4         74.99        112.80        35.67 o                         
  -2  15   4       7104.24       7692.28       106.50 o                         
  -1  15   4        262.34        282.90        24.21 o                         
   0  15   4         70.37         36.28        31.27 o                         
   1  15   4         77.59         98.46        25.94 o                         
   2  15   4       8982.68       9422.71        96.47 o                         
   3  15   4        296.02        293.86        47.33 o                         
   4  15   4         23.76        -11.82        46.55 o                         
   5  15   4         57.54         44.90        37.21 o                         
   6  15   4       3930.32       3294.31        58.24 o                         
  -5  16   4        568.91        511.56        33.78 o                         
  -4  16   4        527.71        597.64        82.64 o                         
  -3  16   4       1251.81       1314.57        49.16 o                         
  -2  16   4       1519.77       1615.52        54.40 o                         
  -1  16   4       1227.26       1330.44        45.63 o                         
   0  16   4        262.33        322.76        30.18 o                         
   1  16   4       1375.80       1432.81        36.94 o                         
   2  16   4       1496.57       1612.09        40.05 o                         
   3  16   4       1168.29       1199.71       123.08 o                         
   4  16   4        423.16        406.33        38.96 o                         
   5  16   4        579.08        537.45        53.72 o                         
  -5  17   4        367.90        269.55        40.88 o                         
  -4  17   4        293.51        273.88        61.64 o                         
  -3  17   4        703.13        591.49        34.40 o                         
  -2  17   4       1481.10       1542.04        43.86 o                         
  -1  17   4        571.21        576.24        25.95 o                         
   0  17   4        727.42        780.90        33.03 o                         
   1  17   4        683.37        716.10        34.27 o                         
   2  17   4       1578.04       1581.06        46.96 o                         
   3  17   4        450.67        431.62        35.22 o                         
   4  17   4        189.18        181.00        52.97 o                         
   5  17   4        294.58        258.92        52.42 o                         
  -4  18   4         50.83         53.41        38.32 o                         
  -3  18   4        232.90        205.04        39.25 o                         
  -2  18   4       4833.56       4648.08        68.39 o                         
  -1  18   4          9.98         20.39        26.35 o                         
   0  18   4        119.24        123.15        32.84 o                         
   1  18   4        269.85        342.85        32.44 o                         
   2  18   4       4360.31       4035.81       270.04 o                         
   3  18   4          8.35          6.95        46.32 o                         
   4  18   4         14.83         -7.06        52.51 o                         
  -3  19   4       1149.75        945.32       147.73 o                         
  -2  19   4       1202.90        971.00        60.32 o                         
  -1  19   4        483.34        408.60        38.64 o                         
   0  19   4        862.91        860.08        59.28 o                         
   1  19   4       1370.23       1166.77        43.58 o                         
   2  19   4       1248.77       1134.30       205.33 o                         
  -9   1   5        553.56        548.24        29.72 o                         
  -8   1   5         15.65         61.15        26.74 o                         
  -7   1   5         31.45         38.79        23.28 o                         
  -6   1   5      10687.97      11014.41        71.03 o                         
  -5   1   5       1596.23       1522.50        30.39 o                         
  -4   1   5        506.58        512.52        19.09 o                         
  -3   1   5         54.64         65.64        18.07 o                         
  -2   1   5      44280.95      43292.50       197.64 o                         
  -1   1   5       1159.84       1121.58        31.04 o                         
   0   1   5      11917.45      11513.06        65.33 o                         
   1   1   5        249.58        223.50        25.35 o                         
   2   1   5      54717.60      52736.79       849.73 o                         
   3   1   5         41.98         41.06        26.24 o                         
   4   1   5       4431.55       4217.30        39.97 o                         
   5   1   5        368.69        348.90        27.23 o                         
   6   1   5      10990.72      11223.19        83.14 o                         
   7   1   5        103.18        112.06        23.90 o                         
   8   1   5        607.86        664.38        22.17 o                         
   9   1   5        266.93        201.79        27.26 o                         
  -9   2   5        313.41        370.35        30.37 o                         
  -8   2   5        432.19        431.81        28.34 o                         
  -7   2   5        252.77        279.86        23.30 o                         
  -6   2   5      17836.29      18086.16        93.47 o                         
  -5   2   5        253.57        234.51        19.62 o                         
  -4   2   5       2489.91       2459.48        26.26 o                         
  -3   2   5        472.73        496.38        19.89 o                         
  -2   2   5      39662.19      39013.29       227.98 o                         
  -1   2   5        445.90        431.35        24.38 o                         
   0   2   5         24.92         24.20        25.21 o                         
   1   2   5        162.27        145.41        33.62 o                         
   2   2   5      22522.68      21265.57       184.20 o                         
   3   2   5         60.80         82.12        29.28 o                         
   4   2   5        773.11        794.71        49.43 o                         
   5   2   5        129.35        100.84        33.48 o                         
   6   2   5      11291.57      11554.19       160.74 o                         
   7   2   5        342.01        399.59        26.05 o                         
   8   2   5        875.20        962.13        27.27 o                         
   9   2   5         73.21         49.04        25.87 o                         
  -9   3   5         96.87         80.86        28.21 o                         
  -8   3   5         26.98         44.67        23.70 o                         
  -7   3   5         35.68         57.35        21.39 o                         
  -6   3   5        214.80        223.59        20.98 o                         
  -5   3   5        423.29        409.63        17.85 o                         
  -4   3   5         21.28         39.52        19.94 o                         
  -3   3   5          7.31         13.66        18.90 o                         
  -2   3   5         74.29         87.03        26.76 o                         
  -1   3   5       3177.69       3156.96        59.32 o                         
   0   3   5       3487.10       3387.97        36.65 o                         
   1   3   5        448.49        492.15        30.89 o                         
   2   3   5       1172.11       1171.74        37.86 o                         
   3   3   5       1429.05       1373.53        54.44 o                         
   4   3   5        833.69        818.81        30.72 o                         
   5   3   5         80.12         61.70        33.05 o                         
   6   3   5          1.80         23.89        26.63 o                         
   7   3   5          2.27          7.38        23.66 o                         
   8   3   5          5.98         25.90        24.34 o                         
   9   3   5         57.20         55.98        26.70 o                         
  -9   4   5        553.58        478.39        26.10 o                         
  -8   4   5         87.47        118.48        23.22 o                         
  -7   4   5         89.82        114.81        21.30 o                         
  -6   4   5      10200.82      10375.28        93.49 o                         
  -5   4   5       1143.55       1132.80        21.36 o                         
  -4   4   5        223.20        226.64        19.31 o                         
  -3   4   5          7.76         24.90        26.69 o                         
  -2   4   5      26103.95      24337.89       221.61 o                         
  -1   4   5        302.06        301.51        29.72 o                         
   0   4   5       3958.93       3657.33        66.17 o                         
   1   4   5          0.19         -8.76        27.81 o                         
   2   4   5      28979.05      27673.57       466.20 o                         
   3   4   5         82.07         76.84        34.58 o                         
   4   4   5       1040.04       1060.88        37.46 o                         
   5   4   5        524.64        531.01        33.27 o                         
   6   4   5       6051.36       6140.16        44.94 o                         
   7   4   5         34.00         38.06        30.27 o                         
   8   4   5        244.34        274.79        23.21 o                         
   9   4   5        289.41        253.04        25.42 o                         
  -9   5   5        359.71        376.21        29.23 o                         
  -8   5   5         83.92        106.29        27.45 o                         
  -7   5   5          3.32         -4.84        19.20 o                         
  -6   5   5       8885.24       9233.09        83.60 o                         
  -5   5   5        814.92        804.27        19.59 o                         
  -4   5   5        501.87        495.61        27.03 o                         
  -3   5   5        106.79        124.20        25.03 o                         
  -2   5   5      26503.87      24437.67       118.71 o                         
  -1   5   5        970.08        896.10        36.09 o                         
   0   5   5        604.82        400.50        33.86 o                         
   1   5   5        965.65        937.57        34.56 o                         
   2   5   5      20192.54      18460.29       111.64 o                         
   3   5   5        129.48        118.33        31.57 o                         
   4   5   5        933.89        859.34        60.40 o                         
   5   5   5        410.73        453.06        73.93 o                         
   6   5   5       9003.33       9214.80        49.97 o                         
   7   5   5        128.18        180.79        29.72 o                         
   8   5   5        595.09        638.90        35.00 o                         
   9   5   5        197.14        182.88        28.35 o                         
  -9   6   5         61.82         32.70        24.98 o                         
  -8   6   5        299.49        313.81        25.44 o                         
  -7   6   5        347.08        349.39        22.96 o                         
  -6   6   5          0.81         44.23        19.75 o                         
  -5   6   5        231.82        233.61        24.17 o                         
  -4   6   5        467.18        453.49        26.65 o                         
  -3   6   5        783.04        707.82        27.27 o                         
  -2   6   5        148.54        164.38        32.03 o                         
  -1   6   5        888.63        864.94        30.40 o                         
   0   6   5        833.67        661.07        30.55 o                         
   1   6   5         68.39         73.67        30.04 o                         
   2   6   5        129.51        134.04        37.39 o                         
   3   6   5        830.49        859.07        33.27 o                         
   4   6   5        384.84        388.85        26.54 o                         
   5   6   5          7.08         15.68        26.37 o                         
   6   6   5         34.00         88.72        32.45 o                         
   7   6   5        168.03        181.56        32.36 o                         
   8   6   5         48.33         76.65        32.74 o                         
   9   6   5          9.97         -1.04        29.70 o                         
  -9   7   5        582.39        446.77        26.96 o                         
  -8   7   5         77.29         76.92        22.59 o                         
  -7   7   5         47.48         75.29        19.93 o                         
  -6   7   5       9558.48       9793.29       170.15 o                         
  -5   7   5       2082.53       2169.38        35.82 o                         
  -4   7   5        282.55        311.69        30.35 o                         
  -3   7   5        186.19        196.05        29.25 o                         
  -2   7   5      20343.45      19537.34       174.11 o                         
  -1   7   5       3409.30       3422.13        40.74 o                         
   0   7   5       1554.83       1485.75        35.20 o                         
   1   7   5        747.36        812.30        41.07 o                         
   2   7   5      22981.12      21431.98        74.65 o                         
   3   7   5        389.74        383.57        25.56 o                         
   4   7   5       1181.90       1173.75        33.93 o                         
   5   7   5        280.40        260.97        26.20 o                         
   6   7   5       6216.38       6337.35       108.19 o                         
   7   7   5         48.72         68.99        34.65 o                         
   8   7   5        373.68        339.31        31.22 o                         
   9   7   5         67.98         68.62        36.29 o                         
  -9   8   5        129.46         87.37        25.12 o                         
  -8   8   5        458.23        466.79        29.66 o                         
  -7   8   5         45.48         19.90        26.53 o                         
  -6   8   5       7471.56       7747.25       131.36 o                         
  -5   8   5        182.83        227.80        28.90 o                         
  -4   8   5       2299.50       2308.35        39.12 o                         
  -3   8   5        320.50        312.35        29.50 o                         
  -2   8   5      19008.69      18851.00       338.96 o                         
  -1   8   5         78.43         77.06        29.20 o                         
   0   8   5       1934.24       1887.15        32.60 o                         
   1   8   5       1230.62       1197.03        33.19 o                         
   2   8   5      12866.34      12077.81       181.67 o                         
   3   8   5          3.86         26.58        23.90 o                         
   4   8   5       1409.57       1411.11        49.22 o                         
   5   8   5        618.20        649.39        28.02 o                         
   6   8   5       6453.23       6698.82        95.80 o                         
   7   8   5        153.99        137.41        28.95 o                         
   8   8   5        676.92        682.62        49.46 o                         
  -8   9   5        329.59        359.64        27.93 o                         
  -7   9   5        246.61        269.52        26.50 o                         
  -6   9   5          4.30         20.26        42.27 o                         
  -5   9   5        422.83        439.45        27.26 o                         
  -4   9   5        243.76        248.87        34.96 o                         
  -3   9   5        384.89        397.97        33.35 o                         
  -2   9   5          0.67          4.98        30.81 o                         
  -1   9   5        781.14        782.08        32.60 o                         
   0   9   5       1340.25       1294.99        28.64 o                         
   1   9   5        113.25        111.35        28.89 o                         
   2   9   5        812.33        767.31        31.63 o                         
   3   9   5        169.34        147.09        25.27 o                         
   4   9   5        474.28        527.61        44.83 o                         
   5   9   5        308.60        306.80        27.38 o                         
   6   9   5         96.72        129.28        28.54 o                         
   7   9   5         41.12         57.54        36.74 o                         
   8   9   5         21.75         49.85        40.10 o                         
  -8  10   5          5.85         30.34        22.02 o                         
  -7  10   5        194.09        195.03        27.43 o                         
  -6  10   5       4141.45       4253.50        45.03 o                         
  -5  10   5        779.27        814.57        38.69 o                         
  -4  10   5        107.52         89.55        37.79 o                         
  -3  10   5        292.45        300.45        26.05 o                         
  -2  10   5      10399.07      10067.93       123.91 o                         
  -1  10   5        242.17        209.40        22.58 o                         
   0  10   5        545.42        529.42        25.84 o                         
   1  10   5        564.43        605.99        30.54 o                         
   2  10   5      14236.25      13569.54       251.90 o                         
   3  10   5         15.97         39.29        25.41 o                         
   4  10   5        382.20        388.68        31.08 o                         
   5  10   5         13.98         49.18        44.08 o                         
   6  10   5       3269.90       3525.82        42.40 o                         
   7  10   5          1.04        -11.22        32.09 o                         
   8  10   5         67.40        195.19        53.88 o                         
  -8  11   5        547.88        466.11        36.86 o                         
  -7  11   5         61.28         62.80        27.64 o                         
  -6  11   5       4394.78       4530.73        83.87 o                         
  -5  11   5          0.62         34.75        79.40 o                         
  -4  11   5       1556.39       1616.56        80.60 o                         
  -3  11   5        360.62        327.21        29.98 o                         
  -2  11   5       6088.63       6092.71        66.20 o                         
  -1  11   5          6.74         16.60        25.40 o                         
   0  11   5         67.31         85.62        24.36 o                         
   1  11   5       1760.39       1598.42        33.34 o                         
   2  11   5       2888.53       2812.72        45.83 o                         
   3  11   5          5.13          5.19        25.85 o                         
   4  11   5        378.68        404.91        33.50 o                         
   5  11   5        399.34        411.65        41.24 o                         
   6  11   5       3648.94       4091.29        45.54 o                         
   7  11   5        382.60        373.60        54.08 o                         
   8  11   5        703.34        518.42        43.55 o                         
  -7  12   5        382.18        367.96        28.10 o                         
  -6  12   5         36.92         35.27        38.46 o                         
  -5  12   5        239.43        223.08        26.67 o                         
  -4  12   5        385.30        382.56        31.27 o                         
  -3  12   5        561.91        584.13        38.21 o                         
  -2  12   5        200.67        229.35        28.09 o                         
  -1  12   5        793.04        766.06        24.84 o                         
   0  12   5       2672.06       2758.66        32.02 o                         
   1  12   5          9.53         18.66        28.30 o                         
   2  12   5       1592.58       1676.45        60.88 o                         
   3  12   5       1090.14       1004.39        97.82 o                         
   4  12   5        847.43        891.70        33.46 o                         
   5  12   5          5.10         -1.29        42.25 o                         
   6  12   5        153.36        172.40        40.95 o                         
   7  12   5         61.87         39.64        42.25 o                         
  -7  13   5         53.80         44.37        27.54 o                         
  -6  13   5       2876.70       2742.96        93.41 o                         
  -5  13   5        713.54        756.46        39.22 o                         
  -4  13   5         62.90        111.01        36.67 o                         
  -3  13   5          2.63         29.98        30.70 o                         
  -2  13   5       7563.33       7702.21       111.89 o                         
  -1  13   5        788.77        845.06        29.86 o                         
   0  13   5       1061.22       1068.13        34.44 o                         
   1  13   5          5.97         24.22        27.80 o                         
   2  13   5       8689.13       8803.76       212.07 o                         
   3  13   5         92.58         86.11        30.81 o                         
   4  13   5        509.30        573.15        35.77 o                         
   5  13   5        105.74        157.72        48.85 o                         
   6  13   5       2172.05       2234.92       144.07 o                         
   7  13   5         10.49         43.00        38.30 o                         
  -6  14   5       2760.58       2398.44       122.91 o                         
  -5  14   5         43.36        132.60        37.39 o                         
  -4  14   5       1836.69       2027.81       122.49 o                         
  -3  14   5        477.91        525.57        54.83 o                         
  -2  14   5       6651.47       6889.68       135.58 o                         
  -1  14   5          2.87         -9.88        26.61 o                         
   0  14   5       2280.49       2417.11        31.46 o                         
   1  14   5        641.09        700.27        32.14 o                         
   2  14   5       6098.63       6256.53       112.51 o                         
   3  14   5         22.27         17.99        32.86 o                         
   4  14   5       1558.43       1555.38        69.37 o                         
   5  14   5        317.88        274.23        37.76 o                         
   6  14   5       3090.19       2981.78       300.55 o                         
  -6  15   5         35.83         -1.25        39.49 o                         
  -5  15   5        414.36        376.92        38.47 o                         
  -4  15   5        816.62        904.46        67.02 o                         
  -3  15   5        494.93        503.52        41.64 o                         
  -2  15   5         30.55         75.64        28.09 o                         
  -1  15   5        244.59        246.84        28.38 o                         
   0  15   5        741.96        758.40        26.93 o                         
   1  15   5        582.89        616.40        31.44 o                         
   2  15   5         80.05         74.74        30.23 o                         
   3  15   5         88.17         58.39        34.04 o                         
   4  15   5        292.59        335.35        44.42 o                         
   5  15   5        211.78        180.18        52.15 o                         
   6  15   5        124.19        134.07        54.71 o                         
  -5  16   5        148.03        159.67        38.84 o                         
  -4  16   5        128.49        111.59        37.31 o                         
  -3  16   5          8.62         30.49        33.87 o                         
  -2  16   5       2527.56       2690.22        95.77 o                         
  -1  16   5        215.56        256.81        27.26 o                         
   0  16   5        149.30        182.78        26.88 o                         
   1  16   5         27.60         18.21        31.94 o                         
   2  16   5       2132.72       2192.12        39.18 o                         
   3  16   5         12.74         21.29        28.69 o                         
   4  16   5        163.21        157.61        33.59 o                         
   5  16   5         24.32        -28.96        49.58 o                         
  -4  17   5        702.53        683.87        83.01 o                         
  -3  17   5        236.25        219.72        38.39 o                         
  -2  17   5       2516.78       2473.33       132.97 o                         
  -1  17   5          6.61         29.90        26.86 o                         
   0  17   5        929.84        926.07        53.07 o                         
   1  17   5        321.70        344.37        33.64 o                         
   2  17   5       2640.35       2466.74        42.37 o                         
   3  17   5          3.19         22.13        36.07 o                         
   4  17   5        559.64        566.69        55.28 o                         
  -3  18   5        366.02        327.02        40.37 o                         
  -2  18   5        115.63         79.90        26.06 o                         
  -1  18   5        249.58        251.38        27.74 o                         
   0  18   5        998.59       1046.89        70.25 o                         
   1  18   5        185.76        168.17        33.59 o                         
   2  18   5        265.86        267.50        36.72 o                         
   3  18   5        228.50        218.46        38.43 o                         
  -2  19   5       1510.91       1340.67        97.82 o                         
  -1  19   5          2.30         39.48        28.83 o                         
   0  19   5        478.17        504.80        30.19 o                         
   1  19   5          7.10         22.78        31.49 o                         
   2  19   5       1612.13       1169.23        41.98 o                         
  -9   0   6        792.78        791.71        42.24 o                         
  -8   0   6       3996.44       4440.05        54.41 o                         
  -7   0   6        100.29        108.41        31.37 o                         
  -6   0   6        371.81        383.79        39.45 o                         
  -5   0   6       1418.71       1414.30        42.47 o                         
  -4   0   6      20890.55      20461.82        92.20 o                         
  -3   0   6        146.06        189.28        29.53 o                         
  -2   0   6       4410.14       4078.35       106.97 o                         
  -1   0   6       1742.17       1784.39        37.59 o                         
   0   0   6      63267.08      62203.68       635.39 o                         
   1   0   6       2770.69       2811.75        50.07 o                         
   2   0   6       3000.01       2737.23       117.65 o                         
   3   0   6        201.69        228.96        47.20 o                         
   4   0   6      32585.98      31953.64       134.19 o                         
   5   0   6        396.45        385.66        36.43 o                         
   6   0   6        715.77        782.36        31.42 o                         
   7   0   6        517.20        594.50        29.49 o                         
   8   0   6       8606.29       8897.08       186.41 o                         
   9   0   6        110.95        144.04        37.62 o                         
  -9   1   6        397.86        358.77        29.89 o                         
  -8   1   6       2500.68       2594.73        46.64 o                         
  -7   1   6          3.63         14.35        26.25 o                         
  -6   1   6       2269.81       2306.64        33.18 o                         
  -5   1   6       1353.83       1430.93        30.61 o                         
  -4   1   6       8287.78       8060.39        59.84 o                         
  -3   1   6         21.49         26.64        20.80 o                         
  -2   1   6       1893.33       1757.03        32.89 o                         
  -1   1   6       1959.98       1914.02        32.33 o                         
   0   1   6      10159.82       9501.82        69.00 o                         
   1   1   6          3.17          2.80        22.86 o                         
   2   1   6       1431.35       1284.11        29.90 o                         
   3   1   6        296.58        324.23        30.45 o                         
   4   1   6       5607.31       5075.33        54.07 o                         
   5   1   6        467.87        425.11        33.46 o                         
   6   1   6        124.03        149.29        19.27 o                         
   7   1   6        311.62        335.21        22.83 o                         
   8   1   6       1558.64       1682.09        38.04 o                         
   9   1   6        232.96        258.77        31.10 o                         
  -9   2   6        270.43        262.92        29.50 o                         
  -8   2   6       1279.68       1348.02        31.90 o                         
  -7   2   6         10.59         10.14        23.90 o                         
  -6   2   6        716.42        759.77        22.40 o                         
  -5   2   6        567.31        541.39        18.63 o                         
  -4   2   6       3804.48       3865.08        32.23 o                         
  -3   2   6         18.56         16.23        17.65 o                         
  -2   2   6         15.81         17.81        24.79 o                         
  -1   2   6         39.49         36.53        21.85 o                         
   0   2   6       5155.71       4418.98        40.43 o                         
   1   2   6        425.06        470.31        20.75 o                         
   2   2   6        148.60        120.65        26.29 o                         
   3   2   6        406.35        404.07        28.29 o                         
   4   2   6       4819.60       4675.10       150.30 o                         
   5   2   6         56.89         96.45        26.58 o                         
   6   2   6          5.88         49.21        23.30 o                         
   7   2   6         14.01         26.00        18.56 o                         
   8   2   6       1231.48       1333.80        31.00 o                         
   9   2   6        134.15        119.30        21.72 o                         
  -9   3   6        810.54        770.97        84.58 o                         
  -8   3   6       3549.83       3815.81        45.70 o                         
  -7   3   6         67.69         83.43        20.65 o                         
  -6   3   6        437.67        483.65        23.95 o                         
  -5   3   6       1665.69       1575.66        28.86 o                         
  -4   3   6      16412.13      15813.52        70.09 o                         
  -3   3   6         25.21         38.31        17.84 o                         
  -2   3   6       1324.47       1265.69        27.50 o                         
  -1   3   6        245.15        250.82        22.05 o                         
   0   3   6      28876.35      26938.69       130.89 o                         
   1   3   6        164.78        165.95        31.75 o                         
   2   3   6         82.88         75.15        24.47 o                         
   3   3   6        157.05        162.07        23.57 o                         
   4   3   6      20001.96      19799.42       705.89 o                         
   5   3   6        545.07        501.30        34.18 o                         
   6   3   6        458.45        455.67        28.21 o                         
   7   3   6        174.33        166.36        24.11 o                         
   8   3   6       8097.43       8505.53       198.77 o                         
   9   3   6        129.51        121.94        24.97 o                         
  -9   4   6        254.95        235.05        34.79 o                         
  -8   4   6       1991.56       2016.47        42.36 o                         
  -7   4   6         18.69         35.87        19.72 o                         
  -6   4   6        800.60        853.54        18.55 o                         
  -5   4   6        624.24        627.81        17.75 o                         
  -4   4   6       5201.50       5183.87        29.63 o                         
  -3   4   6         67.77        108.66        23.97 o                         
  -2   4   6        566.39        571.85        55.05 o                         
  -1   4   6       2658.00       2542.65        34.47 o                         
   0   4   6      10883.93      10349.36        70.19 o                         
   1   4   6        343.53        304.64        23.40 o                         
   2   4   6       1688.74       1624.19        41.96 o                         
   3   4   6        306.14        305.67        24.19 o                         
   4   4   6       6136.29       5741.17        75.69 o                         
   5   4   6         41.31         92.55        26.21 o                         
   6   4   6         91.73         96.36        26.62 o                         
   7   4   6        104.61        148.09        29.35 o                         
   8   4   6        953.83       1025.91        28.59 o                         
   9   4   6         53.82         38.40        20.52 o                         
  -9   5   6         39.52         86.38        29.01 o                         
  -8   5   6       1139.65       1199.74        47.79 o                         
  -7   5   6        214.91        212.80        19.94 o                         
  -6   5   6        296.24        305.12        20.44 o                         
  -5   5   6         67.15         82.30        19.29 o                         
  -4   5   6       2768.63       2690.23        29.63 o                         
  -3   5   6        247.36        267.94        23.80 o                         
  -2   5   6         24.40         30.79        22.54 o                         
  -1   5   6        458.52        518.46        27.48 o                         
   0   5   6       7645.95       7357.05        68.00 o                         
   1   5   6          7.68         27.62        31.53 o                         
   2   5   6         95.14        101.15        24.76 o                         
   3   5   6        850.78        838.55        44.07 o                         
   4   5   6       5769.87       5375.64       120.20 o                         
   5   5   6        272.13        279.62        36.96 o                         
   6   5   6         48.27         59.68        33.32 o                         
   7   5   6        120.16        141.99        29.31 o                         
   8   5   6       1317.33       1407.18        46.26 o                         
   9   5   6        302.37        242.83        30.48 o                         
  -9   6   6        559.40        502.60        49.30 o                         
  -8   6   6       3261.76       3263.74        70.54 o                         
  -7   6   6        168.54        193.69        21.92 o                         
  -6   6   6       1107.63       1196.75        23.43 o                         
  -5   6   6       1222.60       1189.45        22.05 o                         
  -4   6   6      16446.79      16689.93       289.10 o                         
  -3   6   6        277.94        290.63        29.49 o                         
  -2   6   6       4866.65       4905.98        54.41 o                         
  -1   6   6        243.37        215.07        27.39 o                         
   0   6   6      30954.92      30139.58       372.71 o                         
   1   6   6        100.72        110.18        22.65 o                         
   2   6   6       2982.64       2954.00        48.71 o                         
   3   6   6          0.32         10.77        35.20 o                         
   4   6   6      20021.92      19621.71        76.79 o                         
   5   6   6         27.63         20.08        34.97 o                         
   6   6   6       1161.79       1215.86        46.00 o                         
   7   6   6        168.65        217.97        29.37 o                         
   8   6   6       6603.70       6792.29       158.75 o                         
   9   6   6         35.68         48.05        28.25 o                         
  -9   7   6        183.81        129.82        35.67 o                         
  -8   7   6       2126.98       2081.92        59.25 o                         
  -7   7   6          2.65         -7.33        17.40 o                         
  -6   7   6       1147.82       1162.87        23.96 o                         
  -5   7   6        701.39        712.28        23.96 o                         
  -4   7   6       7975.23       7883.21       114.41 o                         
  -3   7   6         73.74         60.98        26.88 o                         
  -2   7   6       2633.42       2572.95        53.86 o                         
  -1   7   6       1275.82       1170.74        31.03 o                         
   0   7   6      14211.15      14132.90       115.92 o                         
   1   7   6         56.24         86.34        25.58 o                         
   2   7   6       3286.81       3172.17        65.93 o                         
   3   7   6        419.44        397.80        26.68 o                         
   4   7   6       7730.46       7586.47       128.29 o                         
   5   7   6         16.98         64.91        38.57 o                         
   6   7   6        932.69        875.76        66.25 o                         
   7   7   6        124.04        176.24        34.26 o                         
   8   7   6       1803.79       1875.32       117.53 o                         
   9   7   6          4.32         27.61        37.52 o                         
  -8   8   6        370.22        353.71        24.25 o                         
  -7   8   6         54.16         80.53        22.48 o                         
  -6   8   6         51.00         46.42        20.90 o                         
  -5   8   6        244.32        254.45        29.61 o                         
  -4   8   6       1996.34       1962.25        38.32 o                         
  -3   8   6        286.70        282.07        25.42 o                         
  -2   8   6         25.50        120.70        43.18 o                         
  -1   8   6         15.19         26.73        30.25 o                         
   0   8   6       3541.38       3393.03        48.72 o                         
   1   8   6        312.23        324.21        25.54 o                         
   2   8   6        341.60        372.71        30.06 o                         
   3   8   6        527.96        541.31        26.99 o                         
   4   8   6       2446.84       2425.82        43.36 o                         
   5   8   6        418.13        396.14        30.55 o                         
   6   8   6        212.73        224.10        31.37 o                         
   7   8   6        287.14        324.79        33.31 o                         
   8   8   6        979.41        983.07        68.59 o                         
  -8   9   6       2284.58       1996.65        90.45 o                         
  -7   9   6         53.82         63.74        28.09 o                         
  -6   9   6        409.44        468.53        27.01 o                         
  -5   9   6       1042.20       1087.37        36.45 o                         
  -4   9   6       7053.50       7138.01        48.25 o                         
  -3   9   6          4.21         -4.17        31.49 o                         
  -2   9   6        931.05        980.22        36.35 o                         
  -1   9   6       1081.96       1044.48        29.87 o                         
   0   9   6      16060.30      15427.26       266.00 o                         
   1   9   6         92.19        116.37        23.89 o                         
   2   9   6       1832.55       1797.17        49.17 o                         
   3   9   6         92.36         73.51        27.91 o                         
   4   9   6      12621.98      12595.04       106.13 o                         
   5   9   6         73.82         88.19        25.35 o                         
   6   9   6        560.74        612.86        40.48 o                         
   7   9   6         20.31         43.67        34.63 o                         
   8   9   6       3612.79       3527.26       218.66 o                         
  -8  10   6       1377.74       1118.48        39.17 o                         
  -7  10   6          2.14         20.75        28.61 o                         
  -6  10   6        658.59        646.63        38.35 o                         
  -5  10   6        424.41        400.93        38.86 o                         
  -4  10   6       4409.38       4393.03        86.69 o                         
  -3  10   6         54.02        118.60        35.15 o                         
  -2  10   6       1319.22       1284.85        39.84 o                         
  -1  10   6        695.52        703.39        31.15 o                         
   0  10   6       4294.69       4086.81        44.39 o                         
   1  10   6         22.85         28.46        21.17 o                         
   2  10   6        455.92        447.54        25.77 o                         
   3  10   6        714.10        700.77        47.23 o                         
   4  10   6       1705.10       1804.15        36.96 o                         
   5  10   6          2.69         40.06        32.98 o                         
   6  10   6        355.38        377.06        30.48 o                         
   7  10   6        242.03        193.55        44.50 o                         
   8  10   6        762.95        702.58        39.09 o                         
  -8  11   6        175.47        141.20        25.62 o                         
  -7  11   6         96.09        121.39        26.39 o                         
  -6  11   6         34.96         62.63        36.80 o                         
  -5  11   6         45.05         69.78        40.73 o                         
  -4  11   6       1037.46       1083.04        27.96 o                         
  -3  11   6         75.54         81.68        27.78 o                         
  -2  11   6          8.57        -16.88        23.42 o                         
  -1  11   6        255.85        264.08        25.50 o                         
   0  11   6       1643.38       1615.77        28.69 o                         
   1  11   6        114.71        120.87        24.75 o                         
   2  11   6        232.46        237.54        28.52 o                         
   3  11   6        230.75        211.96        33.20 o                         
   4  11   6       1046.02       1010.07        35.31 o                         
   5  11   6        312.35        335.20        40.03 o                         
   6  11   6        120.67        142.49        31.72 o                         
   7  11   6        226.99        255.76        33.36 o                         
  -7  12   6         25.69         36.26        31.27 o                         
  -6  12   6        752.75        754.11        71.01 o                         
  -5  12   6        410.92        422.65        27.82 o                         
  -4  12   6       6406.00       6689.48       145.55 o                         
  -3  12   6         33.43         52.52        29.03 o                         
  -2  12   6        809.59        853.02        28.95 o                         
  -1  12   6         40.85         39.66        22.22 o                         
   0  12   6       9591.57       9967.54        74.93 o                         
   1  12   6         73.17         41.15        29.38 o                         
   2  12   6        846.66        790.48        27.53 o                         
   3  12   6         38.77         61.20        31.87 o                         
   4  12   6       7692.86       7811.69       381.13 o                         
   5  12   6         23.28         50.74        38.18 o                         
   6  12   6        441.20        522.58        35.24 o                         
   7  12   6          5.13          7.06        53.61 o                         
  -7  13   6          8.18          7.08        24.69 o                         
  -6  13   6        287.75        249.30        44.13 o                         
  -5  13   6        433.61        476.33        58.02 o                         
  -4  13   6       2303.53       2277.09        84.49 o                         
  -3  13   6         13.92         27.82        24.42 o                         
  -2  13   6       2008.25       2040.86        50.71 o                         
  -1  13   6       1311.87       1342.03        29.65 o                         
   0  13   6       4986.45       5231.22        36.11 o                         
   1  13   6          3.46         42.22        30.30 o                         
   2  13   6       2974.39       2995.90        74.06 o                         
   3  13   6        899.67        927.62        88.56 o                         
   4  13   6       2814.29       2859.82       173.88 o                         
   5  13   6        128.11        122.27        33.18 o                         
   6  13   6       1349.42       1461.02        42.99 o                         
   7  13   6         90.81        122.71        54.16 o                         
  -6  14   6         17.64         26.11        42.43 o                         
  -5  14   6         20.79         16.28        47.93 o                         
  -4  14   6        152.75        194.84        36.78 o                         
  -3  14   6         50.46         72.70        29.27 o                         
  -2  14   6          4.52         24.71        25.50 o                         
  -1  14   6         19.50         14.75        26.65 o                         
   0  14   6       1044.73       1122.77        35.20 o                         
   1  14   6        356.59        389.66        23.98 o                         
   2  14   6          4.36         19.37        29.01 o                         
   3  14   6         65.80         67.36        31.16 o                         
   4  14   6        784.96        861.57        59.04 o                         
   5  14   6         84.98        114.07        43.44 o                         
   6  14   6         35.08         48.64        42.27 o                         
  -6  15   6        503.71        350.61        60.73 o                         
  -5  15   6        346.56        266.82        38.27 o                         
  -4  15   6       3541.85       3561.59        48.51 o                         
  -3  15   6          5.57         36.75        31.64 o                         
  -2  15   6        439.99        408.52        29.75 o                         
  -1  15   6        117.05        132.24        23.29 o                         
   0  15   6       4776.90       5137.88       125.35 o                         
   1  15   6          0.40          3.59        26.00 o                         
   2  15   6        485.65        496.63        27.33 o                         
   3  15   6          0.22         14.01        27.53 o                         
   4  15   6       3733.66       3959.37       244.17 o                         
   5  15   6         29.32         20.16        50.58 o                         
   6  15   6        257.43        171.85        44.88 o                         
  -5  16   6        126.92        121.03        39.62 o                         
  -4  16   6       1326.25       1165.98        74.84 o                         
  -3  16   6        133.52        153.81        32.97 o                         
  -2  16   6        818.38        916.12        38.93 o                         
  -1  16   6        264.13        275.38        28.37 o                         
   0  16   6       1295.81       1365.05        34.55 o                         
   1  16   6        140.10        193.73        25.63 o                         
   2  16   6        600.39        636.78        34.35 o                         
   3  16   6        405.44        453.26        36.19 o                         
   4  16   6        626.20        582.70        38.47 o                         
   5  16   6         98.68        143.33        52.51 o                         
  -4  17   6         82.01        108.67        29.87 o                         
  -3  17   6          1.29         19.07        34.56 o                         
  -2  17   6         13.89         30.95        25.43 o                         
  -1  17   6         97.29        131.53        27.18 o                         
   0  17   6        120.11        101.05        26.25 o                         
   1  17   6         42.66         59.65        26.41 o                         
   2  17   6        241.56        233.23        32.57 o                         
   3  17   6         97.70        118.38        36.02 o                         
   4  17   6         96.31         86.87        45.54 o                         
  -3  18   6         25.90         36.68        39.12 o                         
  -2  18   6        203.56        173.64        31.39 o                         
  -1  18   6         49.18         66.79        26.95 o                         
   0  18   6       1974.93       1916.61        87.06 o                         
   1  18   6         14.11         28.16        26.58 o                         
   2  18   6        463.46        501.40        33.66 o                         
   3  18   6          1.73         12.04        36.19 o                         
  -1  19   6        374.08        328.94        31.57 o                         
   0  19   6       1497.45       1384.02       139.64 o                         
   1  19   6          2.70         13.04        28.39 o                         
  -9   1   7        258.68        269.10        29.14 o                         
  -8   1   7       9798.18      10912.85       289.50 o                         
  -7   1   7         79.87        124.02        26.98 o                         
  -6   1   7        359.60        398.92        28.34 o                         
  -5   1   7        696.12        690.60        28.97 o                         
  -4   1   7      38812.96      38839.03       160.42 o                         
  -3   1   7        710.60        661.44        22.60 o                         
  -2   1   7       1851.00       1563.50        23.12 o                         
  -1   1   7        720.67        743.42        23.75 o                         
   0   1   7      69470.01      68416.63       197.41 o                         
   1   1   7        789.98        721.97        21.73 o                         
   2   1   7       1023.26        850.79        34.74 o                         
   3   1   7          1.13         53.27        32.52 o                         
   4   1   7      46423.23      45627.14       109.19 o                         
   5   1   7          2.53        -30.73        30.73 o                         
   6   1   7        348.26        379.95        23.71 o                         
   7   1   7        130.25        146.13        21.86 o                         
   8   1   7      11998.57      12188.84       139.38 o                         
   9   1   7          0.52         30.57        22.97 o                         
  -9   2   7        181.74        201.30        29.26 o                         
  -8   2   7       7072.28       7997.78       203.57 o                         
  -7   2   7        107.71        120.74        27.60 o                         
  -6   2   7        805.96        833.48        26.07 o                         
  -5   2   7        225.16        232.62        17.83 o                         
  -4   2   7      32402.52      32219.15       185.03 o                         
  -3   2   7        572.51        616.59        19.17 o                         
  -2   2   7        152.95        129.66        17.69 o                         
  -1   2   7         24.83         -4.79        23.94 o                         
   0   2   7      73160.75      73034.49       451.74 o                         
   1   2   7        578.25        630.58        26.80 o                         
   2   2   7        654.44        554.07        29.34 o                         
   3   2   7        292.92        263.00        32.95 o                         
   4   2   7      32112.37      31833.46       464.73 o                         
   5   2   7         79.49         52.41        31.85 o                         
   6   2   7        958.83        971.31        28.95 o                         
   7   2   7        193.45        234.90        21.87 o                         
   8   2   7       8736.17       9468.18       269.18 o                         
   9   2   7         12.23         15.58        24.14 o                         
  -9   3   7          2.71         24.78        29.62 o                         
  -8   3   7         73.60         95.69        30.16 o                         
  -7   3   7        184.24        180.55        20.69 o                         
  -6   3   7        126.26        167.17        21.68 o                         
  -5   3   7          6.33         22.27        17.14 o                         
  -4   3   7         25.16         21.86        19.41 o                         
  -3   3   7        739.44        703.04        21.35 o                         
  -2   3   7        784.95        828.59        24.86 o                         
  -1   3   7         64.36         75.52        22.57 o                         
   0   3   7       1574.01       1558.76        27.92 o                         
   1   3   7       1089.44       1056.88        37.57 o                         
   2   3   7         98.48        114.68        27.98 o                         
   3   3   7         76.74         98.94        24.23 o                         
   4   3   7         22.73         83.07        32.92 o                         
   5   3   7        827.09        896.36        37.55 o                         
   6   3   7        267.02        283.18        22.56 o                         
   7   3   7          3.92         20.12        19.09 o                         
   8   3   7         64.58         72.45        21.50 o                         
   9   3   7         82.96        104.99        24.91 o                         
  -9   4   7        117.15        160.69        40.58 o                         
  -8   4   7       9141.41       9030.36       149.79 o                         
  -7   4   7         78.63        102.51        24.75 o                         
  -6   4   7        447.18        462.29        17.78 o                         
  -5   4   7        129.38        160.65        18.45 o                         
  -4   4   7      31046.53      30933.32       148.55 o                         
  -3   4   7       1217.45       1195.32        32.70 o                         
  -2   4   7       5735.04       5549.29        33.91 o                         
  -1   4   7        849.60        852.15        24.48 o                         
   0   4   7      39898.97      37066.82       104.35 o                         
   1   4   7       3790.89       3723.50        47.09 o                         
   2   4   7       5477.29       5242.09        70.16 o                         
   3   4   7         84.06        118.69        27.54 o                         
   4   4   7      32361.44      31943.06       820.21 o                         
   5   4   7        889.25        869.05        28.13 o                         
   6   4   7       1253.88       1283.08        27.55 o                         
   7   4   7          5.82         45.64        23.84 o                         
   8   4   7       9199.20       9522.17       322.14 o                         
   9   4   7        248.96        221.41        25.55 o                         
  -9   5   7        673.49        438.29        25.71 o                         
  -8   5   7       7552.82       8059.42       251.11 o                         
  -7   5   7         14.10         28.23        20.85 o                         
  -6   5   7         87.66         75.23        19.18 o                         
  -5   5   7       2068.72       2009.92        28.61 o                         
  -4   5   7      28936.43      29067.66       217.39 o                         
  -3   5   7          4.45         28.18        20.74 o                         
  -2   5   7         89.51        126.87        26.31 o                         
  -1   5   7       2055.34       1963.65        35.84 o                         
   0   5   7      56846.70      55647.63       639.92 o                         
   1   5   7         47.31         63.21        22.89 o                         
   2   5   7        121.73        141.58        28.31 o                         
   3   5   7       1257.25       1213.55        32.16 o                         
   4   5   7      27787.38      27991.21      1081.45 o                         
   5   5   7         19.86         33.87        21.00 o                         
   6   5   7        202.41        264.60        33.93 o                         
   7   5   7        111.36        134.48        25.56 o                         
   8   5   7       7845.33       7937.69       226.65 o                         
   9   5   7         33.88         12.61        24.82 o                         
  -9   6   7        172.23        125.12        30.60 o                         
  -8   6   7          3.42         18.91        21.45 o                         
  -7   6   7         88.98        120.12        21.62 o                         
  -6   6   7        106.44        118.76        19.31 o                         
  -5   6   7        737.98        781.60        20.77 o                         
  -4   6   7          0.60         19.78        19.02 o                         
  -3   6   7        255.26        249.43        24.61 o                         
  -2   6   7        308.13        260.65        26.66 o                         
  -1   6   7       2121.88       1988.14        36.42 o                         
   0   6   7         19.56         48.85        21.98 o                         
   1   6   7        541.92        531.63        24.42 o                         
   2   6   7        770.43        663.03        30.85 o                         
   3   6   7        913.06        877.31        31.25 o                         
   4   6   7          2.87          6.34        20.91 o                         
   5   6   7        463.39        466.72        35.16 o                         
   6   6   7        204.46        234.23        33.60 o                         
   7   6   7        580.55        622.56        31.43 o                         
   8   6   7         19.13         41.95        33.38 o                         
  -8   7   7       5315.03       5158.21       120.03 o                         
  -7   7   7         44.98         67.12        21.97 o                         
  -6   7   7        458.23        465.99        19.52 o                         
  -5   7   7         21.15         49.27        18.30 o                         
  -4   7   7      24823.30      25298.49       475.33 o                         
  -3   7   7        405.95        423.94        25.14 o                         
  -2   7   7        605.13        578.13        34.56 o                         
  -1   7   7         11.43          3.27        30.80 o                         
   0   7   7      46598.61      45312.29        99.31 o                         
   1   7   7        656.31        684.23        30.94 o                         
   2   7   7        355.91        334.57        29.25 o                         
   3   7   7        139.90        145.22        28.84 o                         
   4   7   7      29174.65      29391.25        92.78 o                         
   5   7   7        217.79        233.07        34.96 o                         
   6   7   7        496.47        546.94        38.03 o                         
   7   7   7         51.37         53.05        26.97 o                         
   8   7   7       7122.09       7597.81       474.02 o                         
  -8   8   7       5264.22       4907.35       104.96 o                         
  -7   8   7        127.09        128.34        21.41 o                         
  -6   8   7         83.45        137.12        19.00 o                         
  -5   8   7        707.20        735.66        30.77 o                         
  -4   8   7      18805.07      19261.08       613.27 o                         
  -3   8   7        541.39        515.00        29.95 o                         
  -2   8   7         43.62         37.73        25.57 o                         
  -1   8   7        465.78        421.30        31.77 o                         
   0   8   7      35979.12      35956.14       128.25 o                         
   1   8   7        681.64        678.10        30.90 o                         
   2   8   7         72.07         83.69        29.28 o                         
   3   8   7        612.06        591.79        28.97 o                         
   4   8   7      19928.95      20490.75       324.43 o                         
   5   8   7        107.13        111.28        37.58 o                         
   6   8   7         33.81         35.12        44.81 o                         
   7   8   7        148.57        186.07        32.88 o                         
   8   8   7       6337.28       5790.55       212.50 o                         
  -8   9   7         26.22         46.74        24.23 o                         
  -7   9   7        579.10        512.14        29.31 o                         
  -6   9   7        537.71        557.40        33.66 o                         
  -5   9   7        399.54        403.03        43.86 o                         
  -4   9   7         31.31         98.47        32.74 o                         
  -3   9   7       2243.55       2141.60       119.56 o                         
  -2   9   7        155.38        159.33        27.43 o                         
  -1   9   7       1215.46       1243.51        46.44 o                         
   0   9   7        957.15        926.84        28.70 o                         
   1   9   7       2989.51       2854.97        45.25 o                         
   2   9   7        501.07        510.27        23.03 o                         
   3   9   7        812.85        798.39        28.38 o                         
   4   9   7         49.60         67.30        27.01 o                         
   5   9   7       1827.26       1925.90        40.51 o                         
   6   9   7        672.97        654.14        33.07 o                         
   7   9   7        471.87        511.24        36.51 o                         
   8   9   7          0.92         31.14        37.56 o                         
  -8  10   7       4839.37       3952.65       297.65 o                         
  -7  10   7         54.45         65.45        21.25 o                         
  -6  10   7         48.84         61.36        21.20 o                         
  -5  10   7         41.18         72.93        34.61 o                         
  -4  10   7      12946.93      13331.15       450.14 o                         
  -3  10   7        443.46        481.65        26.75 o                         
  -2  10   7       2187.91       2187.83        47.90 o                         
  -1  10   7        199.33        196.04        29.13 o                         
   0  10   7      14143.96      14361.82       216.56 o                         
   1  10   7        994.20        966.12        27.23 o                         
   2  10   7       1798.25       1814.62        28.73 o                         
   3  10   7          2.31         28.69        24.15 o                         
   4  10   7      13791.71      13999.37       373.64 o                         
   5  10   7        223.21        224.20        33.87 o                         
   6  10   7        268.33        262.66        32.37 o                         
   7  10   7         11.89         45.35        29.41 o                         
   8  10   7       4686.85       3738.31       271.81 o                         
  -7  11   7         55.44         58.72        24.74 o                         
  -6  11   7         34.43         59.21        30.99 o                         
  -5  11   7        963.97       1049.60        40.14 o                         
  -4  11   7      15567.78      16270.60       273.65 o                         
  -3  11   7        313.31        398.93        64.26 o                         
  -2  11   7       1587.79       1560.54        84.54 o                         
  -1  11   7        747.33        741.56        22.35 o                         
   0  11   7      31726.93      32547.81       221.04 o                         
   1  11   7        416.17        430.98        26.17 o                         
   2  11   7        610.22        631.77        22.87 o                         
   3  11   7       1259.86       1157.67        52.58 o                         
   4  11   7      12702.14      12976.97       608.59 o                         
   5  11   7          7.78         55.46        32.04 o                         
   6  11   7         13.38         21.52        32.25 o                         
   7  11   7        484.50        503.75        40.40 o                         
  -7  12   7        209.23        170.49        28.96 o                         
  -6  12   7        725.06        679.61        41.49 o                         
  -5  12   7       1390.10       1394.29        61.64 o                         
  -4  12   7          0.85         30.77        32.10 o                         
  -3  12   7        462.38        490.61        26.05 o                         
  -2  12   7        379.17        390.55        27.44 o                         
  -1  12   7       4118.48       4298.17        90.64 o                         
   0  12   7        339.84        356.92        25.05 o                         
   1  12   7        650.07        702.73        23.48 o                         
   2  12   7       1145.24       1225.57        46.82 o                         
   3  12   7       2149.81       2202.75       194.83 o                         
   4  12   7         30.30         82.40        25.93 o                         
   5  12   7       1143.42       1200.91        63.46 o                         
   6  12   7       1136.29       1100.41        34.78 o                         
   7  12   7        565.90        638.58        54.26 o                         
  -6  13   7        117.09        111.64        54.80 o                         
  -5  13   7          4.76         14.59        33.91 o                         
  -4  13   7       6119.25       6642.11       113.02 o                         
  -3  13   7        177.68        208.75        27.83 o                         
  -2  13   7        988.14       1015.43        31.13 o                         
  -1  13   7          5.18         40.75        21.89 o                         
   0  13   7       8589.95       9153.12       184.65 o                         
   1  13   7        360.59        365.02        26.37 o                         
   2  13   7        554.94        567.76        24.50 o                         
   3  13   7         77.75         81.01        30.15 o                         
   4  13   7       7993.53       8013.05       699.24 o                         
   5  13   7         50.67         36.59        41.06 o                         
   6  13   7        125.99        127.05        34.38 o                         
  -6  14   7         58.97         20.23        32.27 o                         
  -5  14   7       1007.77       1010.81       168.76 o                         
  -4  14   7       6135.05       6331.83        90.63 o                         
  -3  14   7        148.22        143.31        28.94 o                         
  -2  14   7        301.48        300.99        27.46 o                         
  -1  14   7       1403.31       1464.16        58.85 o                         
   0  14   7      10134.74      10929.86       170.83 o                         
   1  14   7        353.32        441.26        38.27 o                         
   2  14   7        238.28        253.22        25.45 o                         
   3  14   7        991.04        896.20        73.61 o                         
   4  14   7       6270.84       5987.51       546.87 o                         
   5  14   7        172.27        163.19        39.43 o                         
   6  14   7        182.14         89.49        43.38 o                         
  -5  15   7        472.30        373.30        46.61 o                         
  -4  15   7         31.07          5.12        27.05 o                         
  -3  15   7       1037.26       1059.97        84.80 o                         
  -2  15   7        858.28        856.31        30.40 o                         
  -1  15   7       1127.79       1181.28        51.74 o                         
   0  15   7         27.29         68.83        25.30 o                         
   1  15   7       1033.59       1106.28        28.43 o                         
   2  15   7       1047.04       1093.00        26.16 o                         
   3  15   7       1198.39       1186.58       109.97 o                         
   4  15   7          3.28         25.20        28.28 o                         
   5  15   7        565.71        448.76        35.48 o                         
  -5  16   7          3.15         17.82        31.81 o                         
  -4  16   7       3168.39       2787.44       313.92 o                         
  -3  16   7        138.17        113.64        25.92 o                         
  -2  16   7        171.40        170.41        25.26 o                         
  -1  16   7          3.65         31.88        21.90 o                         
   0  16   7       5248.15       5691.44       227.34 o                         
   1  16   7        279.02        341.04        27.05 o                         
   2  16   7        213.27        249.59        31.82 o                         
   3  16   7         11.50         46.03        27.72 o                         
   4  16   7       3142.30       3218.71       394.32 o                         
   5  16   7        156.65        145.37        48.61 o                         
  -4  17   7       2953.95       3298.31       251.30 o                         
  -3  17   7        193.30        187.04        29.41 o                         
  -2  17   7        325.42        289.31        43.89 o                         
  -1  17   7       1047.59        911.97        31.96 o                         
   0  17   7       3800.26       3761.91       129.65 o                         
   1  17   7        335.87        323.03        27.87 o                         
   2  17   7        297.41        335.59        27.73 o                         
   3  17   7        749.90        609.79        56.08 o                         
   4  17   7       2732.89       2040.33       155.75 o                         
  -2  18   7        187.82        159.57        31.44 o                         
  -1  18   7       1077.20       1059.99        68.94 o                         
   0  18   7          9.96         17.90        28.41 o                         
   1  18   7        378.38        371.34        29.01 o                         
   2  18   7        276.85        258.45        27.07 o                         
  -9   0   8        116.44         45.07        42.23 o                         
  -8   0   8      12643.62      13883.28       770.21 o                         
  -7   0   8       1595.48       1683.26        44.60 o                         
  -6   0   8        349.27        402.71        74.29 o                         
  -5   0   8        476.11        510.10        34.25 o                         
  -4   0   8      43845.19      44521.13       137.06 o                         
  -3   0   8       3212.40       2945.71        70.46 o                         
  -2   0   8        689.67        613.76        24.44 o                         
  -1   0   8        618.78        615.36        27.06 o                         
   0   0   8      78147.30      78592.07       155.45 o                         
   1   0   8       2643.67       2498.38        42.90 o                         
   2   0   8        689.64        722.33        86.53 o                         
   3   0   8       2453.77       2265.97        46.49 o                         
   4   0   8      38050.86      37324.96       139.54 o                         
   5   0   8       1646.32       1572.16        42.19 o                         
   6   0   8        364.60        354.45        33.46 o                         
   7   0   8        895.62        883.46        39.61 o                         
   8   0   8      10327.36      11501.46       152.53 o                         
   9   0   8          1.62         31.70        38.32 o                         
  -9   1   8          4.04         42.65        30.66 o                         
  -8   1   8       2167.68       2429.08        58.58 o                         
  -7   1   8         34.63         40.66        27.29 o                         
  -6   1   8         37.69         55.39        23.79 o                         
  -5   1   8        145.65        185.34        26.99 o                         
  -4   1   8      10095.95      10141.82        75.81 o                         
  -3   1   8        285.41        281.66        20.13 o                         
  -2   1   8         25.35         33.96        18.51 o                         
  -1   1   8       1857.63       1805.09        23.00 o                         
   0   1   8      14316.64      13458.60        55.85 o                         
   1   1   8        449.98        468.94        21.52 o                         
   2   1   8         27.61          7.80        28.40 o                         
   3   1   8        295.40        267.40        28.46 o                         
   4   1   8      10641.56      10195.41       145.94 o                         
   5   1   8        187.71        171.11        31.24 o                         
   6   1   8         27.20         33.04        23.27 o                         
   7   1   8         86.40         87.38        22.31 o                         
   8   1   8       2308.54       2384.94        82.40 o                         
   9   1   8          0.59          3.02        23.38 o                         
  -9   2   8          8.36         29.09        30.59 o                         
  -8   2   8       1496.63       1797.42        59.51 o                         
  -7   2   8        253.80        306.34        28.01 o                         
  -6   2   8        661.73        699.05        29.06 o                         
  -5   2   8         12.47          9.81        19.54 o                         
  -4   2   8       7850.39       7758.19        68.22 o                         
  -3   2   8        447.40        471.26        24.37 o                         
  -2   2   8        825.59        824.21        20.31 o                         
  -1   2   8         20.93         28.37        20.51 o                         
   0   2   8      13281.64      12240.61       130.54 o                         
   1   2   8        243.39        250.59        25.32 o                         
   2   2   8        212.20        226.52        20.91 o                         
   3   2   8        227.67        250.35        27.82 o                         
   4   2   8      10847.90      10513.20        55.41 o                         
   5   2   8        301.65        332.54        34.05 o                         
   6   2   8         16.29         -2.63        47.73 o                         
   7   2   8        108.87        132.68        19.85 o                         
   8   2   8       2639.60       2801.50       109.07 o                         
   9   2   8         24.15          3.78        24.80 o                         
  -9   3   8          1.74         40.69        29.47 o                         
  -8   3   8      11465.36      12067.24       362.91 o                         
  -7   3   8        326.88        344.97        26.33 o                         
  -6   3   8        519.84        541.87        22.74 o                         
  -5   3   8          1.23         15.15        20.08 o                         
  -4   3   8      31356.52      31073.38       301.47 o                         
  -3   3   8        426.64        386.27        21.39 o                         
  -2   3   8       2013.18       2105.88        27.54 o                         
  -1   3   8         61.11         53.12        22.54 o                         
   0   3   8      53351.78      52019.81       464.42 o                         
   1   3   8          7.74         33.81        24.63 o                         
   2   3   8       2278.99       2292.95        85.31 o                         
   3   3   8         52.75         89.35        26.95 o                         
   4   3   8      25430.89      25114.03       447.15 o                         
   5   3   8         45.62         59.14        32.84 o                         
   6   3   8        962.93        964.14        29.26 o                         
   7   3   8        333.94        332.57        24.42 o                         
   8   3   8       7694.42       7916.10       177.01 o                         
   9   3   8         12.76         -2.57        24.07 o                         
  -9   4   8        169.14        160.13        28.67 o                         
  -8   4   8       1536.21       1570.14        70.47 o                         
  -7   4   8         35.14         48.96        22.83 o                         
  -6   4   8         10.68         47.87        17.95 o                         
  -5   4   8        490.32        526.47        17.57 o                         
  -4   4   8       8083.23       8105.59        76.88 o                         
  -3   4   8          5.05          9.33        21.16 o                         
  -2   4   8         47.44         79.83        20.52 o                         
  -1   4   8       1197.76       1170.21        24.79 o                         
   0   4   8       9817.66       9422.53        58.40 o                         
   1   4   8         27.35         66.72        28.79 o                         
   2   4   8         29.82         38.93        24.45 o                         
   3   4   8       1074.05        977.62        29.81 o                         
   4   4   8       8872.15       8491.20        54.35 o                         
   5   4   8        119.39        128.17        32.40 o                         
   6   4   8        111.72         91.68        23.41 o                         
   7   4   8        161.96        155.80        22.93 o                         
   8   4   8       2647.99       2578.09        94.40 o                         
  -8   5   8       2336.81       2413.25       102.08 o                         
  -7   5   8        381.09        422.06        22.04 o                         
  -6   5   8        343.07        356.94        19.08 o                         
  -5   5   8        778.00        756.95        22.78 o                         
  -4   5   8       9707.84       9567.74        98.94 o                         
  -3   5   8        212.40        231.87        32.01 o                         
  -2   5   8       1566.46       1429.61        23.93 o                         
  -1   5   8       1576.14       1479.20        24.34 o                         
   0   5   8      10225.27       9758.64        98.30 o                         
   1   5   8        604.61        570.63        27.63 o                         
   2   5   8       1951.10       1873.72        44.60 o                         
   3   5   8        327.50        347.96        25.20 o                         
   4   5   8       7328.11       7207.68       129.52 o                         
   5   5   8        200.31        218.84        26.64 o                         
   6   5   8        208.80        235.38        24.00 o                         
   7   5   8         32.09         71.62        24.90 o                         
   8   5   8       2194.26       2136.72       140.63 o                         
  -8   6   8       8372.34       8009.31       257.26 o                         
  -7   6   8        493.52        503.35        23.17 o                         
  -6   6   8        188.85        230.24        20.78 o                         
  -5   6   8        482.99        470.15        21.81 o                         
  -4   6   8      26015.58      26314.53       378.46 o                         
  -3   6   8       1683.74       1607.76        26.62 o                         
  -2   6   8        161.61        168.48        26.15 o                         
  -1   6   8       1613.95       1678.21        32.20 o                         
   0   6   8      47351.72      46598.12       276.20 o                         
   1   6   8        718.48        755.00        27.29 o                         
   2   6   8         74.60         69.19        23.75 o                         
   3   6   8       1181.62       1128.91        30.68 o                         
   4   6   8      26170.12      27426.01       963.36 o                         
   5   6   8         67.92         61.88        23.47 o                         
   6   6   8         53.06         92.69        27.96 o                         
   7   6   8        476.56        449.75        23.50 o                         
   8   6   8       7400.17       7075.35       261.32 o                         
  -8   7   8       1769.90       1627.62        28.78 o                         
  -7   7   8         38.09         49.02        22.73 o                         
  -6   7   8        164.79        178.46        17.74 o                         
  -5   7   8        725.65        696.16        20.51 o                         
  -4   7   8       7203.39       7747.34       194.10 o                         
  -3   7   8         57.85         54.75        24.97 o                         
  -2   7   8        442.51        419.98        24.87 o                         
  -1   7   8       1946.52       1870.78        35.66 o                         
   0   7   8      12406.68      12195.47        88.12 o                         
   1   7   8         54.21         58.57        25.80 o                         
   2   7   8        637.82        604.26        30.45 o                         
   3   7   8       1085.26       1082.60        31.12 o                         
   4   7   8       8495.54       8565.60        63.91 o                         
   5   7   8        270.65        285.15        23.81 o                         
   6   7   8        299.73        288.60        30.13 o                         
   7   7   8        305.58        372.74        27.01 o                         
   8   7   8       2344.42       2220.18        74.25 o                         
  -8   8   8        993.59        805.50        69.91 o                         
  -7   8   8        911.51        924.08        24.89 o                         
  -6   8   8       1568.86       1622.69        25.36 o                         
  -5   8   8        211.07        236.45        19.90 o                         
  -4   8   8       3571.79       3670.53       140.39 o                         
  -3   8   8       2526.31       2493.80        82.97 o                         
  -2   8   8       3196.04       3169.63        50.97 o                         
  -1   8   8        332.49        380.97        31.59 o                         
   0   8   8       6749.50       6677.12        86.90 o                         
   1   8   8       1607.03       1591.24        30.40 o                         
   2   8   8       1776.06       1684.51        30.53 o                         
   3   8   8        945.30        942.76        37.61 o                         
   4   8   8       4713.14       4744.81        33.27 o                         
   5   8   8         78.92        100.70        27.54 o                         
   6   8   8        566.67        589.19        30.15 o                         
   7   8   8        318.56        314.60        28.19 o                         
   8   8   8       1070.68        961.04        56.14 o                         
  -8   9   8       5237.46       3750.81       147.50 o                         
  -7   9   8        377.36        371.95        31.80 o                         
  -6   9   8         96.01        114.65        20.72 o                         
  -5   9   8        299.19        326.81        26.61 o                         
  -4   9   8      14862.26      15102.29       828.50 o                         
  -3   9   8        422.83        408.50        29.38 o                         
  -2   9   8        965.79        950.47        30.29 o                         
  -1   9   8        575.47        554.32        26.96 o                         
   0   9   8      16324.51      16524.50       123.82 o                         
   1   9   8        204.28        178.27        23.28 o                         
   2   9   8       1728.92       1730.10        64.64 o                         
   3   9   8        903.13        860.10        29.60 o                         
   4   9   8      10635.61      11041.45       254.37 o                         
   5   9   8         32.47         74.03        25.95 o                         
   6   9   8        265.07        279.83        35.89 o                         
   7   9   8        332.11        360.84        57.98 o                         
   8   9   8       3911.10       3699.77       266.80 o                         
  -7  10   8         15.12         42.34        23.67 o                         
  -6  10   8         46.37         41.06        22.19 o                         
  -5  10   8       1806.75       1931.76        36.68 o                         
  -4  10   8       1971.03       2074.42       146.17 o                         
  -3  10   8         40.88         74.72        30.53 o                         
  -2  10   8         49.17         84.87        30.09 o                         
  -1  10   8       3296.33       3312.29        37.97 o                         
   0  10   8       3834.45       4087.58        66.50 o                         
   1  10   8        152.18        194.31        28.36 o                         
   2  10   8        188.86        197.62        22.16 o                         
   3  10   8       2065.93       2039.45        57.34 o                         
   4  10   8       2881.36       2925.51        69.04 o                         
   5  10   8        200.98        197.90        29.94 o                         
   6  10   8         56.48         66.12        40.00 o                         
   7  10   8        654.81        562.91        38.34 o                         
  -7  11   8        231.71        233.44        24.70 o                         
  -6  11   8        530.05        534.03        32.56 o                         
  -5  11   8       1102.53       1129.34        45.20 o                         
  -4  11   8       2770.40       2946.40       195.54 o                         
  -3  11   8        313.36        310.76        31.55 o                         
  -2  11   8       1210.32       1287.13        30.96 o                         
  -1  11   8       2079.83       2152.02        75.30 o                         
   0  11   8       4708.98       4786.60       116.42 o                         
   1  11   8        239.33        193.53        21.80 o                         
   2  11   8        644.47        707.71        23.17 o                         
   3  11   8        841.19        843.92        31.19 o                         
   4  11   8       2932.27       2971.85        83.63 o                         
   5  11   8        234.64        250.64        33.16 o                         
   6  11   8        219.84        289.10        40.60 o                         
   7  11   8         89.47        109.03        39.09 o                         
  -7  12   8         48.69         29.35        22.87 o                         
  -6  12   8         18.61         24.08        28.37 o                         
  -5  12   8         83.41        150.57        38.26 o                         
  -4  12   8      10015.54      10819.01       431.58 o                         
  -3  12   8        217.90        172.54        24.85 o                         
  -2  12   8         41.69         60.41        39.86 o                         
  -1  12   8        485.64        488.49        25.67 o                         
   0  12   8      14583.84      15199.67       202.90 o                         
   1  12   8         90.76        110.38        21.46 o                         
   2  12   8         32.58         50.28        22.15 o                         
   3  12   8        149.25        184.33        23.27 o                         
   4  12   8      10363.85      10737.83       636.45 o                         
   5  12   8         64.37         71.09        34.55 o                         
   6  12   8         48.90         76.71        31.42 o                         
  -6  13   8        487.33        500.75        36.39 o                         
  -5  13   8        978.31        923.68        35.44 o                         
  -4  13   8       1825.20       1907.42        45.91 o                         
  -3  13   8        946.62        979.44        64.76 o                         
  -2  13   8       1004.64       1105.49        26.14 o                         
  -1  13   8        971.15       1005.01        26.30 o                         
   0  13   8       3157.71       3424.14        63.65 o                         
   1  13   8       1431.68       1463.75        31.99 o                         
   2  13   8       1043.64       1088.66        29.41 o                         
   3  13   8       1268.93       1295.59        46.53 o                         
   4  13   8       2147.91       2151.27       164.76 o                         
   5  13   8        362.34        346.18        29.27 o                         
   6  13   8        416.81        404.17        35.53 o                         
  -6  14   8        275.12        206.98        41.00 o                         
  -5  14   8        262.77        163.98        39.06 o                         
  -4  14   8       1330.90       1372.38        39.04 o                         
  -3  14   8        636.98        681.31        70.13 o                         
  -2  14   8        658.49        720.96        29.96 o                         
  -1  14   8        637.03        622.59        24.44 o                         
   0  14   8       1807.32       1930.67        30.01 o                         
   1  14   8        561.85        616.87        27.63 o                         
   2  14   8        606.17        632.29        26.26 o                         
   3  14   8        139.88        111.54        23.06 o                         
   4  14   8        882.87        847.40        57.65 o                         
   5  14   8        426.01        426.16        42.13 o                         
  -5  15   8        157.87        118.99        33.10 o                         
  -4  15   8       5179.91       5744.53       383.13 o                         
  -3  15   8        147.63        124.28        27.40 o                         
  -2  15   8         23.85         25.41        29.05 o                         
  -1  15   8        467.04        514.09        27.33 o                         
   0  15   8       7182.97       7880.06       102.10 o                         
   1  15   8         72.82         79.08        24.71 o                         
   2  15   8         26.22         44.09        26.02 o                         
   3  15   8        185.10        169.46        27.97 o                         
   4  15   8       5211.25       5028.60       570.62 o                         
   5  15   8         24.88          3.16        70.74 o                         
  -4  16   8        961.22        715.23        42.30 o                         
  -3  16   8        293.81        264.92        46.18 o                         
  -2  16   8        906.56        927.31        31.97 o                         
  -1  16   8       1548.44       1600.36        75.98 o                         
   0  16   8       1621.36       1670.98        61.57 o                         
   1  16   8        387.98        375.27        26.74 o                         
   2  16   8        764.29        765.08        43.91 o                         
   3  16   8       1539.80       1461.92        78.97 o                         
   4  16   8        915.39        704.83        61.11 o                         
  -3  17   8        181.19        104.58        33.18 o                         
  -2  17   8        538.99        461.23        31.44 o                         
  -1  17   8        733.75        788.32        57.56 o                         
   0  17   8        720.44        712.39        51.18 o                         
   1  17   8         91.51         49.72        26.78 o                         
   2  17   8        319.77        328.15        28.18 o                         
   3  17   8        414.56        386.90        30.13 o                         
  -2  18   8         81.12         65.66        32.20 o                         
  -1  18   8         39.67         53.40        29.30 o                         
   0  18   8       2645.79       2372.30       153.46 o                         
   1  18   8         37.83         47.43        29.18 o                         
  -9   1   9         67.59         61.68        30.15 o                         
  -8   1   9       2217.00       2357.31        37.39 o                         
  -7   1   9       1001.85       1036.09        31.16 o                         
  -6   1   9        767.52        817.06        41.12 o                         
  -5   1   9         40.06         58.11        26.44 o                         
  -4   1   9      10155.75      10384.49        68.03 o                         
  -3   1   9       1819.95       1733.20        35.74 o                         
  -2   1   9       4769.20       4695.00        44.25 o                         
  -1   1   9         64.81         74.14        17.97 o                         
   0   1   9      15619.94      15124.04       116.70 o                         
   1   1   9       1009.12        990.10        30.73 o                         
   2   1   9       4030.07       3871.03        82.88 o                         
   3   1   9        470.85        433.16        28.92 o                         
   4   1   9       6314.14       6115.07       113.11 o                         
   5   1   9         39.72         45.51        25.30 o                         
   6   1   9       1677.30       1727.09        28.73 o                         
   7   1   9        257.37        281.15        19.77 o                         
   8   1   9       1630.74       1712.24       115.07 o                         
  -8   2   9       3299.60       3252.57       254.68 o                         
  -7   2   9        709.70        754.39        29.68 o                         
  -6   2   9       1376.64       1528.13        31.63 o                         
  -5   2   9         17.21         39.93        22.84 o                         
  -4   2   9       5952.23       5935.76        58.19 o                         
  -3   2   9        569.98        541.84        19.87 o                         
  -2   2   9       2097.37       2012.48        25.33 o                         
  -1   2   9          3.01         -4.45        26.00 o                         
   0   2   9      10223.21      10001.03       170.20 o                         
   1   2   9          5.39         29.27        28.25 o                         
   2   2   9       6261.60       6097.08       133.54 o                         
   3   2   9         45.75         54.27        23.66 o                         
   4   2   9       8310.47       8159.22        68.26 o                         
   5   2   9         86.61        104.32        63.74 o                         
   6   2   9       3352.92       3571.63        42.37 o                         
   7   2   9        244.74        262.84        19.88 o                         
   8   2   9       2024.43       1887.54        61.57 o                         
  -8   3   9          0.11         45.81        27.27 o                         
  -7   3   9         32.17         46.68        27.95 o                         
  -6   3   9        178.00        216.35        26.73 o                         
  -5   3   9          9.54         23.84        20.79 o                         
  -4   3   9        688.52        668.84        21.66 o                         
  -3   3   9        102.09        126.54        19.01 o                         
  -2   3   9       1313.82       1319.91        26.56 o                         
  -1   3   9         33.06         83.31        22.84 o                         
   0   3   9        601.30        613.05        26.46 o                         
   1   3   9          2.63         12.35        22.26 o                         
   2   3   9          0.21          6.36        28.50 o                         
   3   3   9          5.49         -8.67        20.87 o                         
   4   3   9          0.28         46.03        31.87 o                         
   5   3   9         16.46         28.58        32.43 o                         
   6   3   9         22.41         50.55        23.41 o                         
   7   3   9          0.85          5.97        20.81 o                         
   8   3   9         16.18         59.39        21.51 o                         
  -8   4   9       2309.61       2050.91        84.82 o                         
  -7   4   9        982.89        988.72        28.30 o                         
  -6   4   9        697.66        699.28        22.60 o                         
  -5   4   9        261.63        310.83        19.12 o                         
  -4   4   9       9826.03       9883.46       110.41 o                         
  -3   4   9        840.10        824.95        17.81 o                         
  -2   4   9       3200.48       3260.07        35.95 o                         
  -1   4   9        229.26        228.53        21.37 o                         
   0   4   9      10950.79      11152.29        72.53 o                         
   1   4   9        549.92        536.10        27.48 o                         
   2   4   9       1372.26       1377.73        31.42 o                         
   3   4   9        171.05        187.97        28.09 o                         
   4   4   9       3930.70       3846.72        87.90 o                         
   5   4   9         21.97         13.03        32.11 o                         
   6   4   9        860.94        829.98        36.67 o                         
   7   4   9        173.22        191.43        31.19 o                         
   8   4   9       1112.01       1058.84        48.13 o                         
  -8   5   9       1808.37       1629.08        57.04 o                         
  -7   5   9        528.03        561.97        23.44 o                         
  -6   5   9        944.51       1045.57        24.35 o                         
  -5   5   9         43.27         53.42        20.45 o                         
  -4   5   9       4693.56       4768.80        89.08 o                         
  -3   5   9       1002.08        954.77        23.03 o                         
  -2   5   9       2753.35       2714.91        42.49 o                         
  -1   5   9        376.20        401.77        18.16 o                         
   0   5   9       9022.27       8978.29       115.69 o                         
   1   5   9        132.99        145.26        29.52 o                         
   2   5   9       4860.36       4728.53        60.14 o                         
   3   5   9        471.53        407.71        30.95 o                         
   4   5   9       4993.81       5082.22       117.41 o                         
   5   5   9         22.66         51.78        36.79 o                         
   6   5   9       1667.90       1767.57        48.01 o                         
   7   5   9        464.67        457.55        49.97 o                         
   8   5   9       1258.05       1241.36        82.23 o                         
  -8   6   9          2.41         11.12        22.42 o                         
  -7   6   9          6.77         15.90        21.90 o                         
  -6   6   9        153.83        186.42        20.14 o                         
  -5   6   9        341.72        371.67        19.52 o                         
  -4   6   9         22.45         33.33        17.56 o                         
  -3   6   9          1.09          8.75        22.12 o                         
  -2   6   9        279.46        269.80        21.14 o                         
  -1   6   9        270.40        283.14        20.73 o                         
   0   6   9         17.66         32.94        21.34 o                         
   1   6   9         56.53         60.91        26.38 o                         
   2   6   9         93.07         94.09        24.26 o                         
   3   6   9         67.97         78.30        28.15 o                         
   4   6   9        174.28        175.18        28.20 o                         
   5   6   9         16.60         33.70        30.97 o                         
   6   6   9         82.51        154.55        28.23 o                         
   7   6   9         20.05         13.86        26.06 o                         
   8   6   9         56.58         61.45        27.16 o                         
  -8   7   9       1721.30       1384.61        29.93 o                         
  -7   7   9        715.57        727.37        25.05 o                         
  -6   7   9        480.32        541.85        22.81 o                         
  -5   7   9        196.33        244.49        18.90 o                         
  -4   7   9       6250.98       6344.37       182.26 o                         
  -3   7   9        473.39        462.81        20.42 o                         
  -2   7   9       2380.50       2377.15        26.75 o                         
  -1   7   9        103.48        130.25        29.71 o                         
   0   7   9       9126.03       8959.09       112.09 o                         
   1   7   9        192.40        174.18        22.74 o                         
   2   7   9       3653.26       3553.87        80.53 o                         
   3   7   9         14.30         45.88        25.18 o                         
   4   7   9       6220.88       6511.16       111.69 o                         
   5   7   9        105.82         88.06        27.86 o                         
   6   7   9       2323.99       2538.13        71.00 o                         
   7   7   9         27.52         32.60        29.62 o                         
   8   7   9       1409.65       1380.59       138.84 o                         
  -8   8   9       1740.72       1283.03        75.43 o                         
  -7   8   9        238.75        239.43        20.03 o                         
  -6   8   9       1361.32       1481.50        24.75 o                         
  -5   8   9          0.39          0.25        21.93 o                         
  -4   8   9       5027.35       5191.29       197.77 o                         
  -3   8   9        230.22        265.26        26.95 o                         
  -2   8   9       3931.79       4041.93        52.69 o                         
  -1   8   9          1.35         34.42        25.17 o                         
   0   8   9      10997.05      10940.88        63.80 o                         
   1   8   9         27.71         44.21        39.15 o                         
   2   8   9       5682.23       5659.51        58.36 o                         
   3   8   9          3.08        -16.35        24.92 o                         
   4   8   9       6089.55       6153.93       109.42 o                         
   5   8   9          8.41         13.60        24.45 o                         
   6   8   9       2015.52       2140.43        78.28 o                         
   7   8   9        139.50        125.43        27.83 o                         
  -7   9   9        186.99        167.72        28.98 o                         
  -6   9   9        466.56        491.64        21.95 o                         
  -5   9   9         21.88          6.61        21.29 o                         
  -4   9   9        139.44        152.94        29.10 o                         
  -3   9   9        759.61        790.56        37.39 o                         
  -2   9   9       1122.09       1072.61        38.84 o                         
  -1   9   9          3.81         -1.26        29.18 o                         
   0   9   9         14.08         37.12        37.32 o                         
   1   9   9        222.67        275.95        30.38 o                         
   2   9   9        133.86        153.83        29.97 o                         
   3   9   9         38.62         51.29        28.23 o                         
   4   9   9          5.18         13.05        21.39 o                         
   5   9   9         45.43         25.17        24.68 o                         
   6   9   9         39.89         69.30        29.11 o                         
   7   9   9          0.61          6.50        28.23 o                         
  -7  10   9        371.36        331.30        43.97 o                         
  -6  10   9        807.42        844.53        27.30 o                         
  -5  10   9        135.72        152.94        24.76 o                         
  -4  10   9       6465.90       6375.56       552.58 o                         
  -3  10   9        209.45        204.51        35.52 o                         
  -2  10   9       4024.73       4140.42       111.90 o                         
  -1  10   9          7.21         22.46        28.89 o                         
   0  10   9       6469.02       6656.37       151.25 o                         
   1  10   9        280.10        314.89        30.09 o                         
   2  10   9       1767.26       1814.22        33.79 o                         
   3  10   9        382.22        422.74        30.07 o                         
   4  10   9       1800.82       1804.30        52.62 o                         
   5  10   9         13.54         21.48        42.78 o                         
   6  10   9        671.65        705.98        45.18 o                         
   7  10   9        217.14        226.31        34.19 o                         
  -7  11   9        148.17        100.89        21.21 o                         
  -6  11   9        997.59        985.94        46.86 o                         
  -5  11   9         17.99         51.91        34.93 o                         
  -4  11   9       1932.17       2006.11       188.53 o                         
  -3  11   9        272.56        361.08        51.43 o                         
  -2  11   9       1054.72       1142.12        63.03 o                         
  -1  11   9         95.92        161.79        30.08 o                         
   0  11   9       4581.41       4775.46        58.71 o                         
   1  11   9         30.84         68.85        29.41 o                         
   2  11   9       3278.45       3326.55        39.22 o                         
   3  11   9         57.59         93.62        21.28 o                         
   4  11   9       4801.28       4837.44       193.43 o                         
   5  11   9         11.16         34.31        22.31 o                         
   6  11   9       1745.76       1672.74        36.58 o                         
   7  11   9        175.93        194.19        30.61 o                         
  -6  12   9        737.27        660.75        57.75 o                         
  -5  12   9        304.47        364.22        32.08 o                         
  -4  12   9        576.67        588.91        59.62 o                         
  -3  12   9        107.21        123.06        27.54 o                         
  -2  12   9       2748.64       2740.95        83.53 o                         
  -1  12   9        289.30        307.65        31.31 o                         
   0  12   9        749.08        752.68        27.20 o                         
   1  12   9          1.84        -22.17        22.17 o                         
   2  12   9        869.89        864.59        24.64 o                         
   3  12   9        255.49        251.92        21.25 o                         
   4  12   9        201.22        201.14        21.20 o                         
   5  12   9          0.91          3.46        29.62 o                         
   6  12   9        167.19        130.37        28.97 o                         
  -6  13   9        191.01        226.68        54.85 o                         
  -5  13   9         20.26         50.15        35.40 o                         
  -4  13   9       2280.05       2387.44       160.42 o                         
  -3  13   9        202.82        229.42        24.86 o                         
  -2  13   9       1126.83       1178.79        26.61 o                         
  -1  13   9         18.56         18.83        25.52 o                         
   0  13   9       2499.31       2648.57        31.48 o                         
   1  13   9         62.40         69.24        25.10 o                         
   2  13   9        722.16        800.99        27.46 o                         
   3  13   9         54.01         76.68        21.42 o                         
   4  13   9       1023.94        938.93        66.98 o                         
   5  13   9          6.54         38.35        27.93 o                         
   6  13   9        404.08        316.99        26.14 o                         
  -5  14   9        112.95        104.14        32.64 o                         
  -4  14   9       1337.39       1290.27        63.59 o                         
  -3  14   9        184.82        207.80        29.52 o                         
  -2  14   9       1533.56       1580.59        77.56 o                         
  -1  14   9        254.17        248.98        28.47 o                         
   0  14   9       2853.39       3049.07        51.10 o                         
   1  14   9         20.84         15.84        22.55 o                         
   2  14   9       1950.98       1995.61        36.43 o                         
   3  14   9         78.29         89.45        21.23 o                         
   4  14   9       1982.60       1857.05       212.09 o                         
   5  14   9          3.45         22.85        29.36 o                         
  -4  15   9          0.20        -11.66        28.73 o                         
  -3  15   9        199.91        196.55        27.07 o                         
  -2  15   9        116.48         82.87        24.93 o                         
  -1  15   9         11.29         29.33        29.01 o                         
   0  15   9          1.82         39.26        25.88 o                         
   1  15   9         78.86         83.92        26.16 o                         
   2  15   9         89.60         89.24        26.72 o                         
   3  15   9         11.23         26.15        24.04 o                         
   4  15   9        128.68        124.06        24.11 o                         
  -4  16   9       1007.97        791.28       174.30 o                         
  -3  16   9        238.68        226.98        32.32 o                         
  -2  16   9        293.00        277.35        26.86 o                         
  -1  16   9          2.30          3.86        28.55 o                         
   0  16   9       1162.71       1140.82        45.80 o                         
   1  16   9        138.78        154.52        26.45 o                         
   2  16   9        506.05        538.70        28.42 o                         
   3  16   9         48.65         72.20        25.63 o                         
  -2  17   9       1016.15        797.21        31.44 o                         
  -1  17   9        215.41        171.02        28.84 o                         
   0  17   9        980.98       1011.85        58.40 o                         
   1  17   9         21.37         31.22        27.40 o                         
   2  17   9        739.10        571.89        29.14 o                         
  -8   0  10         14.94         48.11        41.12 o                         
  -7   0  10       1093.02       1194.85        61.53 o                         
  -6   0  10       7921.77       8590.72        58.93 o                         
  -5   0  10          3.78         40.12        30.98 o                         
  -4   0  10         22.78         48.46        36.99 o                         
  -3   0  10       2660.50       2518.22        36.31 o                         
  -2   0  10      25182.52      24973.63       452.66 o                         
  -1   0  10         56.59         74.43        24.47 o                         
   0   0  10        679.68        717.00        30.08 o                         
   1   0  10         51.81         52.64        24.30 o                         
   2   0  10      37617.43      37531.07       901.54 o                         
   3   0  10        375.99        362.16        41.59 o                         
   4   0  10        439.37        350.18        46.93 o                         
   5   0  10        118.14         95.95        31.71 o                         
   6   0  10      13991.54      14115.85        91.25 o                         
   7   0  10        100.03         98.75        29.34 o                         
   8   0  10         23.34         38.77        31.98 o                         
  -8   1  10         25.57          4.50        26.32 o                         
  -7   1  10        142.98        172.27        25.12 o                         
  -6   1  10       2714.88       2783.86        33.78 o                         
  -5   1  10         77.67        107.12        26.80 o                         
  -4   1  10         25.20         73.33        25.43 o                         
  -3   1  10          5.70         57.44        22.30 o                         
  -2   1  10       7089.14       7107.15        83.62 o                         
  -1   1  10         37.24         60.81        19.77 o                         
   0   1  10        180.93        175.01        19.92 o                         
   1   1  10        391.70        365.98        21.01 o                         
   2   1  10       4571.85       4701.84       102.59 o                         
   3   1  10        886.89        820.15        34.66 o                         
   4   1  10        233.81        254.23        32.77 o                         
   5   1  10        182.09        229.93        29.59 o                         
   6   1  10       3107.86       3307.84        50.67 o                         
   7   1  10         31.14         48.35        28.72 o                         
   8   1  10          5.51          2.53        23.18 o                         
  -8   2  10         24.01         27.82        29.23 o                         
  -7   2  10        482.88        497.81        29.56 o                         
  -6   2  10       2487.00       2603.04        42.57 o                         
  -5   2  10        243.99        244.47        26.73 o                         
  -4   2  10         34.16         52.60        22.48 o                         
  -3   2  10        604.83        584.19        20.37 o                         
  -2   2  10       7898.10       7803.67        91.08 o                         
  -1   2  10        918.07        941.12        24.08 o                         
   0   2  10         84.84        116.21        25.62 o                         
   1   2  10        995.54        992.89        24.67 o                         
   2   2  10       5314.73       5074.14       138.10 o                         
   3   2  10       1899.80       1905.56        64.58 o                         
   4   2  10        365.73        375.82        27.43 o                         
   5   2  10         86.18        111.01        31.91 o                         
   6   2  10       2754.10       2833.87        69.88 o                         
   7   2  10        163.48        198.87        26.21 o                         
   8   2  10         51.30         26.45        23.65 o                         
  -8   3  10         86.68         97.04        29.98 o                         
  -7   3  10       1276.13       1391.81        39.57 o                         
  -6   3  10       9256.46       9873.64       185.30 o                         
  -5   3  10         24.82         34.09        20.12 o                         
  -4   3  10         29.19         66.41        22.98 o                         
  -3   3  10       2701.07       2650.65        27.60 o                         
  -2   3  10      19621.29      19520.34       102.02 o                         
  -1   3  10        793.82        844.12        25.31 o                         
   0   3  10        116.79        123.45        28.07 o                         
   1   3  10       1499.88       1448.12        25.38 o                         
   2   3  10      24776.01      25005.47       429.91 o                         
   3   3  10        462.27        449.41        24.27 o                         
   4   3  10         41.87         60.75        31.83 o                         
   5   3  10        146.78        167.00        32.43 o                         
   6   3  10      11014.81      11535.14       186.35 o                         
   7   3  10        437.52        455.48        24.28 o                         
   8   3  10         27.12         31.50        22.56 o                         
  -8   4  10         40.88         -9.70        28.80 o                         
  -7   4  10        732.43        734.56        26.16 o                         
  -6   4  10       1887.51       2004.16        34.18 o                         
  -5   4  10         41.02         45.52        18.36 o                         
  -4   4  10         16.80          3.05        18.20 o                         
  -3   4  10       1366.03       1387.81        20.57 o                         
  -2   4  10       5329.73       5293.34        56.07 o                         
  -1   4  10          2.94         35.84        19.95 o                         
   0   4  10         14.44         28.39        22.35 o                         
   1   4  10       1028.96       1039.01        28.20 o                         
   2   4  10       3957.60       3964.31        59.60 o                         
   3   4  10         21.49         39.88        27.34 o                         
   4   4  10         23.10         23.66        25.15 o                         
   5   4  10        323.81        365.90        33.36 o                         
   6   4  10       1911.18       2029.68        32.23 o                         
   7   4  10          0.34         39.29        28.02 o                         
   8   4  10          5.01         40.89        23.54 o                         
  -8   5  10         37.37         47.95        32.74 o                         
  -7   5  10         58.59         26.27        25.90 o                         
  -6   5  10       1708.52       1830.14        33.72 o                         
  -5   5  10          5.43         19.57        18.64 o                         
  -4   5  10         15.88         45.53        20.06 o                         
  -3   5  10         27.24         53.13        19.49 o                         
  -2   5  10       5547.61       5470.29        30.72 o                         
  -1   5  10         52.15         35.54        20.05 o                         
   0   5  10         23.18         61.52        30.55 o                         
   1   5  10          4.26         57.06        28.43 o                         
   2   5  10       4817.90       4707.66        71.50 o                         
   3   5  10        388.49        383.00        35.46 o                         
   4   5  10        184.26        176.64        32.74 o                         
   5   5  10         11.45         62.26        55.81 o                         
   6   5  10       2350.26       2492.66        34.08 o                         
   7   5  10        276.23        290.59        25.98 o                         
   8   5  10         43.24         57.71        25.15 o                         
  -8   6  10        104.42         95.36        29.36 o                         
  -7   6  10        708.53        692.76        29.51 o                         
  -6   6  10       8547.42       8920.62        78.89 o                         
  -5   6  10          2.52         -9.38        18.28 o                         
  -4   6  10        167.41        208.26        19.13 o                         
  -3   6  10       1275.73       1237.67        32.38 o                         
  -2   6  10      21443.66      22020.99        79.58 o                         
  -1   6  10        406.50        411.10        20.74 o                         
   0   6  10        167.64        160.65        26.22 o                         
   1   6  10        645.34        679.20        27.02 o                         
   2   6  10      25082.74      25322.17       305.07 o                         
   3   6  10        301.24        299.96        28.76 o                         
   4   6  10        114.73        132.56        23.62 o                         
   5   6  10         12.27         35.12        27.71 o                         
   6   6  10      11138.49      11858.20       197.53 o                         
   7   6  10        197.52        202.87        29.59 o                         
   8   6  10         32.22         30.68        22.08 o                         
  -7   7  10        526.87        539.95        28.74 o                         
  -6   7  10       2444.43       2492.75        37.54 o                         
  -5   7  10         17.64         51.20        17.96 o                         
  -4   7  10        531.88        550.58        22.69 o                         
  -3   7  10       1495.79       1552.89        22.57 o                         
  -2   7  10       5397.67       5619.32        59.93 o                         
  -1   7  10         15.72         27.07        19.09 o                         
   0   7  10        663.56        696.94        23.90 o                         
   1   7  10       2282.10       2224.19        38.11 o                         
   2   7  10       4784.62       4923.02        38.36 o                         
   3   7  10         28.77         58.80        28.29 o                         
   4   7  10        534.33        565.57        28.93 o                         
   5   7  10       1064.65       1078.00        31.76 o                         
   6   7  10       2451.27       2754.95        68.76 o                         
   7   7  10          2.84         34.78        31.16 o                         
  -7   8  10        151.28        102.68        23.52 o                         
  -6   8  10        713.05        733.53        22.16 o                         
  -5   8  10        159.23        183.13        19.79 o                         
  -4   8  10         94.55        123.14        21.46 o                         
  -3   8  10        152.14        176.51        23.48 o                         
  -2   8  10       1708.04       1795.06        27.57 o                         
  -1   8  10        622.43        634.50        26.90 o                         
   0   8  10        713.66        692.24        23.74 o                         
   1   8  10         79.08         75.29        20.40 o                         
   2   8  10       1622.55       1682.22        31.50 o                         
   3   8  10        922.99        858.07        30.50 o                         
   4   8  10        619.17        625.58        30.85 o                         
   5   8  10         50.39         90.43        24.19 o                         
   6   8  10       1113.93       1135.92        59.57 o                         
   7   8  10        128.11        112.26        30.27 o                         
  -7   9  10        840.31        676.16        23.68 o                         
  -6   9  10       3700.52       3967.42       105.22 o                         
  -5   9  10         93.44        132.56        20.10 o                         
  -4   9  10         91.61        119.99        26.29 o                         
  -3   9  10       1516.79       1554.12        44.60 o                         
  -2   9  10       9259.92       9588.60       206.19 o                         
  -1   9  10        294.76        305.73        49.18 o                         
   0   9  10        100.41         85.81        26.12 o                         
   1   9  10        484.54        489.35        26.56 o                         
   2   9  10      11047.54      11502.11       135.38 o                         
   3   9  10        145.10        182.89        24.70 o                         
   4   9  10         87.47        103.34        22.16 o                         
   5   9  10         49.60         98.53        32.45 o                         
   6   9  10       5280.35       5491.16       181.05 o                         
   7   9  10        174.09        173.22        24.68 o                         
  -7  10  10        508.11        353.14        50.74 o                         
  -6  10  10       1786.85       1780.88        75.68 o                         
  -5  10  10         18.77         65.59        28.00 o                         
  -4  10  10        216.33        253.42        39.82 o                         
  -3  10  10       1225.36       1335.30        94.94 o                         
  -2  10  10       2170.95       2481.94        77.97 o                         
  -1  10  10         31.85         53.11        30.10 o                         
   0  10  10         17.34         42.38        24.85 o                         
   1  10  10       1645.98       1816.22        33.83 o                         
   2  10  10       1315.36       1491.67        48.01 o                         
   3  10  10         23.84         54.21        21.70 o                         
   4  10  10         35.56         25.23        24.56 o                         
   5  10  10        688.61        688.83        31.06 o                         
   6  10  10        756.09        825.10        52.62 o                         
  -6  11  10        869.70        813.21        48.75 o                         
  -5  11  10          1.01         21.50        28.08 o                         
  -4  11  10         15.98         58.33        26.93 o                         
  -3  11  10         95.19        126.85        50.87 o                         
  -2  11  10       1489.55       1556.38        62.30 o                         
  -1  11  10         93.25        142.07        31.58 o                         
   0  11  10        354.00        407.30        29.55 o                         
   1  11  10        368.34        432.99        30.12 o                         
   2  11  10       1791.86       1929.25        46.93 o                         
   3  11  10        194.08        167.44        25.22 o                         
   4  11  10        210.00        207.00        25.37 o                         
   5  11  10        304.53        335.07        35.82 o                         
   6  11  10       1182.99       1034.75        38.97 o                         
  -6  12  10       3505.66       2481.57       408.50 o                         
  -5  12  10         29.47         49.49        25.45 o                         
  -4  12  10        267.48        271.43        46.07 o                         
  -3  12  10        344.57        340.52        32.43 o                         
  -2  12  10       8141.04       8649.64       305.98 o                         
  -1  12  10          0.55         26.42        27.10 o                         
   0  12  10        215.30        233.68        30.92 o                         
   1  12  10        531.16        509.40        26.01 o                         
   2  12  10       7476.73       8165.19       109.87 o                         
   3  12  10        153.13        181.53        23.26 o                         
   4  12  10         62.36         76.64        23.17 o                         
   5  12  10        155.30        194.71        30.38 o                         
   6  12  10       3748.74       2982.76        87.76 o                         
  -5  13  10         46.84         34.95        32.84 o                         
  -4  13  10        286.78        314.28        35.88 o                         
  -3  13  10       1826.31       1761.26        90.82 o                         
  -2  13  10       2632.81       2732.22        56.07 o                         
  -1  13  10         42.96         18.23        25.21 o                         
   0  13  10        947.70       1076.61        25.80 o                         
   1  13  10       1168.89       1185.80        29.00 o                         
   2  13  10       3480.34       3635.44        34.60 o                         
   3  13  10         94.15        123.85        21.36 o                         
   4  13  10       1020.56       1034.20        81.85 o                         
   5  13  10        454.79        418.77        27.82 o                         
  -5  14  10        129.41         74.74        36.55 o                         
  -4  14  10        255.52        224.97        28.04 o                         
  -3  14  10          1.38         27.64        24.69 o                         
  -2  14  10        411.48        387.44        26.31 o                         
  -1  14  10        269.84        279.56        27.99 o                         
   0  14  10        312.97        347.50        22.23 o                         
   1  14  10        437.04        486.23        47.50 o                         
   2  14  10       1143.45       1212.15        26.89 o                         
   3  14  10         51.99         51.71        22.53 o                         
   4  14  10        147.87        154.97        27.58 o                         
  -4  15  10        115.31        119.78        32.30 o                         
  -3  15  10        308.48        314.05        27.92 o                         
  -2  15  10       3450.51       3252.38       238.34 o                         
  -1  15  10          0.90         28.14        24.10 o                         
   0  15  10         74.59         88.22        26.27 o                         
   1  15  10        466.32        434.56        49.24 o                         
   2  15  10       3038.30       2742.36        86.78 o                         
   3  15  10         88.24         80.85        22.25 o                         
   4  15  10         55.82         14.80        27.42 o                         
  -3  16  10        528.01        506.51        62.77 o                         
  -2  16  10       1454.18       1263.60        54.12 o                         
  -1  16  10         47.86         45.99        27.67 o                         
   0  16  10        526.47        480.26        50.65 o                         
   1  16  10        506.98        484.74        43.30 o                         
   2  16  10       1324.48       1250.77       102.90 o                         
   3  16  10        139.79         91.49        25.88 o                         
  -1  17  10         32.00         25.78        28.03 o                         
   0  17  10        202.01        194.72        29.02 o                         
   1  17  10        286.88        258.22        29.34 o                         
  -8   1  11        253.78        202.22        26.76 o                         
  -7   1  11        278.43        264.01        29.30 o                         
  -6   1  11      10562.99      11186.94       247.36 o                         
  -5   1  11        303.71        294.32        26.34 o                         
  -4   1  11       1187.52       1210.05        27.78 o                         
  -3   1  11        440.84        441.83        21.19 o                         
  -2   1  11      29863.22      29950.26       258.81 o                         
  -1   1  11        399.04        410.99        21.85 o                         
   0   1  11        552.79        549.58        19.63 o                         
   1   1  11        254.65        262.12        22.36 o                         
   2   1  11      36148.47      36780.80       863.87 o                         
   3   1  11        183.07        197.16        51.87 o                         
   4   1  11        279.60        307.44        33.60 o                         
   5   1  11         78.26        130.09        30.56 o                         
   6   1  11      14265.94      14795.18       427.48 o                         
   7   1  11         29.14         44.88        28.98 o                         
   8   1  11        159.82        125.37        24.40 o                         
  -8   2  11         57.28         75.88        30.11 o                         
  -7   2  11        186.80        200.53        25.89 o                         
  -6   2  11      14663.87      15415.35       520.72 o                         
  -5   2  11         38.69         33.00        27.27 o                         
  -4   2  11        148.68        181.45        22.42 o                         
  -3   2  11        260.40        319.86        21.21 o                         
  -2   2  11      32005.86      32846.19       252.45 o                         
  -1   2  11        109.98        121.56        20.18 o                         
   0   2  11       1693.29       1652.38        55.45 o                         
   1   2  11        372.90        377.19        19.84 o                         
   2   2  11      25165.49      25507.94       355.89 o                         
   3   2  11        186.39        186.07        32.08 o                         
   4   2  11       1610.81       1642.33        37.21 o                         
   5   2  11        306.11        298.31        34.05 o                         
   6   2  11      11138.91      11852.57       251.41 o                         
   7   2  11        110.11         76.85        22.40 o                         
   8   2  11        214.60        219.51        27.64 o                         
  -8   3  11         61.35         18.18        29.95 o                         
  -7   3  11        158.20        126.66        35.65 o                         
  -6   3  11         16.93         -8.73        27.76 o                         
  -5   3  11         36.77         20.29        18.48 o                         
  -4   3  11         59.54         66.75        22.15 o                         
  -3   3  11        578.27        613.25        19.94 o                         
  -2   3  11          2.34         27.19        25.76 o                         
  -1   3  11         93.38         85.44        22.48 o                         
   0   3  11        832.11        830.48        22.37 o                         
   1   3  11        844.33        823.41        39.14 o                         
   2   3  11        108.20        140.14        27.89 o                         
   3   3  11         24.38         22.05        23.23 o                         
   4   3  11        562.31        574.73        88.38 o                         
   5   3  11        521.22        503.58        29.93 o                         
   6   3  11          2.52         46.03        34.08 o                         
   7   3  11         29.52         27.06        23.39 o                         
   8   3  11         46.33         27.59        23.00 o                         
  -8   4  11        313.17        296.69        31.12 o                         
  -7   4  11          1.82         38.05        24.95 o                         
  -6   4  11       7849.95       8180.32       265.67 o                         
  -5   4  11          2.11         10.00        22.59 o                         
  -4   4  11       2147.02       2203.59        23.43 o                         
  -3   4  11        135.18        154.59        20.76 o                         
  -2   4  11      20009.61      20401.65       171.34 o                         
  -1   4  11         87.65        101.19        22.79 o                         
   0   4  11       2119.63       2154.62        58.43 o                         
   1   4  11        262.23        262.74        24.81 o                         
   2   4  11      22510.23      22732.99       514.90 o                         
   3   4  11          9.81         11.60        23.24 o                         
   4   4  11       1340.89       1329.41        59.76 o                         
   5   4  11          1.27         28.26        22.92 o                         
   6   4  11       9888.84      10103.82       347.75 o                         
   7   4  11         10.74         24.54        27.36 o                         
  -7   5  11        269.23        246.34        27.80 o                         
  -6   5  11      10263.30      11015.39       227.59 o                         
  -5   5  11          5.72         40.64        19.06 o                         
  -4   5  11        204.03        209.79        16.25 o                         
  -3   5  11        371.43        394.39        17.26 o                         
  -2   5  11      24938.59      26301.92       212.91 o                         
  -1   5  11          1.77         -3.42        22.27 o                         
   0   5  11        307.42        357.90        24.77 o                         
   1   5  11        325.41        355.52        23.03 o                         
   2   5  11      27338.21      27965.07       319.51 o                         
   3   5  11        124.55        130.59        32.19 o                         
   4   5  11        114.01        155.57        35.28 o                         
   5   5  11         52.14         22.59        32.82 o                         
   6   5  11      11459.38      11586.04       281.66 o                         
   7   5  11         10.89         18.86        30.01 o                         
  -7   6  11        219.33        215.49        24.69 o                         
  -6   6  11         30.52         39.81        18.51 o                         
  -5   6  11        234.16        272.67        21.60 o                         
  -4   6  11        324.11        304.63        18.28 o                         
  -3   6  11        829.30        859.90        23.56 o                         
  -2   6  11         25.36         54.57        20.49 o                         
  -1   6  11        764.81        808.83        21.93 o                         
   0   6  11       1004.50        971.36        31.83 o                         
   1   6  11        858.59        852.33        34.03 o                         
   2   6  11          3.75         51.19        22.22 o                         
   3   6  11        384.84        401.48        25.59 o                         
   4   6  11        341.90        400.70        42.44 o                         
   5   6  11        584.52        607.43        36.02 o                         
   6   6  11          0.67        -26.01        26.01 o                         
   7   6  11        335.19        296.72        32.33 o                         
  -7   7  11        160.33        162.66        21.67 o                         
  -6   7  11       6739.09       6919.10       167.59 o                         
  -5   7  11        868.40        864.39        28.54 o                         
  -4   7  11        901.34        948.96        42.73 o                         
  -3   7  11        216.21        249.04        19.58 o                         
  -2   7  11      19761.43      20682.97       172.53 o                         
  -1   7  11        819.61        852.90        25.36 o                         
   0   7  11       1075.30       1101.17        28.97 o                         
   1   7  11         25.97         51.36        23.90 o                         
   2   7  11      18336.97      18871.59       295.31 o                         
   3   7  11        832.92        822.38        26.80 o                         
   4   7  11       1077.12       1128.98        49.75 o                         
   5   7  11         27.76         20.96        24.22 o                         
   6   7  11       8286.49       8764.03       362.65 o                         
   7   7  11         75.26         63.53        23.76 o                         
  -7   8  11        493.74        425.42        23.80 o                         
  -6   8  11       7372.15       7532.93       141.41 o                         
  -5   8  11         17.35         43.91        18.67 o                         
  -4   8  11         48.29         36.26        22.82 o                         
  -3   8  11       1186.41       1232.08        38.15 o                         
  -2   8  11      13991.25      14663.21       172.41 o                         
  -1   8  11          3.70         39.20        22.81 o                         
   0   8  11        212.67        236.73        21.27 o                         
   1   8  11       1550.15       1599.22        27.83 o                         
   2   8  11      15167.20      16257.48       150.20 o                         
   3   8  11         83.63        101.32        24.64 o                         
   4   8  11         58.80         24.49        28.69 o                         
   5   8  11        510.27        514.30        29.76 o                         
   6   8  11       6531.02       6458.39       359.05 o                         
   7   8  11          3.25         25.83        27.16 o                         
  -7   9  11        455.59        336.44        31.77 o                         
  -6   9  11         29.04         62.65        20.25 o                         
  -5   9  11        217.53        293.40        41.17 o                         
  -4   9  11        144.40        143.53        23.49 o                         
  -3   9  11       1026.93       1046.61        45.04 o                         
  -2   9  11          6.42        -10.42        23.77 o                         
  -1   9  11        896.03        932.81        29.54 o                         
   0   9  11        601.78        604.47        24.71 o                         
   1   9  11       1106.76       1217.60        29.34 o                         
   2   9  11          6.78         57.31        29.74 o                         
   3   9  11        379.09        397.58        38.47 o                         
   4   9  11        320.82        334.28        25.41 o                         
   5   9  11        894.49        984.31        48.31 o                         
   6   9  11          1.80         20.31        26.97 o                         
  -6  10  11       3814.40       3327.08       202.87 o                         
  -5  10  11        133.26        131.37        25.77 o                         
  -4  10  11       1224.90       1256.42       117.65 o                         
  -3  10  11        121.98        167.19        27.13 o                         
  -2  10  11      11014.54      11595.08        73.37 o                         
  -1  10  11         81.59         90.69        20.69 o                         
   0  10  11        738.19        779.93        25.96 o                         
   1  10  11        255.96        272.99        28.53 o                         
   2  10  11      13778.13      14391.15       157.24 o                         
   3  10  11        284.02        307.59        26.07 o                         
   4  10  11        373.29        401.34        23.13 o                         
   5  10  11         19.06         32.00        32.66 o                         
   6  10  11       6129.18       5405.36       273.40 o                         
  -6  11  11       5981.93       6022.72       277.49 o                         
  -5  11  11        107.93         92.23        22.08 o                         
  -4  11  11        482.65        466.50        51.24 o                         
  -3  11  11        889.73        923.08        67.68 o                         
  -2  11  11      11364.45      12251.02       445.16 o                         
  -1  11  11        188.64        201.48        30.52 o                         
   0  11  11         95.27        105.77        26.22 o                         
   1  11  11       1112.19       1186.55        33.58 o                         
   2  11  11       9013.18       9823.60       156.15 o                         
   3  11  11        308.32        314.31        22.72 o                         
   4  11  11         34.66         22.40        22.93 o                         
   5  11  11        505.90        544.04        44.94 o                         
   6  11  11       4268.29       4247.81       431.10 o                         
  -5  12  11        323.77        302.33        32.95 o                         
  -4  12  11         77.25         75.05        28.59 o                         
  -3  12  11        965.73       1002.79        82.98 o                         
  -2  12  11         14.09         62.42        30.50 o                         
  -1  12  11        927.03       1008.06        33.71 o                         
   0  12  11        876.50        950.97        38.50 o                         
   1  12  11        901.17        915.78        33.03 o                         
   2  12  11         97.73        124.69        22.02 o                         
   3  12  11        700.15        742.87        22.74 o                         
   4  12  11        952.45        940.35       101.73 o                         
   5  12  11        582.94        486.39        26.17 o                         
  -5  13  11        329.86        261.31        23.75 o                         
  -4  13  11        621.10        510.01        78.19 o                         
  -3  13  11         20.42         65.06        27.75 o                         
  -2  13  11       5534.94       5880.30       196.09 o                         
  -1  13  11        419.94        457.01        32.27 o                         
   0  13  11        436.32        448.25        27.08 o                         
   1  13  11          8.35         63.58        26.37 o                         
   2  13  11       6506.25       6573.58        92.34 o                         
   3  13  11        266.89        230.57        24.44 o                         
   4  13  11        250.80        229.64        26.61 o                         
   5  13  11         15.50         12.58        33.07 o                         
  -4  14  11         41.57         30.40        30.58 o                         
  -3  14  11        712.36        626.22        60.72 o                         
  -2  14  11       4187.02       4114.28       140.25 o                         
  -1  14  11        151.93        164.55        24.12 o                         
   0  14  11         42.38         64.21        26.23 o                         
   1  14  11        973.11        983.33        39.36 o                         
   2  14  11       4720.81       4435.63       124.59 o                         
   3  14  11        177.06        156.84        23.90 o                         
   4  14  11         77.53         69.40        28.69 o                         
  -3  15  11        764.01        714.78        59.33 o                         
  -2  15  11          3.61         43.49        25.19 o                         
  -1  15  11        871.04        822.12        48.20 o                         
   0  15  11        352.67        342.84        27.27 o                         
   1  15  11        694.61        632.52        28.85 o                         
   2  15  11         76.06         98.57        23.65 o                         
   3  15  11        713.61        600.24        29.92 o                         
  -2  16  11       3076.93       2358.76       274.02 o                         
  -1  16  11        142.46        140.46        33.75 o                         
   0  16  11        105.24         92.53        25.29 o                         
   1  16  11          0.72         10.56        21.74 o                         
  -7   0  12          1.65         -2.52        32.84 o                         
  -6   0  12       9204.86       9640.06       715.03 o                         
  -5   0  12        718.42        746.41        34.70 o                         
  -4   0  12        107.55        135.51        35.19 o                         
  -3   0  12        242.00        266.24        31.53 o                         
  -2   0  12      16722.49      17682.12       336.72 o                         
  -1   0  12       2712.52       2680.94        34.35 o                         
   0   0  12        584.40        628.80        52.93 o                         
   1   0  12       2406.14       2483.07        52.74 o                         
   2   0  12      15944.42      16662.00       256.51 o                         
   3   0  12        742.48        682.44        49.60 o                         
   4   0  12         34.68         45.82        32.26 o                         
   5   0  12        188.62        173.21        49.03 o                         
   6   0  12       9188.97       8795.66        79.47 o                         
   7   0  12         94.94         98.51        50.04 o                         
  -7   1  12          9.21         10.76        25.24 o                         
  -6   1  12       1820.04       1930.49        97.08 o                         
  -5   1  12         78.17        128.31        26.13 o                         
  -4   1  12         49.25         68.39        25.84 o                         
  -3   1  12         70.79         63.39        22.34 o                         
  -2   1  12       6950.58       7120.21        88.50 o                         
  -1   1  12        165.89        156.32        21.74 o                         
   0   1  12        318.07        333.07        22.12 o                         
   1   1  12        756.42        800.18        27.95 o                         
   2   1  12       8243.44       8481.55       172.74 o                         
   3   1  12        203.16        199.84        33.76 o                         
   4   1  12         60.73         34.42        26.40 o                         
   5   1  12         16.52         29.07        25.72 o                         
   6   1  12       2498.92       2588.41       178.48 o                         
   7   1  12          8.18        -14.68        35.15 o                         
  -7   2  12         54.05          4.18        28.55 o                         
  -6   2  12       1830.81       2003.61        44.39 o                         
  -5   2  12       1762.18       1817.15        39.46 o                         
  -4   2  12        301.94        289.19        21.03 o                         
  -3   2  12        470.44        469.29        20.75 o                         
  -2   2  12       5529.04       5702.15       102.98 o                         
  -1   2  12       1820.88       1799.77        27.85 o                         
   0   2  12         21.75          2.47        17.07 o                         
   1   2  12        122.49        142.44        24.65 o                         
   2   2  12       5859.48       6100.41       164.44 o                         
   3   2  12        753.53        775.70        29.66 o                         
   4   2  12         75.22         89.86        26.85 o                         
   5   2  12        329.25        288.05        33.94 o                         
   6   2  12       1647.50       1734.54        71.18 o                         
   7   2  12        205.56        234.25        32.88 o                         
  -7   3  12        133.79        104.81        29.66 o                         
  -6   3  12       8865.47       9407.47       293.80 o                         
  -5   3  12       1582.97       1619.70        54.31 o                         
  -4   3  12        100.97        113.82        22.69 o                         
  -3   3  12        472.45        454.22        22.73 o                         
  -2   3  12      15826.47      16701.56       186.95 o                         
  -1   3  12       2516.20       2390.08        25.27 o                         
   0   3  12        802.34        819.56        37.19 o                         
   1   3  12       1567.85       1521.92        58.80 o                         
   2   3  12      12359.96      13181.91       319.22 o                         
   3   3  12        925.40        896.32        26.12 o                         
   4   3  12        315.68        315.27        34.35 o                         
   5   3  12        599.67        589.12        35.23 o                         
   6   3  12       5519.98       5268.89       235.20 o                         
   7   3  12         36.37         78.10        24.56 o                         
  -7   4  12        274.76        291.63        29.47 o                         
  -6   4  12       1598.00       1763.43       103.12 o                         
  -5   4  12        335.16        333.59        21.93 o                         
  -4   4  12          4.78         36.18        25.71 o                         
  -3   4  12       1227.76       1243.84        23.49 o                         
  -2   4  12       2809.61       2921.63        45.50 o                         
  -1   4  12        380.24        360.95        21.93 o                         
   0   4  12         12.47         31.59        18.54 o                         
   1   4  12       1185.72       1183.08        33.49 o                         
   2   4  12       2604.45       2626.92        80.38 o                         
   3   4  12         93.35         86.82        28.07 o                         
   4   4  12         12.41         24.31        28.30 o                         
   5   4  12        656.53        641.36        36.24 o                         
   6   4  12       1247.84       1193.12        38.29 o                         
   7   4  12          1.00         -6.93        26.74 o                         
  -7   5  12        281.91        241.32        31.75 o                         
  -6   5  12       2775.12       2798.74        99.35 o                         
  -5   5  12        181.77        206.35        23.93 o                         
  -4   5  12         33.93         62.67        19.48 o                         
  -3   5  12        354.27        359.00        29.33 o                         
  -2   5  12       5616.63       6010.04        69.37 o                         
  -1   5  12        227.28        292.34        33.09 o                         
   0   5  12         22.17         44.62        22.43 o                         
   1   5  12        202.40        217.44        28.37 o                         
   2   5  12       4929.41       4966.34       116.64 o                         
   3   5  12        116.43        128.44        24.19 o                         
   4   5  12         11.00         25.43        27.66 o                         
   5   5  12          3.28        -14.68        34.09 o                         
   6   5  12       1945.14       1997.09        90.69 o                         
   7   5  12          9.98         11.06        26.90 o                         
  -7   6  12         21.84         48.97        26.32 o                         
  -6   6  12       6883.77       6755.10       228.45 o                         
  -5   6  12        944.86        989.71        38.25 o                         
  -4   6  12         32.63         57.56        19.29 o                         
  -3   6  12        151.11        139.71        18.17 o                         
  -2   6  12      16269.94      17472.90       240.50 o                         
  -1   6  12       1367.85       1371.11        27.94 o                         
   0   6  12         30.46         41.46        25.46 o                         
   1   6  12        618.94        632.97        27.39 o                         
   2   6  12      16581.94      17617.83       419.85 o                         
   3   6  12        559.05        585.44        30.17 o                         
   4   6  12         76.29         63.38        29.30 o                         
   5   6  12        358.14        381.72        35.68 o                         
   6   6  12       7217.42       7127.84       187.33 o                         
   7   6  12         25.75        -10.27        30.43 o                         
  -7   7  12        223.12        207.00        25.09 o                         
  -6   7  12       1326.43       1299.04        83.76 o                         
  -5   7  12          6.16          8.25        18.76 o                         
  -4   7  12        370.65        389.47        20.09 o                         
  -3   7  12        610.37        611.83        24.10 o                         
  -2   7  12       3866.43       4188.51        66.09 o                         
  -1   7  12        156.35        163.17        23.72 o                         
   0   7  12       1075.36       1127.62        38.68 o                         
   1   7  12        469.38        514.97        50.80 o                         
   2   7  12       4323.42       4623.93        37.43 o                         
   3   7  12        189.74        216.71        28.84 o                         
   4   7  12        621.93        563.81        27.17 o                         
   5   7  12        522.68        532.86        30.11 o                         
   6   7  12       1828.70       1784.64       113.69 o                         
  -6   8  12        896.14        813.77        35.60 o                         
  -5   8  12        743.56        761.92        32.54 o                         
  -4   8  12        403.42        417.86        19.51 o                         
  -3   8  12        108.07        155.53        19.66 o                         
  -2   8  12       3188.02       3436.37       105.55 o                         
  -1   8  12        639.88        704.25        27.07 o                         
   0   8  12         66.87         79.68        23.60 o                         
   1   8  12        210.93        184.49        25.96 o                         
   2   8  12       3313.51       3515.80        79.87 o                         
   3   8  12        179.25        218.89        29.50 o                         
   4   8  12         40.17         40.36        29.76 o                         
   5   8  12          9.79         12.83        23.50 o                         
   6   8  12       1007.85        945.91        33.14 o                         
  -6   9  12       5409.42       4306.89        72.99 o                         
  -5   9  12        413.60        430.04        40.03 o                         
  -4   9  12         18.80         34.63        31.04 o                         
  -3   9  12         91.02        115.58        36.90 o                         
  -2   9  12       8835.47       9552.63       149.07 o                         
  -1   9  12        645.97        639.47        26.86 o                         
   0   9  12        117.15        125.08        21.32 o                         
   1   9  12        432.26        442.56        31.10 o                         
   2   9  12       7748.41       8178.34        46.06 o                         
   3   9  12        191.69        189.58        28.83 o                         
   4   9  12         20.95         41.62        34.26 o                         
   5   9  12        156.43        131.09        25.60 o                         
   6   9  12       3769.27       3123.06       153.37 o                         
  -6  10  12        657.23        623.43        27.93 o                         
  -5  10  12         29.70         53.80        25.23 o                         
  -4  10  12        326.88        311.10        39.60 o                         
  -3  10  12        733.83        741.96        33.28 o                         
  -2  10  12       2009.52       2207.17        59.96 o                         
  -1  10  12        130.76        178.58        23.78 o                         
   0  10  12        607.53        622.35        26.58 o                         
   1  10  12        861.58        922.80        29.07 o                         
   2  10  12       1979.06       2185.89        38.59 o                         
   3  10  12         84.18        147.31        34.46 o                         
   4  10  12        256.94        271.87        23.71 o                         
   5  10  12        680.21        573.91        31.90 o                         
  -5  11  12        262.79        217.56        29.45 o                         
  -4  11  12        174.69        146.46        24.95 o                         
  -3  11  12        573.36        587.60        31.60 o                         
  -2  11  12       2019.28       2088.07        29.10 o                         
  -1  11  12        398.58        426.08        28.06 o                         
   0  11  12        334.56        398.93        25.05 o                         
   1  11  12        310.08        332.70        24.61 o                         
   2  11  12       1359.92       1350.01        33.95 o                         
   3  11  12        255.01        261.28        23.31 o                         
   4  11  12        192.01        167.99        26.01 o                         
   5  11  12         61.98         39.98        26.58 o                         
  -5  12  12        345.03        278.96        27.89 o                         
  -4  12  12         24.64          0.30        26.15 o                         
  -3  12  12        224.55        226.04        29.43 o                         
  -2  12  12       5595.22       6001.38       256.54 o                         
  -1  12  12        136.76        150.71        36.22 o                         
   0  12  12        176.55        206.95        28.32 o                         
   1  12  12        188.63        200.08        24.58 o                         
   2  12  12       6139.35       6324.62       194.32 o                         
   3  12  12         31.16         61.38        29.38 o                         
   4  12  12        150.84        139.90        21.80 o                         
  -4  13  12        649.41        475.10        27.73 o                         
  -3  13  12        878.49        781.54        33.81 o                         
  -2  13  12       1362.14       1300.52        32.53 o                         
  -1  13  12          8.02         10.96        30.67 o                         
   0  13  12        443.80        413.26        33.48 o                         
   1  13  12       1571.17       1530.58        43.08 o                         
   2  13  12       1234.55       1181.90        46.68 o                         
   3  13  12         10.16         23.95        26.10 o                         
   4  13  12        379.75        341.81        28.32 o                         
  -3  14  12        319.35        255.89        30.30 o                         
  -2  14  12        785.17        708.73        45.57 o                         
  -1  14  12        625.18        629.11        44.47 o                         
   0  14  12        509.38        525.01        37.02 o                         
   1  14  12         97.91         96.70        27.87 o                         
   2  14  12        547.67        506.94        37.04 o                         
   3  14  12        250.93        232.39        38.67 o                         
  -2  15  12       3059.57       2297.28       161.11 o                         
  -1  15  12         37.84         39.96        27.57 o                         
   0  15  12        307.54        265.62        21.44 o                         
   1  15  12        129.41         97.33        27.81 o                         
   2  15  12       3099.90       3104.96       273.87 o                         
  -7   1  13         17.38         43.54        28.72 o                         
  -6   1  13       1326.80       1396.82        65.09 o                         
  -5   1  13        866.30        911.44        27.54 o                         
  -4   1  13       2446.61       2593.31        62.94 o                         
  -3   1  13          6.08         20.71        22.06 o                         
  -2   1  13       2221.75       2373.77        32.10 o                         
  -1   1  13        462.19        481.77        19.54 o                         
   0   1  13       4195.08       4350.58        63.62 o                         
   1   1  13         22.86         13.18        18.60 o                         
   2   1  13       1748.60       1883.41        45.05 o                         
   3   1  13         77.52        124.43        25.58 o                         
   4   1  13       3531.55       3605.60        41.93 o                         
   5   1  13        225.74        254.02        24.32 o                         
   6   1  13        800.10        819.15        45.52 o                         
   7   1  13          2.72          9.23        37.36 o                         
  -7   2  13         28.71         47.59        26.24 o                         
  -6   2  13       1120.31       1065.77        39.48 o                         
  -5   2  13        736.87        760.91        37.40 o                         
  -4   2  13       2349.99       2454.54        53.50 o                         
  -3   2  13         35.92         37.03        19.41 o                         
  -2   2  13       3268.33       3538.59        65.07 o                         
  -1   2  13        604.62        614.14        34.46 o                         
   0   2  13       5830.58       6141.79        70.86 o                         
   1   2  13         18.30         35.83        18.70 o                         
   2   2  13       3376.43       3508.12       113.65 o                         
   3   2  13        169.65        205.21        24.35 o                         
   4   2  13       3926.50       3970.90        88.17 o                         
   5   2  13         78.53         30.05        27.34 o                         
   6   2  13        935.75        940.96        45.48 o                         
   7   2  13          2.63         12.18        45.31 o                         
  -7   3  13         25.11         40.45        26.61 o                         
  -6   3  13         52.36         84.53        27.11 o                         
  -5   3  13          0.05         26.02        26.56 o                         
  -4   3  13        157.99        176.53        21.14 o                         
  -3   3  13         39.79         57.71        20.80 o                         
  -2   3  13          0.50         10.47        19.74 o                         
  -1   3  13          2.80         30.63        19.92 o                         
   0   3  13          8.41         40.79        24.94 o                         
   1   3  13          8.19         60.76        19.96 o                         
   2   3  13         23.05         10.32        24.54 o                         
   3   3  13          4.78         -1.71        23.95 o                         
   4   3  13          1.19         -5.03        27.78 o                         
   5   3  13         62.70         95.84        59.24 o                         
   6   3  13          1.68         -5.00        32.31 o                         
   7   3  13         51.37          5.85        27.72 o                         
  -7   4  13         66.96         75.42        25.08 o                         
  -6   4  13       1447.18       1326.07        53.29 o                         
  -5   4  13        437.08        450.48        24.27 o                         
  -4   4  13       2189.63       2223.48        38.20 o                         
  -3   4  13         90.26         82.83        20.66 o                         
  -2   4  13       1626.04       1709.02        34.83 o                         
  -1   4  13         75.34        107.48        25.18 o                         
   0   4  13       3312.70       3436.86        48.88 o                         
   1   4  13         40.43         60.64        28.77 o                         
   2   4  13       1152.07       1233.84        78.21 o                         
   3   4  13          8.79        -22.01        22.01 o                         
   4   4  13       2782.67       2749.45        93.79 o                         
   5   4  13        171.14        179.22        37.53 o                         
   6   4  13        459.56        530.93        37.06 o                         
   7   4  13          0.68         23.00        28.05 o                         
  -7   5  13         14.66         45.47        29.61 o                         
  -6   5  13        872.20        862.43        34.85 o                         
  -5   5  13        531.24        599.80        26.21 o                         
  -4   5  13       2227.72       2301.68        59.54 o                         
  -3   5  13         53.20         70.83        20.83 o                         
  -2   5  13       2313.44       2519.15        34.24 o                         
  -1   5  13        371.54        431.48        26.21 o                         
   0   5  13       3766.96       3942.55        88.75 o                         
   1   5  13         17.81         49.09        26.91 o                         
   2   5  13       2046.39       2067.74        27.51 o                         
   3   5  13        149.97        199.26        25.64 o                         
   4   5  13       3183.43       3203.23        43.78 o                         
   5   5  13         12.23         -3.86        24.58 o                         
   6   5  13       1131.63        936.29        39.52 o                         
  -6   6  13          1.43         25.20        22.74 o                         
  -5   6  13         12.43         46.59        20.52 o                         
  -4   6  13        107.81        137.82        22.54 o                         
  -3   6  13         59.20         70.61        18.43 o                         
  -2   6  13         44.25         74.57        25.81 o                         
  -1   6  13          2.34         14.82        19.37 o                         
   0   6  13        503.38        549.50        27.45 o                         
   1   6  13          3.46         13.23        22.20 o                         
   2   6  13        410.42        440.52        30.49 o                         
   3   6  13          6.48         60.44        33.62 o                         
   4   6  13        261.92        260.61        29.52 o                         
   5   6  13          0.17        -21.55        52.23 o                         
   6   6  13        108.61        111.69        30.12 o                         
  -6   7  13        666.26        549.92        40.00 o                         
  -5   7  13        876.70        904.91        57.38 o                         
  -4   7  13        790.30        869.42        25.93 o                         
  -3   7  13         84.27         76.81        23.66 o                         
  -2   7  13        947.47        992.33        27.71 o                         
  -1   7  13        954.50        956.48        46.31 o                         
   0   7  13       2358.38       2526.46        77.12 o                         
   1   7  13         82.81        130.93        34.56 o                         
   2   7  13       1119.89       1176.69        45.48 o                         
   3   7  13         76.89         91.11        34.17 o                         
   4   7  13       1811.19       1895.04        46.31 o                         
   5   7  13        285.32        261.58        37.44 o                         
   6   7  13        225.64        179.59        30.92 o                         
  -6   8  13        632.76        522.17        27.84 o                         
  -5   8  13        732.92        739.94        44.87 o                         
  -4   8  13       2112.35       2151.19        89.57 o                         
  -3   8  13         65.09         86.12        23.27 o                         
  -2   8  13       1474.98       1553.27        45.40 o                         
  -1   8  13        687.63        686.96        28.50 o                         
   0   8  13       2872.70       3054.19        83.63 o                         
   1   8  13        418.86        427.97        31.91 o                         
   2   8  13       1134.15       1227.65        56.19 o                         
   3   8  13        416.92        405.39        24.21 o                         
   4   8  13       2376.46       2326.55        46.70 o                         
   5   8  13        121.92        120.55        25.44 o                         
   6   8  13        778.78        808.04       174.19 o                         
  -5   9  13          3.07         24.14        24.46 o                         
  -4   9  13        198.98        233.63        24.87 o                         
  -3   9  13         29.21         33.88        23.91 o                         
  -2   9  13         22.14         40.91        26.24 o                         
  -1   9  13          3.83         13.95        23.86 o                         
   0   9  13         54.39        128.00        45.59 o                         
   1   9  13         20.35         31.17        26.85 o                         
   2   9  13         31.94         45.41        31.63 o                         
   3   9  13         14.78         39.58        26.01 o                         
   4   9  13          0.10        -12.93        33.97 o                         
   5   9  13          7.57        -29.66        29.66 o                         
  -5  10  13        488.76        491.39        56.52 o                         
  -4  10  13        847.68        716.42        78.79 o                         
  -3  10  13          1.28        -22.22        22.22 o                         
  -2  10  13        717.19        778.81        28.57 o                         
  -1  10  13        302.64        334.81        23.86 o                         
   0  10  13        918.53       1032.80        42.54 o                         
   1  10  13          0.82         21.45        24.96 o                         
   2  10  13        403.31        449.04        31.42 o                         
   3  10  13         36.04         56.89        26.49 o                         
   4  10  13        832.23        910.50        44.57 o                         
   5  10  13        169.81        135.52        31.66 o                         
  -4  11  13       1330.21       1214.08       168.18 o                         
  -3  11  13         34.38         55.03        27.66 o                         
  -2  11  13        923.79        936.14        29.33 o                         
  -1  11  13        293.64        347.46        24.78 o                         
   0  11  13       2580.13       2622.14        80.91 o                         
   1  11  13        203.62        217.18        28.36 o                         
   2  11  13       1114.10       1084.30        31.40 o                         
   3  11  13        130.13        148.48        37.98 o                         
   4  11  13       1915.12       1486.07        63.69 o                         
  -4  12  13        338.87        307.37        56.45 o                         
  -3  12  13        180.48        164.21        26.14 o                         
  -2  12  13        131.31        115.83        25.30 o                         
  -1  12  13        121.10        154.05        27.91 o                         
   0  12  13        215.10        250.24        27.41 o                         
   1  12  13         29.26         84.18        27.98 o                         
   2  12  13        173.96        117.87        31.42 o                         
   3  12  13        125.22        110.39        24.14 o                         
   4  12  13         66.96         76.05        27.85 o                         
  -3  13  13          3.42         45.73        25.37 o                         
  -2  13  13        447.16        404.27        58.91 o                         
  -1  13  13        145.11        168.62        28.00 o                         
   0  13  13        731.03        622.10        28.49 o                         
   1  13  13          2.40         25.76        28.54 o                         
   2  13  13        325.79        250.67        25.97 o                         
   3  13  13         18.19         12.54        26.94 o                         
  -2  14  13        701.52        530.99        32.46 o                         
  -1  14  13        183.18        172.05        29.32 o                         
   0  14  13       1583.05       1552.47       102.28 o                         
   1  14  13         68.93         65.97        23.96 o                         
   2  14  13        891.62        631.56        80.54 o                         
  -6   0  14        135.76        125.40        33.53 o                         
  -5   0  14        894.13        986.14        73.81 o                         
  -4   0  14      12724.33      13665.99       521.62 o                         
  -3   0  14         47.92         57.24        31.20 o                         
  -2   0  14         51.07         69.77        43.85 o                         
  -1   0  14        333.49        356.56        36.20 o                         
   0   0  14      23794.95      26017.31       715.65 o                         
   1   0  14        293.32        334.75        35.61 o                         
   2   0  14        161.92        200.10        35.66 o                         
   3   0  14        600.24        538.04        50.05 o                         
   4   0  14      13425.62      14292.16        89.32 o                         
   5   0  14        586.03        504.19        50.60 o                         
   6   0  14        254.97        286.04        50.77 o                         
  -6   1  14          5.34         16.24        23.43 o                         
  -5   1  14        280.06        304.42        67.63 o                         
  -4   1  14       1797.61       1890.06        64.20 o                         
  -3   1  14        101.06        100.77        20.99 o                         
  -2   1  14        486.59        526.16        19.72 o                         
  -1   1  14       1078.44       1130.40        29.75 o                         
   0   1  14       2230.38       2331.81        41.94 o                         
   1   1  14         96.06        100.60        22.43 o                         
   2   1  14        166.26        172.25        19.74 o                         
   3   1  14         69.30         91.87        34.01 o                         
   4   1  14       2850.72       2858.11        49.12 o                         
   5   1  14          9.14          2.72        28.61 o                         
   6   1  14          8.03         33.31        64.24 o                         
  -6   2  14         27.60         33.27        23.22 o                         
  -5   2  14        337.77        341.20        23.76 o                         
  -4   2  14       1754.48       1946.95        56.36 o                         
  -3   2  14        531.50        542.59        21.81 o                         
  -2   2  14        508.75        528.72        21.59 o                         
  -1   2  14        988.80       1006.65        32.62 o                         
   0   2  14       2827.16       3113.76        42.03 o                         
   1   2  14        601.33        616.83        22.52 o                         
   2   2  14        261.02        257.29        20.45 o                         
   3   2  14         58.27         71.67        20.44 o                         
   4   2  14       2763.66       2865.53        64.92 o                         
   5   2  14        100.14         71.50        33.73 o                         
   6   2  14         69.89         16.57        36.56 o                         
  -6   3  14         37.55         10.94        22.79 o                         
  -5   3  14       1045.39       1040.05        76.65 o                         
  -4   3  14      10462.25      11130.48       211.62 o                         
  -3   3  14        148.77        171.29        20.04 o                         
  -2   3  14        222.22        226.19        19.75 o                         
  -1   3  14        945.28        971.52        21.00 o                         
   0   3  14      15182.40      16747.49       281.88 o                         
   1   3  14        578.14        630.83        26.55 o                         
   2   3  14        721.51        711.27        36.89 o                         
   3   3  14        847.56        850.18        56.24 o                         
   4   3  14      10041.36      10390.73        54.07 o                         
   5   3  14        511.09        530.54        36.83 o                         
   6   3  14        310.24        294.44        45.32 o                         
  -6   4  14          7.09         23.51        28.45 o                         
  -5   4  14        635.23        607.87        23.21 o                         
  -4   4  14       2602.14       2833.53        71.13 o                         
  -3   4  14         60.40         67.80        20.55 o                         
  -2   4  14          7.66         11.44        22.26 o                         
  -1   4  14       1241.44       1242.34        33.84 o                         
   0   4  14       4203.92       4596.77       127.46 o                         
   1   4  14         65.94         92.97        28.89 o                         
   2   4  14          7.00         41.56        22.03 o                         
   3   4  14        595.70        632.78        26.67 o                         
   4   4  14       2327.45       2322.73        33.74 o                         
   5   4  14         45.24         47.19        28.76 o                         
   6   4  14         20.57          1.39        36.45 o                         
  -6   5  14         65.36         95.84        22.17 o                         
  -5   5  14          2.73         15.25        20.81 o                         
  -4   5  14       1910.33       2003.62        62.78 o                         
  -3   5  14         32.57         52.89        18.74 o                         
  -2   5  14        302.98        308.29        23.33 o                         
  -1   5  14         42.75         80.73        23.03 o                         
   0   5  14       3431.52       3666.65       118.97 o                         
   1   5  14        119.84        157.65        30.54 o                         
   2   5  14        406.85        391.83        36.97 o                         
   3   5  14        110.12        113.28        25.27 o                         
   4   5  14       2301.36       2403.19        73.24 o                         
   5   5  14        217.77        280.64        38.58 o                         
   6   5  14        240.61        214.03        32.22 o                         
  -6   6  14         22.91         33.03        25.20 o                         
  -5   6  14        790.35        789.44        47.43 o                         
  -4   6  14       8251.46       8761.40       258.88 o                         
  -3   6  14         41.43         29.73        22.69 o                         
  -2   6  14         43.08         47.68        26.31 o                         
  -1   6  14        705.92        746.61        23.06 o                         
   0   6  14      13783.10      14703.32       321.49 o                         
   1   6  14        106.22        130.74        22.78 o                         
   2   6  14         58.52         67.71        28.67 o                         
   3   6  14        340.67        343.50        40.44 o                         
   4   6  14       9951.70       9904.73       201.90 o                         
   5   6  14         68.69         59.24        30.37 o                         
   6   6  14         31.29         38.44        37.44 o                         
  -5   7  14        669.80        604.47        68.47 o                         
  -4   7  14       1720.11       1781.76       101.67 o                         
  -3   7  14         18.10         44.74        19.63 o                         
  -2   7  14          8.78         38.37        24.79 o                         
  -1   7  14       1361.70       1399.79       107.96 o                         
   0   7  14       2626.34       2813.41       109.28 o                         
   1   7  14         11.66         39.58        29.91 o                         
   2   7  14          7.16         25.23        30.94 o                         
   3   7  14        615.26        622.46        39.15 o                         
   4   7  14       2105.52       2081.62        54.09 o                         
   5   7  14          8.51         -3.48        37.76 o                         
  -5   8  14          8.51         16.31        22.25 o                         
  -4   8  14       1132.64       1102.78        40.72 o                         
  -3   8  14        453.36        435.83        47.01 o                         
  -2   8  14        535.95        567.53        32.73 o                         
  -1   8  14          9.05         17.91        30.45 o                         
   0   8  14       2059.00       2134.33        59.56 o                         
   1   8  14        638.76        626.53        28.43 o                         
   2   8  14        413.07        395.98        28.25 o                         
   3   8  14        134.18        178.55        26.28 o                         
   4   8  14       2117.92       1973.08       106.89 o                         
   5   8  14        169.02        159.15        52.60 o                         
  -5   9  14        440.29        371.78        26.75 o                         
  -4   9  14       6012.43       5508.80       290.61 o                         
  -3   9  14          0.38          7.68        24.34 o                         
  -2   9  14         36.62          9.55        27.49 o                         
  -1   9  14        336.22        399.04        27.78 o                         
   0   9  14       9809.07      10584.79       305.01 o                         
   1   9  14         29.70         94.91        30.89 o                         
   2   9  14         32.28         21.75        30.38 o                         
   3   9  14        385.09        409.10        50.52 o                         
   4   9  14       5981.52       4984.43       177.05 o                         
   5   9  14        184.42        133.31        28.00 o                         
  -4  10  14       1374.92       1197.85        89.16 o                         
  -3  10  14         29.50         54.95        28.97 o                         
  -2  10  14         34.13         34.09        24.57 o                         
  -1  10  14        955.11       1039.65        28.78 o                         
   0  10  14       1654.56       1775.33        81.21 o                         
   1  10  14         72.28         91.90        30.93 o                         
   2  10  14         56.66         34.07        23.82 o                         
   3  10  14        576.32        593.95        34.66 o                         
   4  10  14       1189.03        966.39        44.47 o                         
  -4  11  14        970.98        764.40        58.32 o                         
  -3  11  14         28.02         51.46        27.47 o                         
  -2  11  14         84.35         42.78        27.35 o                         
  -1  11  14        240.73        235.24        35.55 o                         
   0  11  14       1739.63       1711.74        77.13 o                         
   1  11  14        131.38        161.82        34.90 o                         
   2  11  14        174.51        185.62        37.51 o                         
   3  11  14        209.14        190.43        33.07 o                         
  -3  12  14         14.83         -4.42        26.63 o                         
  -2  12  14         13.33         24.27        24.90 o                         
  -1  12  14        342.27        268.82        92.41 o                         
   0  12  14       5435.25       5255.86       297.10 o                         
   1  12  14         13.45          8.23        25.39 o                         
   2  12  14         17.44         38.29        32.46 o                         
   3  12  14         53.87         49.54        27.83 o                         
  -2  13  14        303.26        255.14        26.80 o                         
  -1  13  14        523.89        480.68        32.92 o                         
   0  13  14       1584.34       1222.69        56.32 o                         
   1  13  14        178.61        124.71        33.68 o                         
  -6   1  15        410.29        350.97        30.70 o                         
  -5   1  15        186.16        217.30        28.06 o                         
  -4   1  15       8271.79       8966.10       390.15 o                         
  -3   1  15        709.12        694.95        27.59 o                         
  -2   1  15        620.31        625.89        35.81 o                         
  -1   1  15        328.41        345.93        19.83 o                         
   0   1  15      14480.11      15548.75       296.18 o                         
   1   1  15        461.72        519.56        20.28 o                         
   2   1  15        404.02        429.51        33.33 o                         
   3   1  15         74.70         70.67        39.91 o                         
   4   1  15       9786.54       9894.34       534.94 o                         
   5   1  15         63.02         11.18        46.64 o                         
   6   1  15        166.76        117.52        31.33 o                         
  -6   2  15        100.32         55.39        31.55 o                         
  -5   2  15         98.36         93.65        23.18 o                         
  -4   2  15       8058.03       8656.89       226.91 o                         
  -3   2  15         11.45        -11.69        21.35 o                         
  -2   2  15        604.80        619.62        20.70 o                         
  -1   2  15         50.27         61.48        22.13 o                         
   0   2  15      10558.61      11696.12       308.78 o                         
   1   2  15         15.36         43.91        18.81 o                         
   2   2  15        693.82        690.70        25.04 o                         
   3   2  15        307.54        310.90        24.81 o                         
   4   2  15       7504.85       7392.95        55.21 o                         
   5   2  15         69.77        108.27        46.83 o                         
  -6   3  15          7.89         24.98        29.24 o                         
  -5   3  15         52.03         59.10        25.28 o                         
  -4   3  15          0.32         25.24        21.67 o                         
  -3   3  15         26.34         50.05        20.93 o                         
  -2   3  15         43.98         80.65        22.23 o                         
  -1   3  15        132.44        177.29        22.37 o                         
   0   3  15          3.65         33.99        20.18 o                         
   1   3  15         84.81         90.71        22.03 o                         
   2   3  15         52.73         69.29        23.33 o                         
   3   3  15          2.60         13.13        22.92 o                         
   4   3  15          0.92          4.43        23.73 o                         
   5   3  15        130.20        184.05        45.27 o                         
  -5   4  15          0.86        -24.51        24.51 o                         
  -4   4  15       7918.94       8191.65       268.99 o                         
  -3   4  15        348.59        353.09        24.25 o                         
  -2   4  15        836.29        939.86        24.70 o                         
  -1   4  15          2.95          1.14        20.62 o                         
   0   4  15      11395.36      12173.21       317.44 o                         
   1   4  15        276.12        299.03        35.62 o                         
   2   4  15        935.18       1059.54        31.13 o                         
   3   4  15         18.50         13.39        25.20 o                         
   4   4  15       7429.87       6994.29        96.03 o                         
   5   4  15         36.91         32.27        30.68 o                         
  -5   5  15        510.50        490.61        47.35 o                         
  -4   5  15       6003.86       5642.62       113.63 o                         
  -3   5  15        124.78        164.23        21.61 o                         
  -2   5  15        237.61        301.60        21.48 o                         
  -1   5  15        557.05        613.11        20.80 o                         
   0   5  15       9688.65      10592.07       268.51 o                         
   1   5  15         27.89          3.32        54.84 o                         
   2   5  15        201.55        186.29        43.40 o                         
   3   5  15        670.16        726.77        26.17 o                         
   4   5  15       6480.23       6838.49       521.56 o                         
   5   5  15         37.20         25.07        62.77 o                         
  -5   6  15        204.38        229.70        24.85 o                         
  -4   6  15         27.09         47.45        22.12 o                         
  -3   6  15        165.71        142.39        32.24 o                         
  -2   6  15         32.32         43.87        21.17 o                         
  -1   6  15        536.97        593.61        28.39 o                         
   0   6  15         78.79        105.74        26.45 o                         
   1   6  15        139.25        159.89        37.34 o                         
   2   6  15         89.94         72.06        34.10 o                         
   3   6  15        206.09        229.90        23.76 o                         
   4   6  15          0.57         48.20        30.23 o                         
   5   6  15        246.64        162.47        27.29 o                         
  -5   7  15          2.49          2.26        19.76 o                         
  -4   7  15       6011.78       5414.80       112.29 o                         
  -3   7  15        460.36        436.53        24.56 o                         
  -2   7  15        526.12        546.23        32.97 o                         
  -1   7  15         72.96        104.57        23.60 o                         
   0   7  15       9100.18       9993.27        67.67 o                         
   1   7  15        679.83        749.51        64.38 o                         
   2   7  15        299.13        325.10        57.40 o                         
   3   7  15          8.39          9.97        30.65 o                         
   4   7  15       7169.83       6570.22       387.43 o                         
  -4   8  15       5147.94       4081.40       123.14 o                         
  -3   8  15          0.50        -11.14        21.53 o                         
  -2   8  15         23.19         15.97        49.64 o                         
  -1   8  15        279.89        288.63        27.72 o                         
   0   8  15       7944.98       8886.46       134.20 o                         
   1   8  15         16.81         23.94        28.94 o                         
   2   8  15         32.61         35.21        22.95 o                         
   3   8  15        597.42        624.21        74.32 o                         
   4   8  15       5069.90       4174.62       101.50 o                         
  -4   9  15         26.17         26.12        23.19 o                         
  -3   9  15        480.81        436.61        59.44 o                         
  -2   9  15        661.26        641.86        33.33 o                         
  -1   9  15        642.78        696.29        28.69 o                         
   0   9  15         31.61         10.25        31.20 o                         
   1   9  15        470.74        500.49        33.13 o                         
   2   9  15        751.31        678.53        51.89 o                         
   3   9  15        268.62        208.09        31.63 o                         
   4   9  15         31.41         66.89        27.95 o                         
  -3  10  15        414.74        436.40        35.04 o                         
  -2  10  15        623.38        457.83        56.64 o                         
  -1  10  15         54.84         46.95        34.74 o                         
   0  10  15       4146.54       4307.02       153.15 o                         
   1  10  15        314.90        253.00        32.54 o                         
   2  10  15        579.75        513.06        45.22 o                         
   3  10  15         10.97        -31.53        32.30 o                         
  -2  11  15         15.10         35.74        27.90 o                         
  -1  11  15        732.59        613.72        82.44 o                         
   0  11  15       3720.21       3670.65       385.18 o                         
   1  11  15         28.29         32.00        32.37 o                         
   2  11  15         48.49         34.56        32.43 o                         
  -1  12  15       1422.37       1234.20       167.05 o                         
   0  12  15          4.42         54.73        33.48 o                         
   1  12  15        160.41         76.88        29.21 o                         
  -5   0  16         42.99         67.51        46.87 o                         
  -4   0  16       2625.86       2950.08        94.54 o                         
  -3   0  16       1536.14       1569.63       201.98 o                         
  -2   0  16         86.81        126.47        29.96 o                         
  -1   0  16        105.82        116.20        29.81 o                         
   0   0  16       5500.47       5976.55       538.56 o                         
   1   0  16        408.36        451.52        53.16 o                         
   2   0  16        154.46        145.85        26.73 o                         
   3   0  16         43.66         -0.92        51.23 o                         
   4   0  16       5078.47       4972.41        69.31 o                         
   5   0  16         91.01        112.17        49.85 o                         
  -5   1  16         28.14         20.43        25.38 o                         
  -4   1  16       1990.54       1834.81        38.93 o                         
  -3   1  16          1.63          1.73        26.57 o                         
  -2   1  16        368.37        373.72        24.74 o                         
  -1   1  16          0.23         25.08        19.69 o                         
   0   1  16       1886.69       2063.80        59.48 o                         
   1   1  16         72.50         99.64        21.12 o                         
   2   1  16         71.70        106.61        25.61 o                         
   3   1  16        111.79        159.57        36.38 o                         
   4   1  16        677.44        689.93       103.32 o                         
   5   1  16          1.42        -22.47        36.81 o                         
  -5   2  16         10.73         44.41        24.81 o                         
  -4   2  16       1572.01       1588.45        44.58 o                         
  -3   2  16        201.53        198.28        23.87 o                         
  -2   2  16         59.07         24.10        25.99 o                         
  -1   2  16         22.48         29.02        20.41 o                         
   0   2  16       1676.42       1841.53        87.00 o                         
   1   2  16        463.14        504.60        37.18 o                         
   2   2  16         28.80         22.96        23.88 o                         
   3   2  16        145.14        199.27        42.39 o                         
   4   2  16        862.17        922.84        37.76 o                         
   5   2  16         63.67         30.48        52.60 o                         
  -5   3  16         32.15         27.21        24.19 o                         
  -4   3  16       4512.29       4057.90        97.70 o                         
  -3   3  16       1005.71        958.23        28.18 o                         
  -2   3  16        159.42        202.32        22.89 o                         
  -1   3  16         57.56         99.77        28.00 o                         
   0   3  16       6479.14       7306.69       197.79 o                         
   1   3  16        391.00        437.71        21.70 o                         
   2   3  16        166.91        167.96        27.45 o                         
   3   3  16        204.49        166.68        25.19 o                         
   4   3  16       3633.60       3126.77       166.69 o                         
   5   3  16        208.44        162.50        37.97 o                         
  -5   4  16         56.19         49.16        38.81 o                         
  -4   4  16       1134.07       1018.18        67.50 o                         
  -3   4  16         93.00        122.70        21.07 o                         
  -2   4  16        176.14        159.66        18.58 o                         
  -1   4  16        258.28        282.78        19.75 o                         
   0   4  16       1607.62       1729.33        35.69 o                         
   1   4  16        175.89        176.08        23.64 o                         
   2   4  16        311.83        326.69        21.52 o                         
   3   4  16        232.34        278.49        39.89 o                         
   4   4  16       1311.07       1105.97        91.89 o                         
  -4   5  16        944.10        827.53        56.55 o                         
  -3   5  16        165.01        201.05        24.23 o                         
  -2   5  16         90.86         94.93        23.40 o                         
  -1   5  16        133.06        116.32        21.39 o                         
   0   5  16        964.66       1038.35        47.49 o                         
   1   5  16        115.17        125.60        30.32 o                         
   2   5  16         25.31          1.70        33.55 o                         
   3   5  16         70.03         60.39        26.28 o                         
   4   5  16        721.07        780.08        80.54 o                         
  -4   6  16       2492.64       2035.03       155.61 o                         
  -3   6  16        923.02        888.00        25.77 o                         
  -2   6  16         31.50         77.64        21.20 o                         
  -1   6  16        238.70        268.14        36.49 o                         
   0   6  16       3777.13       3918.12       259.01 o                         
   1   6  16        439.93        406.40        29.86 o                         
   2   6  16         84.43        121.49        25.99 o                         
   3   6  16        314.77        320.63        28.83 o                         
   4   6  16       2481.27       1887.83       159.55 o                         
  -4   7  16        898.03        777.07        58.08 o                         
  -3   7  16         37.52         45.44        24.40 o                         
  -2   7  16        314.64        337.79        33.20 o                         
  -1   7  16        296.84        342.98        32.37 o                         
   0   7  16       1280.03       1210.81        29.03 o                         
   1   7  16         76.05        101.88        28.49 o                         
   2   7  16        238.46        248.98        35.39 o                         
   3   7  16        291.74        289.16        33.28 o                         
  -3   8  16        321.40        221.16        23.60 o                         
  -2   8  16          5.52         46.12        26.77 o                         
  -1   8  16         62.62         80.71        28.03 o                         
   0   8  16       1427.59       1279.67        71.57 o                         
   1   8  16        410.89        391.97        66.33 o                         
   2   8  16          4.11         72.68        32.04 o                         
   3   8  16          1.21         29.66        31.70 o                         
  -2   9  16         58.85         67.13        33.14 o                         
  -1   9  16        176.67        222.29        32.91 o                         
   0   9  16       2770.04       2621.08        76.83 o                         
   1   9  16        195.60        212.19        27.64 o                         
   2   9  16        196.74        187.39        32.25 o                         
  -1  10  16        346.77        274.05        35.82 o                         
   0  10  16        544.58        523.96        34.09 o                         
   1  10  16         11.20         36.99        28.62 o                         
  -4   1  17        157.52        183.40        35.55 o                         
  -3   1  17        817.25        829.15        39.46 o                         
  -2   1  17       2026.83       2242.92       101.89 o                         
  -1   1  17        167.30        213.37        24.26 o                         
   0   1  17        114.61        144.83        26.56 o                         
   1   1  17        830.75        791.25        22.58 o                         
   2   1  17       2467.14       2312.95        63.66 o                         
   3   1  17        322.38        298.12        46.51 o                         
   4   1  17         86.01         80.58        36.01 o                         
  -4   2  17        178.39        153.70        24.53 o                         
  -3   2  17       1034.35        885.21        60.76 o                         
  -2   2  17       2528.41       2591.04        62.13 o                         
  -1   2  17        118.36        130.89        26.34 o                         
   0   2  17        176.88        229.11        23.65 o                         
   1   2  17        291.13        278.06        29.87 o                         
   2   2  17       2791.20       2705.76       152.74 o                         
   3   2  17         65.44         -1.31        61.95 o                         
   4   2  17         65.12         60.36        30.84 o                         
  -4   3  17          5.52         20.71        22.83 o                         
  -3   3  17          0.33         18.42        24.87 o                         
  -2   3  17          0.27         12.84        24.38 o                         
  -1   3  17          0.02          6.97        19.52 o                         
   0   3  17          0.62         32.01        23.04 o                         
   1   3  17        136.62        150.72        30.01 o                         
   2   3  17         16.29         14.31        26.15 o                         
   3   3  17         26.75         36.61        23.09 o                         
  -3   4  17        345.69        322.05        21.92 o                         
  -2   4  17       1998.97       2082.28        80.09 o                         
  -1   4  17         11.37         32.04        23.01 o                         
   0   4  17        144.11        166.01        20.14 o                         
   1   4  17        444.16        464.38        24.84 o                         
   2   4  17       2093.42       2067.53        51.21 o                         
   3   4  17        197.30        202.66        38.03 o                         
  -3   5  17        605.72        558.01        49.59 o                         
  -2   5  17       2476.40       2280.45        45.44 o                         
  -1   5  17         44.27         47.94        18.58 o                         
   0   5  17        279.24        297.89        32.17 o                         
   1   5  17        226.16        197.89        23.32 o                         
   2   5  17       2862.01       2766.47       202.20 o                         
   3   5  17         24.79          3.87        30.67 o                         
  -3   6  17         28.55         30.45        22.68 o                         
  -2   6  17         38.58         72.15        20.22 o                         
  -1   6  17          1.06         33.28        27.18 o                         
   0   6  17         35.96         42.94        24.23 o                         
   1   6  17        123.28        111.10        31.60 o                         
   2   6  17         11.48         22.94        31.53 o                         
  -2   7  17       1448.72       1036.37        56.25 o                         
  -1   7  17         20.57          1.68        22.08 o                         
   0   7  17         98.83         59.19        31.82 o                         
   1   7  17        230.89        198.72        28.74 o                         
   2   7  17       1798.42       1458.10        75.15 o                         
  -1   8  17         25.97         27.57        29.15 o                         
   0   8  17        408.67        334.65        57.64 o                         
   1   8  17        234.60        223.07        34.37 o                         
  -2   0  18       8316.88       6742.35       419.50 o                         
  -1   0  18         78.33         74.86        30.85 o                         
   0   0  18        147.21        107.69        29.09 o                         
   1   0  18        252.82        198.40        39.79 o                         
   2   0  18       7738.94       5524.62        78.44 o                         
  -2   1  18       1850.58       1939.77       205.50 o                         
  -1   1  18         19.37         21.31        24.66 o                         
   0   1  18         21.15         32.11        20.51 o                         
   1   1  18          3.74          8.10        30.39 o                         
   2   1  18       2683.21       2130.98        95.72 o                         
  -2   2  18       1245.60       1011.09        29.09 o                         
  -1   2  18        113.75         77.33        31.20 o                         
   0   2  18        273.41        260.58        33.47 o                         
   1   2  18         32.30         63.04        28.49 o                         
   2   2  18       1701.88       1478.11       234.78 o                         
  -2   3  18       5614.22       5299.82       743.32 o                         
  -1   3  18         95.33        126.24        22.28 o                         
   0   3  18        496.71        430.87        28.27 o                         
   1   3  18        186.61        153.45        23.44 o                         
   2   3  18       5857.62       5488.90       417.99 o                         
  -2   4  18       1195.77        889.26        51.26 o                         
  -1   4  18          0.76         30.79        25.22 o                         
   0   4  18         90.44         84.32        27.77 o                         
   1   4  18        346.93        299.42        25.87 o                         
  -1   5  18         33.58         31.15        23.27 o                         
   0   5  18        164.68        116.15        24.84 o                         
   1   5  18         10.12         30.18        24.66 o                         
                                                                                
